# Supplementary material for: Phototrophic Co-cultures From Extreme Environments: Community Structure and Potential Value for Fundamental and Applied Research
Source: Front Microbiol. 2020 Nov 6;11:572131. doi: 10.3389/fmicb.2020.572131 (PMC7677454; doi:10.3389/fmicb.2020.572131)
Supplement: Supplementary file 4 [file Table_1.XLSX]

## Sheet: Supplemental Table S1
	Supplemental Table S1: FECB and CCMEE identifiers.
	FECB ID	Corresponding CCME ID	Previous Work
	FECB4 / FECB5	5047;AP1 / 5049;A021	Camacho et al., 1996
	FECB58 / FECB68	5216; OH-9-45C / 5240; OH-2-55C	Miller and Castenholz, 2000
	FECB24	5098; AN-90	Nadeau and Castenholz, 2000
	FECB1 / FECB3	5011 / 5034	Nadeau et al., 2001
	FECB10	5056; M88-VD (1)	Dillon et al., 2002
	FECB17 / FECB36	5085; RC-97 Cal / 6076	Dillon and Castenholz, 2003
	FECB32 / FECB34 / FECB38	6031 / 6069 / 6083	Norris and Castenholz, 2006
	FECB53	5610	Toplin et al., 2008
