# Supplementary material for: Phototrophic Co-cultures From Extreme Environments: Community Structure and Potential Value for Fundamental and Applied Research
Source: Front Microbiol. 2020 Nov 6;11:572131. doi: 10.3389/fmicb.2020.572131 (PMC7677454; doi:10.3389/fmicb.2020.572131)
Supplement: Supplementary file 6 [file Table_3.XLSX]

## Sheet: Supplemental Table S3
	Supplemental Table S3: Rel Abundance & Phylogenetic Assignment of OTUs (at 97% sequence identity)
	OTU ID	Kingdom	Phylum	Class	Order	Family	Genus	Species	FECB01	FECB02	FECB03	FECB04	FECB05	FECB06	FECB10	FECB12	FECB14	FECB15	FECB17	FECB19	FECB21	FECB22	FECB24	FECB26	FECB28	FECB30	FECB32	FECB34	FECB36	FECB38	FECB52	FECB53	FECB58	FECB68
	Otu000001	k__Bacteria(100)	p__Cyanobacteria(100)	c__Nostocophycideae(100)	o__Stigonematales(100)	f__Rivulariaceae(100)	g__Rivularia(100)		1.4e-05	5.2e-05	4.7e-05	4.7e-05	3.7e-05	2.2e-05	1.9e-05	4.2e-05	0.315333	0.223211	0.593147	0.216569	0.581061	0.000119	9.7e-05	3.9e-05	6e-05	4.2e-05	2.8e-05	5.6e-05	3.2e-05	4e-05	0.000106	7e-05	5.6e-05	6.1e-05
	Otu000002	k__Bacteria(100)	p__Proteobacteria(100)	c__Gammaproteobacteria(100)	o__Pseudomonadales(100)	f__Pseudomonadaceae(100)	g__Pseudomonas(100)		3.6e-05	4.3e-05	5.4e-05	8.2e-05	4.6e-05	0.288094	5.8e-05	4.2e-05	0.000101	0.634801	4.1e-05	0.467271	7.1e-05	2.5e-05	5.3e-05	1.9e-05	3e-05	5.1e-05	5.5e-05	5.6e-05	0.387539	4.8e-05	3.9e-05	3.5e-05	8e-06	6.1e-05
	Otu000003	k__Bacteria(100)	p__Cyanobacteria(100)	c__Oscillatoriophycideae(100)	o__Oscillatoriales(100)	f__Phormidiaceae(100)	g__Phormidium(100)	s__pseudopriestleyi(99)	0.468219	0	0.802677	3.5e-05	9e-06	7e-06	0	7e-06	3e-05	0	0	1e-05	2.6e-05	3.4e-05	2.1e-05	1.9e-05	0.019878	0	1.4e-05	3.2e-05	2.4e-05	2.4e-05	0	0	8e-06	1.8e-05
	Otu000004	k__Bacteria(100)	p__Cyanobacteria(100)	c__Nostocophycideae(100)	o__Nostocales(100)	f__Nostocaceae(100)	f__Nostocaceae_unclassified(100)		1.4e-05	3.4e-05	2.3e-05	2.4e-05	1.8e-05	2.9e-05	0.722676	4.9e-05	5.1e-05	3.1e-05	2.1e-05	4.8e-05	2.6e-05	4.2e-05	0.653265	4.8e-05	3e-05	0	2.8e-05	2.4e-05	2.4e-05	8e-06	1.3e-05	7e-05	5.6e-05	1.8e-05
	Otu000005	k__Bacteria(100)	p__Cyanobacteria(100)	p__Cyanobacteria_unclassified(100)	p__Cyanobacteria_unclassified(100)	p__Cyanobacteria_unclassified(100)	p__Cyanobacteria_unclassified(100)		5e-05	2.6e-05	2.3e-05	0	9e-06	2.9e-05	1.9e-05	1.4e-05	3e-05	3.1e-05	3.1e-05	2.9e-05	3.5e-05	8e-06	2.1e-05	2.9e-05	3e-05	8e-06	1.4e-05	8e-06	0	3.2e-05	0.711356	0.906334	1.6e-05	9e-06
	Otu000006	k__Bacteria(100)	p__Bacteroidetes(100)	c__[Saprospirae](100)	o__[Saprospirales](100)	f__Chitinophagaceae(100)	g__Sediminibacterium(100)		0	9e-06	1.6e-05	0	1.8e-05	0.031072	3e-05	0.720089	2e-05	0	2.1e-05	1.9e-05	3.5e-05	2.5e-05	2.1e-05	1.9e-05	1.5e-05	0	1.4e-05	8e-06	1.6e-05	2.4e-05	1.3e-05	3.5e-05	2.4e-05	1.8e-05
	Otu000007	k__Bacteria(100)	p__Cyanobacteria(100)	c__Nostocophycideae(100)	o__Nostocales(100)	f__Nostocaceae(100)	f__Nostocaceae_unclassified(100)		1.4e-05	9e-06	0	1.2e-05	3.7e-05	2.9e-05	1e-05	1.4e-05	3e-05	1e-05	2.1e-05	2.9e-05	0	0	3.2e-05	0	1.5e-05	0	0.000236	0.761814	2.4e-05	8e-06	2.7e-05	1.1e-05	1.6e-05	3.5e-05
	Otu000008	k__Bacteria(100)	p__Proteobacteria(100)	c__Gammaproteobacteria(100)	o__Oceanospirillales(100)	f__Halomonadaceae(100)	g__Halomonas(100)		0.265513	9e-06	2.3e-05	0	9e-06	0	3e-05	7e-06	3e-05	1e-05	2.1e-05	1e-05	1.8e-05	8e-06	0	0	0.346863	0	1.4e-05	1.6e-05	2.4e-05	8e-06	1.3e-05	1.1e-05	0	0
	Otu000009	k__Bacteria(100)	p__Proteobacteria(100)	c__Alphaproteobacteria(100)	o__Rhodospirillales(100)	f__Rhodospirillaceae(100)	g__Phaeospirillum(100)	s__fulvum(100)	7e-06	1.7e-05	8e-06	1.2e-05	1.8e-05	0	0	0	0.668206	1e-05	1e-05	1e-05	0	8e-06	2.1e-05	0	7e-06	2.5e-05	2.8e-05	1.6e-05	8e-06	0	0	2.4e-05	0	9e-06
	Otu000010	k__Bacteria(100)	p__Cyanobacteria(100)	c__Nostocophycideae(100)	o__Nostocales(100)	o__Nostocales_unclassified(99)	o__Nostocales_unclassified(99)		2.9e-05	4.3e-05	8e-06	4.7e-05	1.8e-05	7e-06	3e-05	2.8e-05	2e-05	1e-05	0	1.9e-05	1.8e-05	8e-06	3.2e-05	0.631851	7e-06	3.4e-05	1.4e-05	0	2.4e-05	1.6e-05	2.7e-05	3.5e-05	3.2e-05	0
	Otu000011	k__Bacteria(100)	p__Cyanobacteria(100)	c__Oscillatoriophycideae(100)	c__Oscillatoriophycideae_unclassified(100)	c__Oscillatoriophycideae_unclassified(100)	c__Oscillatoriophycideae_unclassified(100)		7e-06	1.7e-05	3.1e-05	0	0	0	1e-05	2.1e-05	1e-05	2.1e-05	1e-05	0	0	0	2.1e-05	1.9e-05	2.2e-05	1.7e-05	2.8e-05	3.2e-05	0.517907	1.6e-05	1.3e-05	1.1e-05	1.6e-05	0
	Otu000012	k__Bacteria(100)	p__Bacteroidetes(100)	c__Cytophagia(100)	o__Cytophagales(100)	f__Cytophagaceae(100)	g__Hymenobacter(100)		0	0.505983	0	1.2e-05	9e-06	0	0	0	1e-05	0	2.1e-05	0	0	0	0	0	7e-06	1.7e-05	2.8e-05	8e-06	0	0	0	0	0	9e-06
	Otu000013	k__Bacteria(100)	p__Cyanobacteria(100)	c__Oscillatoriophycideae(100)	o__Oscillatoriales(100)	f__Phormidiaceae(100)	g__Phormidium(100)		7e-06	0.483024	8e-06	1.2e-05	0	7e-06	0	0	0	1e-05	0	0	9e-06	0	0	1e-05	0	8e-06	1.4e-05	1.6e-05	8e-06	0	0	2.4e-05	0	9e-06
	Otu000014	k__Bacteria(100)	p__Armatimonadetes(100)	c__OS-L(100)	c__OS-L_unclassified(100)	c__OS-L_unclassified(100)	c__OS-L_unclassified(100)		7e-06	9e-06	4.7e-05	0	9e-06	0	1e-05	2.1e-05	0	0	0	1.9e-05	1.8e-05	8e-06	1.1e-05	2.9e-05	3e-05	2.5e-05	1.4e-05	2.4e-05	1.6e-05	0	2.7e-05	3.5e-05	0.382674	0.048653
	Otu000015	k__Bacteria(100)	p__Proteobacteria(100)	c__Alphaproteobacteria(100)	o__Rhodobacterales(100)	f__Rhodobacteraceae(100)	f__Rhodobacteraceae_unclassified(100)		0.067332	1.7e-05	0.091668	1.2e-05	0	7e-06	0	0	0	0	2.1e-05	0	1.8e-05	4.2e-05	0	0	0.234436	1.7e-05	1.4e-05	0	1.6e-05	1.6e-05	0	2.4e-05	8e-06	9e-06
	Otu000016	k__Bacteria(100)	p__Proteobacteria(100)	c__Gammaproteobacteria(100)	o__Alteromonadales(100)	f__Alteromonadaceae(100)	g__Marinobacter(100)	s__hydrocarbonoclasticus(95)	1.4e-05	1.7e-05	0.000124	0	0	1.5e-05	1e-05	7e-06	0	1e-05	0	4.8e-05	3.5e-05	1.7e-05	2.1e-05	0	0.366392	0	0	8e-06	4e-05	1.6e-05	2.7e-05	0	2.4e-05	0
	Otu000017	k__Bacteria(100)	p__Proteobacteria(100)	c__Alphaproteobacteria(100)	o__Caulobacterales(100)	f__Caulobacteraceae(100)	g__Mycoplana(98)		7e-06	9e-06	1.6e-05	0	9e-06	0	0	7e-06	0	1e-05	1e-05	1e-05	9e-06	0.402047	1.1e-05	0.01641	7e-06	2.5e-05	1.4e-05	0	2.4e-05	8e-06	1.3e-05	0	0	0
	Otu000019	k__Bacteria(100)	p__Proteobacteria(100)	c__Alphaproteobacteria(100)	o__Sphingomonadales(100)	o__Sphingomonadales_unclassified(98)	o__Sphingomonadales_unclassified(98)		0	1.7e-05	2.3e-05	2.4e-05	0.39586	7e-06	1e-05	0.004565	1e-05	0	0	1.9e-05	2.6e-05	0	0	0	0	0	1.4e-05	8e-06	1.6e-05	8e-06	1.3e-05	0	0	0
	Otu000020	k__Bacteria(100)	p__Proteobacteria(100)	c__Gammaproteobacteria(100)	o__Xanthomonadales(100)	f__Xanthomonadaceae(100)	g__Stenotrophomonas(100)	s__geniculata(100)	1.4e-05	0	0	2.4e-05	0	7e-06	1e-05	0	0	1e-05	0	0	0	0.001062	3.2e-05	1e-05	0.000134	0.006477	0.004394	0.007748	0.007991	0.321653	0	1.1e-05	3.2e-05	9e-06
	Otu000021	k__Bacteria(100)	p__Proteobacteria(100)	c__Alphaproteobacteria(100)	o__Sphingomonadales(100)	f__Sphingomonadaceae(100)	g__Sphingopyxis(100)	s__alaskensis(100)	0.003859	9e-06	0	0	1.8e-05	7e-06	0	2.8e-05	1e-05	0	0	1e-05	0	0.000671	1.1e-05	1e-05	0.000112	0.006351	0.193081	0.015615	0.033823	0.164931	1.3e-05	0	9.7e-05	2.6e-05
	Otu000022	k__Bacteria(100)	p__Cyanobacteria(100)	c__Oscillatoriophycideae(100)	o__Oscillatoriales(100)	f__Phormidiaceae(100)	g__Geitlerinema(100)		0	0	0	1.2e-05	1.8e-05	7e-06	1e-05	0	1e-05	0	0	0	9e-06	0.004607	0	0	0.000261	0.326614	1.4e-05	0	0	0.001889	1.3e-05	0	0	0
	Otu000023	k__Bacteria(100)	p__Cyanobacteria(100)	c__Oscillatoriophycideae(100)	o__Oscillatoriales(100)	f__Phormidiaceae(100)	g__Planktothrix(100)		7e-06	0	0	0.436265	0	1.5e-05	1e-05	0	1e-05	2.1e-05	1e-05	0	9e-06	0	0	0	0	1.7e-05	1.4e-05	8e-06	0	0	0	0	0	0
	Otu000024	k__Bacteria(100)	p__Bacteroidetes(100)	p__Bacteroidetes_unclassified(100)	p__Bacteroidetes_unclassified(100)	p__Bacteroidetes_unclassified(100)	p__Bacteroidetes_unclassified(100)		2.1e-05	9e-06	8e-06	1.2e-05	9e-06	7e-06	1e-05	2.1e-05	2e-05	1e-05	1e-05	1e-05	9e-06	2.5e-05	2.1e-05	0	1.5e-05	1.7e-05	1.4e-05	1.6e-05	0	1.6e-05	6.6e-05	2.4e-05	0.291979	9e-06
	Otu000025	k__Bacteria(100)	p__Bacteroidetes(100)	c__[Saprospirae](100)	o__[Saprospirales](100)	f__Chitinophagaceae(100)	f__Chitinophagaceae_unclassified(100)		0	9e-06	8e-06	1.2e-05	9e-06	7e-06	1e-05	0	0	3.1e-05	3.1e-05	0	0	0.000731	1.1e-05	0	8.9e-05	0.003434	0.168279	0.01058	8e-06	0.150138	5.4e-05	1.1e-05	4.8e-05	9e-06
	Otu000026	k__Bacteria(100)	p__Bacteroidetes(100)	c__Flavobacteriia(100)	o__Flavobacteriales(100)	f__[Weeksellaceae](100)	g__Chryseobacterium(100)		0	0	0	0	0	1.5e-05	0	0	1e-05	0	0	1.9e-05	0.279324	1.7e-05	0	1e-05	7e-06	1.7e-05	0.000166	0	0	0	1.3e-05	1.1e-05	8e-06	9e-06
	Otu000027	k__Bacteria(100)	p__Proteobacteria(100)	c__Alphaproteobacteria(100)	c__Alphaproteobacteria_unclassified(100)	c__Alphaproteobacteria_unclassified(100)	c__Alphaproteobacteria_unclassified(100)		1.4e-05	0	0	0	0	2.2e-05	1e-05	0	0	1e-05	0	0	9e-06	0.003349	0	0	0.000164	0.245078	0	8e-06	0	0.001077	0	1.1e-05	0	0
	Otu000028	k__Bacteria(100)	p__Chloroflexi(100)	c__Chloroflexi(100)	o__Chloroflexales(100)	f__Chloroflexaceae(100)	g__Chloroflexus(100)		0	2.6e-05	1.6e-05	1.2e-05	9e-06	7e-06	3e-05	1.4e-05	4.1e-05	1e-05	3.1e-05	0	9e-06	8e-06	2.1e-05	1.9e-05	1.5e-05	1.7e-05	5.5e-05	8e-06	2.4e-05	2.4e-05	0.000238	2.4e-05	8e-06	0.256981
	Otu000029	k__Bacteria(100)	p__Proteobacteria(100)	c__Alphaproteobacteria(100)	o__Rhizobiales(100)	f__Phyllobacteriaceae(100)	g__Chelativorans(99)		7e-06	0	2.3e-05	3.5e-05	0	2.2e-05	0	7e-06	2e-05	0	2.1e-05	3.9e-05	7.1e-05	0.000297	3.2e-05	1e-05	4.5e-05	0.001606	0.131817	0.073104	0.008688	0.061666	0	1.1e-05	7.3e-05	9e-06
	Otu000030	k__Bacteria(100)	p__[Thermi](100)	c__Deinococci(100)	o__Thermales(100)	f__Thermaceae(100)	g__Meiothermus(100)		7e-06	9e-06	2.3e-05	1.2e-05	9e-06	2.2e-05	3.9e-05	2.1e-05	1e-05	3.1e-05	1e-05	0	0	8e-06	2.1e-05	0	1.5e-05	8e-06	0	2.4e-05	1.6e-05	8e-06	1.3e-05	1.1e-05	1.6e-05	0.231084
	Otu000031	k__Bacteria(100)	p__Proteobacteria(100)	c__Alphaproteobacteria(100)	o__Rhizobiales(100)	f__Phyllobacteriaceae(100)	g__Phyllobacterium(100)		0	9e-06	8e-06	0	0	0	0	0	1e-05	1e-05	0	0.190022	0	6.8e-05	1.1e-05	0	7e-06	0.000389	0.025467	0.014645	0.000601	0.016144	0	1.1e-05	0.003472	9e-06
	Otu000032	k__Bacteria(100)	p__Proteobacteria(100)	c__Alphaproteobacteria(100)	o__Sphingomonadales(100)	o__Sphingomonadales_unclassified(96)	o__Sphingomonadales_unclassified(96)		0	9e-06	8e-06	1.2e-05	0	3.7e-05	3e-05	0	0	0	0	0	3.5e-05	0.003154	1.1e-05	1.9e-05	0.000298	0.209182	0	8e-06	8e-06	0.001391	1.3e-05	2.4e-05	0	9e-06
	Otu000033	k__Bacteria(100)	p__Cyanobacteria(100)	c__Synechococcophycideae(100)	o__Synechococcales(100)	f__Acaryochloridaceae(100)	g__Thermosynechococcus(100)		1.4e-05	0	8e-06	1.2e-05	0	1.5e-05	1e-05	0	0	0	2.1e-05	0	1.8e-05	0	2.1e-05	1.9e-05	0	0	2.8e-05	8e-06	8e-06	8e-06	1.3e-05	0	0.199905	0
	Otu000034	k__Bacteria(100)	p__Bacteroidetes(100)	c__Sphingobacteriia(100)	o__Sphingobacteriales(100)	f__Sphingobacteriaceae(100)	g__Pedobacter(96)		7e-06	1.7e-05	8e-06	0	0	0.172674	0	7e-06	0	0	0	0	9e-06	8e-06	1.1e-05	0	0	0	2.8e-05	0	0	0	0	0	0	0
	Otu000035	k__Bacteria(100)	p__Proteobacteria(100)	c__Alphaproteobacteria(100)	o__Sphingomonadales(100)	f__Sphingomonadaceae(100)	g__Sphingomonas(100)		0.092786	0	0	0	0	0	0	7e-06	0	0.074841	1e-05	0	9e-06	0.027564	0	0.000685	0	0	1.4e-05	8e-06	8e-06	1.6e-05	3.9e-05	0	0	9e-06
	Otu000036	k__Bacteria(100)	p__Cyanobacteria(100)	c__Gloeobacterophycideae(100)	o__Gloeobacterales(100)	f__Gloeobacteraceae(100)	g__Gloeobacter(100)		2.1e-05	9e-06	1.6e-05	2.4e-05	1.8e-05	4.4e-05	1.9e-05	3.5e-05	1e-05	2.1e-05	3.1e-05	1.9e-05	3.5e-05	1.7e-05	2.1e-05	1e-05	3e-05	1.7e-05	0	2.4e-05	4.8e-05	3.2e-05	5.4e-05	0.000138	8e-06	0.203978
	Otu000037	k__Bacteria(100)	p__Cyanobacteria(100)	c__Synechococcophycideae(100)	o__Pseudanabaenales(100)	f__Pseudanabaenaceae(100)	g__Leptolyngbya(100)		7e-06	0	1.6e-05	0	9e-06	7e-06	1e-05	0	1e-05	1e-05	0	1e-05	9e-06	0.000544	0	1e-05	0.000141	0.003949	1.4e-05	8e-06	8e-06	0.179499	1.3e-05	0	8e-06	9e-06
	Otu000038	k__Bacteria(100)	p__Proteobacteria(100)	c__Betaproteobacteria(100)	o__Burkholderiales(100)	f__Oxalobacteraceae(100)	g__Ralstonia(97)		0.00121	0.007008	0.002949	0.005849	0.000964	0.001821	0.006212	0.001472	0.008266	0.011704	0.035845	0.004745	0.014336	0.020663	0.005687	0.00305	0.001176	0.001716	0.067475	0.003166	0.000721	0.001037	0.015643	0.004216	0.002538	0.004166
	Otu000039	k__Bacteria(100)	p__Cyanobacteria(100)	p__Cyanobacteria_unclassified(100)	p__Cyanobacteria_unclassified(100)	p__Cyanobacteria_unclassified(100)	p__Cyanobacteria_unclassified(100)		0	0	8e-06	0	0	0.160472	0	0	1e-05	0	1e-05	0	0	0	0	0	7e-06	0	0	8e-06	0	0	0	3.5e-05	0	0
	Otu000040	k__Bacteria(100)	p__Proteobacteria(100)	c__Alphaproteobacteria(100)	o__Rhizobiales(100)	f__Bradyrhizobiaceae(100)	f__Bradyrhizobiaceae_unclassified(94)		0	1.7e-05	1.6e-05	0	0	1.5e-05	1e-05	0.000218	1e-05	0.031521	5.1e-05	0.060187	0.060416	0.017365	0	0.002935	0	5.1e-05	0.020435	0.000398	0.001537	0.001182	3.9e-05	0	0.000177	0
	Otu000041	k__Bacteria(100)	p__Proteobacteria(100)	c__Alphaproteobacteria(100)	o__Sphingomonadales(100)	f__Sphingomonadaceae(100)	g__Sphingomonas(100)		2.1e-05	9e-06	8e-06	1.2e-05	0	0.028246	1.9e-05	0	3e-05	0	2.1e-05	1e-05	9e-06	1.7e-05	1.1e-05	0.157311	7e-06	1.7e-05	2.8e-05	8e-06	0	0	0	1.1e-05	8e-06	1.8e-05
	Otu000042	k__Bacteria(100)	p__Proteobacteria(100)	c__Alphaproteobacteria(100)	o__Rhizobiales(100)	f__Rhizobiaceae(100)	g__Rhizobium(100)	s__leguminosarum(98)	0	0	8e-06	0	0	7e-06	0	7e-06	3e-05	1e-05	1e-05	0	9e-06	0.171024	1.1e-05	0	0	0	4.2e-05	8e-06	8e-06	0	1.3e-05	0	0	0
	Otu000043	k__Bacteria(100)	p__Proteobacteria(100)	c__Gammaproteobacteria(100)	o__Xanthomonadales(100)	f__Xanthomonadaceae(100)	g__Silanimonas(100)	s__lenta(100)	7e-06	0	8e-06	2.4e-05	0	2.2e-05	0	0	0	0	0.204794	0	0	2.5e-05	1.1e-05	0	0	8e-06	1.4e-05	8e-06	8e-06	0	5.4e-05	0	1.6e-05	9e-06
	Otu000044	k__Bacteria(100)	p__Proteobacteria(100)	c__Alphaproteobacteria(100)	o__Caulobacterales(100)	f__Caulobacteraceae(100)	g__Brevundimonas(100)	s__vesicularis(100)	7e-06	0	0	1.2e-05	1.8e-05	0	0.19413	3.5e-05	2e-05	0	1e-05	0	0	8e-06	1.1e-05	0	7e-06	0	0	0	1.6e-05	2.4e-05	2.7e-05	0	0	9e-06
	Otu000045	k__Bacteria(100)	p__Proteobacteria(100)	c__Alphaproteobacteria(100)	o__Rhodospirillales(100)	f__Acetobacteraceae(100)	f__Acetobacteraceae_unclassified(100)		0	9e-06	8e-06	0	0	0	0	0	0	0	0	0	9e-06	0.163213	0	0	0	0	0	0	0	0	0	0	8e-06	0
	Otu000046	k__Bacteria(100)	p__Bacteroidetes(100)	c__Cytophagia(100)	o__Cytophagales(100)	f__Cytophagaceae(100)	g__Spirosoma(100)		0	0	0	0	0	0	1e-05	0	0	0	0	0	0	0	0.202352	1e-05	0	8e-06	0	0	0	1.6e-05	0	0	8e-06	0
	Otu000047	k__Bacteria(100)	p__Cyanobacteria(100)	c__Synechococcophycideae(100)	o__Pseudanabaenales(100)	f__Pseudanabaenaceae(100)	f__Pseudanabaenaceae_unclassified(99)		7e-06	0	0	0	0.169991	0	0	0.002163	1e-05	0	0	0	9e-06	0	0	0	0	8e-06	0	1.6e-05	8e-06	0	0	1.1e-05	8e-06	9e-06
	Otu000048	k__Bacteria(100)	p__Proteobacteria(100)	c__Alphaproteobacteria(100)	o__Sphingomonadales(100)	f__Erythrobacteraceae(100)	g__Erythromicrobium(93)	s__ramosum(93)	0	9e-06	0	0.139722	0	0.003553	0	7e-06	0	0	0	0	0	8e-06	2.1e-05	0	0	1.7e-05	0.046152	0.005385	0.000176	0.000523	0	0	0	9e-06
	Otu000049	k__Bacteria(100)	p__Proteobacteria(100)	c__Gammaproteobacteria(100)	c__Gammaproteobacteria_unclassified(100)	c__Gammaproteobacteria_unclassified(100)	c__Gammaproteobacteria_unclassified(100)		0	0	8e-06	0	0	1.5e-05	0	0	0	0	1e-05	1e-05	1.8e-05	0	0	1.9e-05	7e-06	0	0	0	0	0	0	0	8e-06	0.143311
	Otu000050	k__Bacteria(100)	p__Proteobacteria(100)	c__Alphaproteobacteria(100)	o__Sphingomonadales(100)	f__Erythrobacteraceae(100)	f__Erythrobacteraceae_unclassified(97)		0	0	8e-06	0	9e-06	7e-06	0.00906	0.007256	0	2.1e-05	0.081784	0	0.013692	0.028465	0.013325	1e-05	7e-06	5.1e-05	1.4e-05	1.6e-05	0	0	0	1.1e-05	0	0
	Otu000051	k__Bacteria(100)	p__Proteobacteria(100)	c__Alphaproteobacteria(100)	o__Rhizobiales(100)	f__Rhizobiaceae(100)	g__Agrobacterium(78)		7e-06	0	8e-06	0.130156	0	0.020448	0	0.012983	0	0	0	0	0	0	0	0.000714	0	0	1.4e-05	0	0	0	0	0	0	0
	Otu000052	k__Bacteria(100)	p__Cyanobacteria(100)	c__Oscillatoriophycideae(100)	o__Chroococcales(100)	f__Xenococcaceae(100)	f__Xenococcaceae_unclassified(100)		0	0	0	1.2e-05	0	0	0	0.105437	1e-05	1e-05	0	1e-05	0	8e-06	0	1e-05	7e-06	0	1.4e-05	8e-06	0	0	1.3e-05	1.1e-05	0	0
	Otu000053	k__Bacteria(100)	p__Proteobacteria(100)	c__Alphaproteobacteria(100)	o__Rhizobiales(100)	f__Beijerinckiaceae(100)	g__Chelatococcus(100)		7e-06	9e-06	8e-06	2.4e-05	9e-06	0	0.010747	0.000155	1e-05	0	0.045169	1.9e-05	0.021999	0.000918	0.000342	0	0.00239	0.00816	0.009109	0.006602	5.6e-05	0.000209	0	2.4e-05	0.02637	0
	Otu000054	k__Bacteria(100)	p__Proteobacteria(100)	c__Gammaproteobacteria(100)	o__Xanthomonadales(100)	f__Sinobacteraceae(100)	f__Sinobacteraceae_unclassified(100)		0	0	0	0	0	0	0	0	0	1e-05	0	1e-05	9e-06	8e-06	0	0	0	0	0	0	0	8e-06	0.157649	0.066632	0	0
	Otu000055	k__Bacteria(100)	p__Actinobacteria(100)	c__Actinobacteria(100)	o__Actinomycetales(100)	f__Cellulomonadaceae(98)	g__Demequina(96)		0	0	0	0.148325	0	0	0	0	0	0	0	1e-05	0	0	0	0	7e-06	0	0	0	0	0	0	0	0	0
	Otu000056	k__Bacteria(100)	p__Armatimonadetes(100)	c__[Fimbriimonadia](100)	o__[Fimbriimonadales](100)	f__[Fimbriimonadaceae](100)	g__Fimbriimonas(100)		0	9e-06	0	0	0.106923	0	0	0.001353	0	0	0	0	0	0	0	1e-05	0	0	0	0	0	0	0	0	0	0
	Otu000057	k__Bacteria(100)	p__Proteobacteria(100)	c__Alphaproteobacteria(100)	o__Caulobacterales(100)	f__Caulobacteraceae(100)	f__Caulobacteraceae_unclassified(95)		0.083105	0	0	0	0.000422	0	0	7e-06	0	0	1e-05	0	0	0.000246	0	2.9e-05	0	0	0	8e-06	8e-06	0	0	0	0	0
	Otu000058	k__Bacteria(100)	p__Proteobacteria(100)	c__Alphaproteobacteria(100)	o__Rhodobacterales(100)	f__Hyphomonadaceae(94)	f__Hyphomonadaceae_unclassified(94)		0	0	0	0.011296	0.094993	0	0	0.001486	0	0	0	0	0	0	0	0	0	0	0	0	0	0	0	0	0	0
	Otu000059	k__Bacteria(100)	p__Proteobacteria(100)	c__Betaproteobacteria(100)	o__Burkholderiales(100)	f__Comamonadaceae(100)	g__Hydrogenophaga(98)		7e-06	0	0	0	9e-06	0.083958	0	0	1e-05	0	1e-05	0	0	0	0	0	0	0	1.4e-05	0	0	0	0	1.1e-05	8e-06	0
	Otu000060	k__Bacteria(100)	p__Proteobacteria(100)	c__Betaproteobacteria(100)	o__Burkholderiales(100)	f__Comamonadaceae(100)	f__Comamonadaceae_unclassified(98)		1.4e-05	7.7e-05	3.9e-05	5.9e-05	0.001644	0.015515	4.9e-05	5.6e-05	8.1e-05	3.1e-05	0.000411	3.9e-05	0.000124	0.000365	4.3e-05	0.001487	1.5e-05	0	0.113822	2.4e-05	1.6e-05	8e-06	0.000199	5.7e-05	6.4e-05	6.1e-05
	Otu000061	k__Bacteria(100)	p__Proteobacteria(100)	c__Alphaproteobacteria(100)	o__Rhodobacterales(100)	f__Rhodobacteraceae(100)	g__Paracoccus(100)	s__marcusii(100)	7e-06	0	0.081899	0	0	7e-06	0	0	0	0	0	0	0	0	0	0	0	0	0	0	8e-06	0	1.3e-05	0	0	0
	Otu000062	k__Bacteria(100)	p__Proteobacteria(100)	c__Alphaproteobacteria(100)	o__Sphingomonadales(100)	f__Sphingomonadaceae(100)	f__Sphingomonadaceae_unclassified(100)		0	0	8e-06	0	0	0	1e-05	0	0	1e-05	0	0	0	8e-06	0	0.099259	1.5e-05	8e-06	1.4e-05	8e-06	8e-06	0	1.3e-05	1.1e-05	8e-06	0
	Otu000063	k__Bacteria(100)	p__Proteobacteria(100)	c__Alphaproteobacteria(100)	o__Rhizobiales(100)	f__Phyllobacteriaceae(100)	f__Phyllobacteriaceae_unclassified(99)		0	9e-06	0	0	0	7e-06	0	0	0	0	0	0	0	0	0.048039	0.046913	0	0	0	0	0	8e-06	0	0	8e-06	9e-06
	Otu000064	k__Bacteria(100)	p__Proteobacteria(100)	c__Alphaproteobacteria(100)	o__Caulobacterales(100)	f__Caulobacteraceae(100)	g__Mycoplana(99)		1.4e-05	9e-06	0	0	0	0	0	0	2e-05	0	0	0	9e-06	0.000136	0	0.000222	2.2e-05	0.000845	0.014307	0.005377	0.016511	0.039179	1.3e-05	0	8e-06	0
	Otu000065	k__Bacteria(100)	k__Bacteria_unclassified(100)	k__Bacteria_unclassified(100)	k__Bacteria_unclassified(100)	k__Bacteria_unclassified(100)	k__Bacteria_unclassified(100)		1.4e-05	0	0	1.2e-05	0	1.5e-05	0	7e-06	1e-05	1e-05	0	0	9e-06	0	0	0	1.5e-05	0	1.4e-05	0	8e-06	8e-06	1.3e-05	0	1.6e-05	0.076382
	Otu000066	k__Bacteria(100)	p__Proteobacteria(100)	c__Betaproteobacteria(100)	o__Burkholderiales(100)	f__Comamonadaceae(100)	g__Acidovorax(90)		0	0	0	0	0.075779	8.8e-05	0	0.00093	2e-05	0	0	0	0	0	0	0	0	0	0.000873	0	8e-06	8e-06	0	1.1e-05	0	9e-06
	Otu000067	k__Bacteria(100)	p__Cyanobacteria(100)	c__Oscillatoriophycideae(100)	c__Oscillatoriophycideae_unclassified(100)	c__Oscillatoriophycideae_unclassified(100)	c__Oscillatoriophycideae_unclassified(100)		7e-06	0	0	0	1.8e-05	0.058892	0	7e-06	0	0	0	0	0	0	1.1e-05	1e-05	0	0	1.4e-05	0	0	0	0	0	0	9e-06
	Otu000068	k__Bacteria(100)	p__Proteobacteria(100)	c__Alphaproteobacteria(100)	o__Sphingomonadales(100)	f__Erythrobacteraceae(100)	g__Erythrobacter(74)		0	0	8e-06	0	1.8e-05	0	0	0	0	1e-05	0	0	0	0.000756	1.1e-05	1e-05	7e-06	0.06206	1.4e-05	0	0	0.000306	0	1.1e-05	0	0
	Otu000069	k__Bacteria(100)	p__Proteobacteria(100)	c__Alphaproteobacteria(100)	o__Sphingomonadales(100)	f__Sphingomonadaceae(100)	f__Sphingomonadaceae_unclassified(100)		0	0	0	0	0	0	1e-05	0.052616	0	1e-05	0	1e-05	0	8e-06	0	0	0	0	0	0	0	0	0	0	8e-06	0
	Otu000070	k__Bacteria(100)	p__Cyanobacteria(100)	p__Cyanobacteria_unclassified(100)	p__Cyanobacteria_unclassified(100)	p__Cyanobacteria_unclassified(100)	p__Cyanobacteria_unclassified(100)		0	0	0	0	0	0	0	0	0	0	0	0	0	0	0	0	0	0	0	0	0	0	0.011732	0	0	0
	Otu000071	k__Bacteria(100)	p__Proteobacteria(100)	c__Gammaproteobacteria(100)	o__Xanthomonadales(100)	f__Xanthomonadaceae(100)	g__Silanimonas(100)	s__lenta(100)	0	0	0	0.078099	0	0	0	1.4e-05	1e-05	0	1e-05	1.9e-05	0	0	0	0	0	0	0	0	0	8e-06	0	1.1e-05	0	0
	Otu000072	k__Bacteria(100)	p__Cyanobacteria(100)	p__Cyanobacteria_unclassified(100)	p__Cyanobacteria_unclassified(100)	p__Cyanobacteria_unclassified(100)	p__Cyanobacteria_unclassified(100)		1.4e-05	0	0	0	0	7e-06	0	0	0	0	1e-05	0	0	0.05462	0	0	0	0	0	0	0	0	1.3e-05	0	8e-06	0
	Otu000073	k__Bacteria(100)	p__Firmicutes(100)	c__Bacilli(100)	o__Bacillales(100)	f__Alicyclobacillaceae(100)	g__Alicyclobacillus(100)	s__tolerans(100)	0	0	0	0	0	0	0	0	0	0	0	0	0	0	1.1e-05	0	0	0	0	8e-06	0	8e-06	0.083596	0	0	9e-06
	Otu000074	k__Bacteria(100)	p__Bacteroidetes(100)	p__Bacteroidetes_unclassified(100)	p__Bacteroidetes_unclassified(100)	p__Bacteroidetes_unclassified(100)	p__Bacteroidetes_unclassified(100)		0	0	0	0	0	0.039949	0	0	0	0	0	0	0	0	0	0	0	0	0	8e-06	0	0	0	0	0	0
	Otu000075	k__Bacteria(100)	p__Bacteroidetes(100)	c__Sphingobacteriia(100)	o__Sphingobacteriales(100)	f__Sphingobacteriaceae(100)	g__Pedobacter(100)	s__composti(100)	0	0	0	0	0.048199	0	1e-05	0.00062	0	0	0	0	0	0	1.1e-05	0	0	0	0	8e-06	0	0	1.3e-05	0	0	0
	Otu000076	k__Bacteria(100)	p__Proteobacteria(100)	c__Alphaproteobacteria(100)	o__Rhizobiales(100)	f__Hyphomicrobiaceae(100)	f__Hyphomicrobiaceae_unclassified(100)		0	9e-06	8e-06	0	0	0	0	0	1e-05	0	0	0	0	0.000365	0	0	4.5e-05	0.043795	0	0	0	0.000225	0	1.1e-05	0	0
	Otu000077	k__Bacteria(100)	p__Proteobacteria(100)	c__Alphaproteobacteria(100)	o__Rhizobiales(100)	f__Hyphomicrobiaceae(96)	g__Rhodoplanes(96)		0	0	0	0	0	0	0.025767	0.016203	0	0	2.1e-05	0	0	0	0.002175	1.9e-05	0	0	0	0	0	0	0	0	0	0
	Otu000078	k__Bacteria(100)	p__Proteobacteria(100)	c__Alphaproteobacteria(100)	o__Sphingomonadales(100)	f__Sphingomonadaceae(100)	g__Blastomonas(100)	s__natatoria(96)	7e-06	0	0	0	0	0.000477	0	0.033941	0	0	0	0	0	0	0	1e-05	7e-06	8e-06	0	0	0	0	0	0	0	1.8e-05
	Otu000079	k__Bacteria(100)	p__Proteobacteria(100)	c__Alphaproteobacteria(100)	c__Alphaproteobacteria_unclassified(100)	c__Alphaproteobacteria_unclassified(100)	c__Alphaproteobacteria_unclassified(100)		0	0	0	0	0	0	0	0	0	0	0	0	0	6.8e-05	0	0	7e-06	0.000473	0.027631	9.5e-05	0.000817	0.020164	0	0	0.000451	0
	Otu000080	k__Bacteria(100)	p__Proteobacteria(100)	c__Alphaproteobacteria(100)	o__Sphingomonadales(100)	f__Sphingomonadaceae(100)	g__Sphingomonas(100)		0	0	0	1.2e-05	0	0	0	0	1e-05	0	0	0	0	8e-06	0	0	7e-06	0	0	0.035208	0	0	0	0	0	0
	Otu000081	k__Bacteria(100)	p__Proteobacteria(100)	c__Alphaproteobacteria(100)	o__Rhizobiales(100)	f__Xanthobacteraceae(64)	f__Xanthobacteraceae_unclassified(64)		0	0	0	0	9e-06	7e-06	0	0	1e-05	0	0	0	0	5.9e-05	0	0	0	0.000245	0.007653	0.016681	0.006646	0.007332	0	0	0	0
	Otu000082	k__Bacteria(100)	p__Firmicutes(100)	c__Bacilli(100)	o__Bacillales(100)	f__Paenibacillaceae(100)	g__Paenibacillus(100)		0	9e-06	0	0	0	0	0	0	0	0	0	0	0	0	0	0	0	0	0	0.034062	0	0	0	0	0	0
	Otu000083	k__Bacteria(100)	p__Proteobacteria(100)	c__Alphaproteobacteria(100)	o__Sphingomonadales(100)	f__Sphingomonadaceae(100)	g__Zymomonas(100)		0	9e-06	0	0	0	0	1e-05	0	0	1e-05	0	0	9e-06	0	0.045157	0	0	8e-06	0	0	0	0	0	0	8e-06	0
	Otu000084	k__Bacteria(100)	p__Actinobacteria(100)	c__Actinobacteria(100)	o__Actinomycetales(100)	f__Nocardioidaceae(100)	g__Nocardioides(100)		0	0	0	0	0	0.002584	0	0	0	0	0	0.025136	0	0.007947	0	0	0	0	0	0	0	8e-06	0	0	0	0
	Otu000085	k__Bacteria(100)	p__Proteobacteria(100)	c__Alphaproteobacteria(100)	o__Rhodospirillales(100)	o__Rhodospirillales_unclassified(100)	o__Rhodospirillales_unclassified(100)		0	0	0	0	9e-06	0	0	0	2e-05	0	0	0	0	0	0	0	0	8e-06	0	0.000803	0	0	1.3e-05	0	0.029165	0
	Otu000086	k__Bacteria(100)	p__Proteobacteria(100)	c__Alphaproteobacteria(100)	c__Alphaproteobacteria_unclassified(100)	c__Alphaproteobacteria_unclassified(100)	c__Alphaproteobacteria_unclassified(100)		0	0	0	0.003636	0.030455	7e-06	0	0.000148	0	0	0	0	0	0	0	0	0	0	0	8e-06	0	0	0	0	0	0
	Otu000087	k__Bacteria(100)	p__Cyanobacteria(100)	p__Cyanobacteria_unclassified(100)	p__Cyanobacteria_unclassified(100)	p__Cyanobacteria_unclassified(100)	p__Cyanobacteria_unclassified(100)		1.4e-05	0	1.6e-05	2.4e-05	0	0	0	0	0	0	0	0	0	8e-06	0	0	0	0	0.047831	0	0	0	0	0	0	0
	Otu000088	k__Bacteria(100)	p__Acidobacteria(100)	c__Solibacteres(100)	o__Solibacterales(100)	o__Solibacterales_unclassified(100)	o__Solibacterales_unclassified(100)		7e-06	9e-06	0	1.2e-05	0	0	0	0	0	0	0	0	0	0	1.1e-05	1e-05	7e-06	0	0	8e-06	0	0	5.4e-05	0	0.026885	0
	Otu000090	k__Bacteria(100)	p__Proteobacteria(100)	c__Alphaproteobacteria(100)	o__Rhodospirillales(100)	f__Rhodospirillaceae(100)	g__Reyranella(99)	s__massiliensis(99)	0	0	0	1.2e-05	0	0	0	0	0	0	1e-05	0	0	0.02487	0	0	0	0	0	0	0	0	0	0	0	9e-06
	Otu000091	k__Bacteria(100)	p__Proteobacteria(100)	c__Alphaproteobacteria(100)	o__Rhodospirillales(100)	f__Rhodospirillaceae(100)	g__Elstera(100)	s__litoralis(100)	0	0	0	0	0.023787	0	0	0.000204	0	0	0	0	0	0	0	0	0	0	0	0	0	0	0	0	0	0
	Otu000093	k__Bacteria(100)	p__Proteobacteria(100)	c__Alphaproteobacteria(100)	o__Rhizobiales(100)	o__Rhizobiales_unclassified(100)	o__Rhizobiales_unclassified(100)		0	0	8e-06	0	0	0	1e-05	0	0	0.005384	0.017486	0	0	0	0	0	0	8e-06	0	0	0	8e-06	0	0	0	0
	Otu000095	k__Bacteria(100)	p__Proteobacteria(100)	c__Alphaproteobacteria(100)	o__Rhodospirillales(100)	f__Rhodospirillaceae(100)	g__Reyranella(100)	s__massiliensis(100)	0	0	0	0	0	0	0	0	0	0	0	0	9e-06	9.3e-05	0	0	7e-06	0.000279	0.006447	0.001591	0.001409	0.009583	0	0	0.000242	0
	Otu000096	k__Bacteria(100)	p__Proteobacteria(100)	c__Alphaproteobacteria(100)	o__Rhizobiales(100)	f__Xanthobacteraceae(100)	g__Azorhizobium(100)	s__doebereinerae(100)	0	0	0	1.2e-05	0	0.014838	0	0	0	0	0	0	0	0	0	0	0	0	0	0	0	0	0	0	0	0
	Otu000097	k__Bacteria(100)	p__Proteobacteria(100)	c__Alphaproteobacteria(100)	o__Rhizobiales(100)	o__Rhizobiales_unclassified(99)	o__Rhizobiales_unclassified(99)		0	0	0	0	0	0	0	0	0	0	0	0	0	0.016082	0	0	0	0	0	0	0	0	0	0	0	0
	Otu000098	k__Bacteria(100)	p__Planctomycetes(100)	c__Phycisphaerae(100)	o__WD2101(100)	o__WD2101_unclassified(100)	o__WD2101_unclassified(100)		0	0	0	0	0	0	0	0	0	0	0	0.0181	0	0	1.1e-05	0	0	0	0	0	0	0	0	0	0	0
	Otu000099	k__Bacteria(100)	p__Proteobacteria(100)	c__Alphaproteobacteria(100)	o__Caulobacterales(100)	f__Caulobacteraceae(100)	g__Phenylobacterium(100)		0	0	0	0	0	0	0	0	0	0	0	0	0	1.7e-05	0	0	1.5e-05	7.6e-05	0.015083	0.00066	0.000112	0.005065	0	0	3.2e-05	0
	Otu000100	k__Bacteria(100)	p__Proteobacteria(100)	c__Alphaproteobacteria(100)	o__Rhodobacterales(100)	f__Rhodobacteraceae(100)	f__Rhodobacteraceae_unclassified(100)		0.001239	0	8e-06	0	0	0	0	0	0	0	0	0	0	0	0	0	0.011942	0	0	0	0	0	0	0	0	0
	Otu000101	k__Bacteria(100)	p__Proteobacteria(100)	c__Alphaproteobacteria(100)	o__Rhizobiales(100)	o__Rhizobiales_unclassified(100)	o__Rhizobiales_unclassified(100)		0	0	0	0	0	0	0	0	0	0	0	0	0	0	0	0	0	0	0.002204	0	0	0	0	0	0.012899	0
	Otu000102	k__Bacteria(100)	p__Proteobacteria(100)	c__Alphaproteobacteria(100)	o__Rhizobiales(100)	f__Hyphomicrobiaceae(100)	f__Hyphomicrobiaceae_unclassified(94)		0	0	0	0.01432	0.004702	0	0	4.9e-05	0	0	0	0	0	0	0	0	7e-06	0	0	0	0	0	0	0	0	0
	Otu000103	k__Bacteria(100)	p__Proteobacteria(100)	c__Alphaproteobacteria(100)	o__Sphingomonadales(100)	f__Sphingomonadaceae(100)	g__Novosphingobium(51)		3.6e-05	9e-06	1.6e-05	2.4e-05	0	0.005661	4.9e-05	2.8e-05	4.1e-05	2.1e-05	3.1e-05	1e-05	2.6e-05	0.007565	1.1e-05	1e-05	2.2e-05	8e-06	1.4e-05	8e-06	3.2e-05	2.4e-05	1.3e-05	2.4e-05	3.2e-05	0
	Otu000104	k__Bacteria(100)	p__Bacteroidetes(100)	c__Cytophagia(100)	o__Cytophagales(100)	f__Cyclobacteriaceae(100)	g__Algoriphagus(100)		0	0	0	0	0	0.011615	0	0	0	0	0	0	0	0	0	0	0	0	0	0	0	0	0	0	0	0
	Otu000105	k__Bacteria(100)	p__Proteobacteria(100)	c__Alphaproteobacteria(100)	o__Sphingomonadales(100)	f__Sphingomonadaceae(100)	g__Sandarakinorhabdus(100)	s__limnophila(100)	7e-06	0	0	0	0	0.011512	0	0	1e-05	0	0	0	0	0	0	0	0	0	0	0	0	0	0	0	0	0
	Otu000106	k__Bacteria(100)	p__Actinobacteria(100)	c__Actinobacteria(100)	o__Actinomycetales(100)	f__Pseudonocardiaceae(100)	g__Amycolatopsis(100)	s__thermoflava(100)	0	0	8e-06	0	0	0	3.9e-05	1.4e-05	0	0	0.008861	0	0.005199	0.000255	0	0	0.000335	0	0	0	0	0	0	0	0	0
	Otu000107	k__Bacteria(100)	p__Actinobacteria(100)	c__Actinobacteria(100)	o__Actinomycetales(100)	f__Pseudonocardiaceae(100)	g__Pseudonocardia(90)		0	0	0	0	0.000138	1.5e-05	0	0	0	1e-05	0	0.003064	0	0.003196	0	0	0	1.7e-05	0.008568	8.8e-05	0.000192	0.000362	0	0	0.000475	0
	Otu000108	k__Bacteria(100)	p__Proteobacteria(100)	c__Alphaproteobacteria(100)	o__Rhodobacterales(100)	f__Rhodobacteraceae(100)	f__Rhodobacteraceae_unclassified(100)		0	0	0	0	0	0	0	0	0	0	1e-05	0	0	0.000127	0	0	7e-06	0.012016	0	0	0	0.000137	0	0	0	0
	Otu000109	k__Bacteria(100)	p__Cyanobacteria(100)	c__4C0d-2(100)	o__MLE1-12(100)	o__MLE1-12_unclassified(100)	o__MLE1-12_unclassified(100)		0	0	0	0	0	0	0	0	0	0	0	0	0	0	0	0	0	0	0.019798	0	2.4e-05	7.2e-05	0	0	0	0
	Otu000110	k__Bacteria(100)	p__Bacteroidetes(100)	c__Cytophagia(100)	o__Cytophagales(100)	f__Cytophagaceae(100)	g__Runella(100)		0	0	0	0	0	0.010448	0	0	0	0	0	0	0	0	0	0	7e-06	0	0	0	0	0	0	0	0	0
	Otu000112	k__Bacteria(100)	p__Proteobacteria(100)	c__Alphaproteobacteria(100)	o__Rhizobiales(100)	o__Rhizobiales_unclassified(100)	o__Rhizobiales_unclassified(100)		0	0	0	0	0	5.1e-05	0	0.005854	0	0	0	0	9e-06	0	0.005109	0.000521	7e-06	8e-06	0	0	0	0	1.3e-05	0	0	0
	Otu000113	k__Bacteria(100)	p__Proteobacteria(100)	c__Alphaproteobacteria(100)	o__Rhizobiales(100)	f__Methylobacteriaceae(100)	g__Methylobacterium(100)		0	0	0	0	0	0	0	0	0	0	0	0	0	0.011628	0	0	0	0	0	0	0	0	1.3e-05	0	0	0
	Otu000114	k__Bacteria(100)	p__Bacteroidetes(100)	p__Bacteroidetes_unclassified(100)	p__Bacteroidetes_unclassified(100)	p__Bacteroidetes_unclassified(100)	p__Bacteroidetes_unclassified(100)		7e-06	9e-06	8e-06	0	0	0	0	7e-06	0	0	0	0	0	0	0	0.013089	0	0	0	0	0	0	0	0	8e-06	0
	Otu000115	k__Bacteria(100)	p__Proteobacteria(100)	c__Alphaproteobacteria(100)	o__Rhodobacterales(100)	f__Rhodobacteraceae(100)	f__Rhodobacteraceae_unclassified(100)		0	0	0	0	0	0	0	0	0	0	0	0	0	0.000127	0	0	0	0.01019	0	0	0	8.8e-05	0	1.1e-05	0	0
	Otu000116	k__Bacteria(100)	p__Proteobacteria(100)	c__Betaproteobacteria(100)	c__Betaproteobacteria_unclassified(100)	c__Betaproteobacteria_unclassified(100)	c__Betaproteobacteria_unclassified(100)		0	0	0	0	0	0	0	0	0	0	0	0	0	0	0	0	0	5.1e-05	0.011535	0	1.6e-05	0.00283	0	0	0	0
	Otu000117	k__Bacteria(100)	p__Proteobacteria(100)	c__Gammaproteobacteria(100)	o__Pseudomonadales(100)	f__Pseudomonadaceae(100)	g__Pseudomonas(100)		2.9e-05	0.000138	6.2e-05	4.7e-05	9e-06	2.2e-05	6.9e-05	4.2e-05	0.000101	5.2e-05	0.000267	3.9e-05	0.000115	0.001351	4.3e-05	1e-05	7e-06	3.4e-05	0.011091	0.00039	2.4e-05	2.4e-05	0.000331	0	1.6e-05	3.5e-05
	Otu000118	k__Bacteria(100)	p__Actinobacteria(100)	c__Actinobacteria(100)	o__Actinomycetales(100)	o__Actinomycetales_unclassified(99)	o__Actinomycetales_unclassified(99)		0	9e-06	0	0	0.010296	0	0	0.000134	0	0	0	0	0	0	0	0	0	0	0	0	0	0	0	0	0	0
	Otu000119	k__Bacteria(100)	p__Planctomycetes(100)	c__Phycisphaerae(100)	o__Phycisphaerales(100)	f__Phycisphaeraceae(100)	f__Phycisphaeraceae_unclassified(100)		0	0	0	0	0	7e-06	0	0	1e-05	0	0	0	0	0.000178	0	0	1.5e-05	0.009022	0	0	0	7.2e-05	0	0	0	0
	Otu000120	k__Bacteria(100)	p__Proteobacteria(100)	c__Alphaproteobacteria(100)	o__Rhodobacterales(100)	f__Rhodobacteraceae(100)	f__Rhodobacteraceae_unclassified(92)		0	0	0.008427	0	0	0	0	0	0	0	0	0	0	0	0	0	0	0	0	0	0	0	0	0	0	0
	Otu000121	k__Bacteria(100)	p__Proteobacteria(100)	c__Alphaproteobacteria(100)	o__Sphingomonadales(100)	f__Sphingomonadaceae(100)	f__Sphingomonadaceae_unclassified(96)		7e-06	9e-06	8e-06	0	9e-06	7e-06	0.009958	0	1e-05	0	0	0	0	0.000153	0	0	0	0	1.4e-05	0	8e-06	8e-06	0	0	0	0
	Otu000122	k__Bacteria(100)	k__Bacteria_unclassified(100)	k__Bacteria_unclassified(100)	k__Bacteria_unclassified(100)	k__Bacteria_unclassified(100)	k__Bacteria_unclassified(100)		0	0	0	0	0	0	0	0	0	0	0	0	0	0.000127	0	1e-05	0	0.008608	0	0	0	8e-06	0	0	0	0
	Otu000123	k__Bacteria(100)	p__Proteobacteria(100)	c__Gammaproteobacteria(100)	o__Pseudomonadales(100)	f__Pseudomonadaceae(100)	g__Pseudomonas(100)		0	0	0	0	0	0.001307	0	0	0	0.001822	0	0.000425	0	0	0	0	0	0	0	0	0.004884	0	0	0	0	0
	Otu000124	k__Bacteria(100)	p__Proteobacteria(100)	c__Alphaproteobacteria(100)	o__Rhodospirillales(100)	f__Acetobacteraceae(100)	g__Roseomonas(100)		0	0	0	0.002907	0	0	0	0.004854	0	0	0	0	0	0	0	0	0	0	0	0	0	0	0	0	0	0
	Otu000125	k__Bacteria(100)	p__[Thermi](100)	c__Deinococci(100)	o__Deinococcales(100)	f__Trueperaceae(100)	g__Truepera(100)		0	0	0	0	0.008147	0	0	0.000106	0	0	0	0	0	0	0	0	0	0	0	0	0	0	0	0	0	0
	Otu000127	k__Bacteria(100)	p__Cyanobacteria(100)	c__Gloeobacterophycideae(100)	o__Gloeobacterales(100)	f__Gloeobacteraceae(100)	g__Gloeobacter(100)		0	0	0	0	0	0	0	0	0	0	0	0	0	0	1.1e-05	0	0	0	0	0	0	0	0	0	0	0.007594
	Otu000128	k__Bacteria(100)	p__Actinobacteria(100)	c__Actinobacteria(100)	o__Actinomycetales(100)	f__Microbacteriaceae(100)	g__Yonghaparkia(94)		0	0	0.00104	0	0	0	0	0.004311	0	0	0	0	9e-06	0	0	0	7e-06	8e-06	0.000665	4.8e-05	3.2e-05	0.000482	0	0	0	0
	Otu000129	k__Bacteria(100)	p__Proteobacteria(100)	c__Alphaproteobacteria(100)	o__Rhodospirillales(100)	f__Acetobacteraceae(100)	g__Roseomonas(100)	s__lacus(100)	0	0	0	0.006578	0.002342	0	0	2.8e-05	0	0	0	0	0	0	0	0	0	0	0	0	0	0	0	0	0	0
	Otu000130	k__Bacteria(100)	p__Proteobacteria(100)	c__Gammaproteobacteria(100)	o__Alteromonadales(100)	f__[Chromatiaceae](100)	g__Alishewanella(100)		0	0	0	0	0	0.005837	0	0	0	0	0	0	0	0	0	0	7e-06	0	0	0	0	0	0	0	8e-06	0
	Otu000131	k__Bacteria(100)	p__Proteobacteria(100)	c__Alphaproteobacteria(100)	o__Rhizobiales(100)	f__Hyphomicrobiaceae(100)	g__Devosia(100)		0.001239	0	0	0	0	0	0	0	0	0	0	0	0	0	0.006609	0	0	0	0	0	0	0	0	0	0	0
	Otu000132	k__Bacteria(100)	p__Proteobacteria(100)	c__Alphaproteobacteria(100)	o__Sphingomonadales(100)	f__Sphingomonadaceae(100)	g__Sphingomonas(100)	s__asaccharolytica(93)	0.002799	0	0	0	0	0	0	0	0	0.0038	0	0	0	1.7e-05	0	0	0	0	0	0	0	0	0	0	0	0
	Otu000134	k__Bacteria(100)	p__Proteobacteria(100)	c__Gammaproteobacteria(100)	c__Gammaproteobacteria_unclassified(100)	c__Gammaproteobacteria_unclassified(100)	c__Gammaproteobacteria_unclassified(100)		0	0	0	0	0	0	0	0	0	0	0	0	0	0.00011	0	1e-05	0	0.00619	0	0	0	1.6e-05	0	0	0	0
	Otu000135	k__Bacteria(100)	p__Proteobacteria(100)	c__Betaproteobacteria(100)	o__Burkholderiales(100)	f__Comamonadaceae(100)	g__Variovorax(72)	s__paradoxus(72)	0	0	0	0	0	0	0	0.005163	0	0	0	0	0	8e-06	0	0	7e-06	0	1.4e-05	0	0	0	0	0	0	0
	Otu000136	k__Bacteria(100)	p__Cyanobacteria(100)	c__Nostocophycideae(100)	o__Stigonematales(100)	f__Rivulariaceae(100)	g__Rivularia(100)		0	0	0	0	0	0	0	0	0	0.003644	0.000924	0.002822	3.5e-05	0	0	0	0	0	0	0	0	0	0	0	0	0
	Otu000137	k__Bacteria(100)	p__Proteobacteria(100)	c__Alphaproteobacteria(100)	o__Rhodobacterales(100)	f__Rhodobacteraceae(100)	g__Paracoccus(95)	s__aminovorans(94)	0	0	0	0	0.006549	0	0	0.000106	0	0	0	0	0	0	0	0	0	0	0	0	0	0	0	0	0	0
	Otu000139	k__Bacteria(100)	p__Proteobacteria(100)	c__Alphaproteobacteria(100)	o__Rhizobiales(100)	f__Hyphomicrobiaceae(98)	g__Devosia(97)		0	0	0	0	0.002581	0	0	1.4e-05	0	0	0	0	0	0	0.004531	0	0	0	0	0	0	0	0	0	0	0
	Otu000140	k__Bacteria(100)	p__Chloroflexi(100)	c__TK17(100)	o__mle1-48(100)	o__mle1-48_unclassified(100)	o__mle1-48_unclassified(100)		0	0	0	0	0	0	0	0	0	0	0	0	0	0	0	0	0	0	0	0	0	0	0	0	0.00568	0
	Otu000141	k__Bacteria(100)	p__Cyanobacteria(100)	c__Oscillatoriophycideae(100)	o__Chroococcales(100)	o__Chroococcales_unclassified(100)	o__Chroococcales_unclassified(100)		0	0	0	0	0	0	0	0	0	0	0	0	9e-06	0.005831	0	0	0	0	0	0	0	0	0	0	8e-06	0
	Otu000142	k__Bacteria(100)	p__Actinobacteria(100)	c__Actinobacteria(100)	o__Actinomycetales(100)	f__Nocardiaceae(100)	g__Rhodococcus(100)		0	0	0	0	0	0	0	0	0	0	0	0	0	8e-06	0	0	0	8e-06	0.006683	0.000119	0.001049	0.000346	0	0	8e-06	2.6e-05
	Otu000143	k__Bacteria(100)	p__Proteobacteria(100)	c__Alphaproteobacteria(100)	o__Rhizobiales(100)	f__Bradyrhizobiaceae(100)	f__Bradyrhizobiaceae_unclassified(99)		0	0	0	0	0	0	0	0	0	0	0	0	0	0	0.006737	0	0	0	0	0	0	0	0	0	0	9e-06
	Otu000144	k__Bacteria(100)	p__Actinobacteria(100)	c__Actinobacteria(100)	o__Actinomycetales(100)	f__Nocardioidaceae(100)	g__Nocardioides(100)		0	0	5.4e-05	0	0	0	0	0	0	0	0	0	0	8e-06	0	0	0	0	0.008513	0	0	0	0	0	0	0
	Otu000145	k__Bacteria(100)	p__Cyanobacteria(100)	c__Oscillatoriophycideae(100)	c__Oscillatoriophycideae_unclassified(100)	c__Oscillatoriophycideae_unclassified(100)	c__Oscillatoriophycideae_unclassified(100)		0	0	0	0	0	0	0	0	0	0	0	0	0	0.005287	0	0	0	0	0	0	0	0	0	0	0	0
	Otu000146	k__Bacteria(100)	k__Bacteria_unclassified(100)	k__Bacteria_unclassified(100)	k__Bacteria_unclassified(100)	k__Bacteria_unclassified(100)	k__Bacteria_unclassified(100)		7e-06	0	0	0	0	0	0	0	0	0	0	1e-05	0	0	0	1e-05	0	8e-06	0	0	8e-06	0	1.3e-05	0	0	0.005157
	Otu000147	k__Bacteria(100)	p__Actinobacteria(100)	c__Acidimicrobiia(100)	o__Acidimicrobiales(100)	f__Microthrixaceae(100)	f__Microthrixaceae_unclassified(100)		0	0	0	5.9e-05	0	0	0	0.004065	0	0	0	0	0	0	0	0	0	0	0	0	0	0	0	0	0	0
	Otu000148	k__Bacteria(100)	p__Actinobacteria(100)	c__Actinobacteria(100)	o__Actinomycetales(100)	f__Nocardioidaceae(100)	g__Nocardioides(100)		0	0	0	0	0	0	0.005666	0	0	0	0	0	0	0	0	0	0	0	0	0	0	0	0	0	0	0
	Otu000149	k__Bacteria(100)	p__Proteobacteria(100)	c__Alphaproteobacteria(100)	c__Alphaproteobacteria_unclassified(100)	c__Alphaproteobacteria_unclassified(100)	c__Alphaproteobacteria_unclassified(100)		0	0	0	0	0	0	0	0	0	0	0	0	0	6.8e-05	0	0	7e-06	0.00477	0	0	0	4.8e-05	0	0	0	0
	Otu000150	k__Bacteria(100)	p__Proteobacteria(100)	c__Gammaproteobacteria(100)	o__Oceanospirillales(100)	f__Halomonadaceae(100)	g__Halomonas(100)		0.00068	0	0	0	0	0	0	0	0	0	0	0	0	0	0	0	0.003588	0	0	0	0	0	0	0	0	0
	Otu000151	k__Bacteria(100)	p__Proteobacteria(100)	c__Alphaproteobacteria(100)	o__Rhizobiales(100)	o__Rhizobiales_unclassified(100)	o__Rhizobiales_unclassified(100)		0	0	0	0.001965	0.00101	0	0	0.001803	0	1e-05	0	0	0	0	0	0.000232	0	0	0	0	0	0	0	0	0	0
	Otu000152	k__Bacteria(100)	p__Actinobacteria(100)	c__Actinobacteria(100)	o__Actinomycetales(100)	f__Mycobacteriaceae(100)	g__Mycobacterium(100)		0	0	0	0	0	0	0.002067	0	0	0	0	0	0	0	0	0	0.002471	0	0	0	0	0	0	0	0	0
	Otu000153	k__Bacteria(100)	p__Proteobacteria(100)	c__Alphaproteobacteria(100)	o__Rhodobacterales(100)	f__Rhodobacteraceae(100)	g__Paracoccus(96)		0	0	0	0	0	0	0.005286	0	0	0	0	0	0	0	0	0	0	0	0	0	0	0	0	0	0	0
	Otu000154	k__Bacteria(100)	p__Firmicutes(100)	c__Bacilli(100)	o__Bacillales(100)	f__Bacillaceae(100)	g__Geobacillus(100)	s__vulcani(87)	0	0	0	0	0	0	0	0	0	0	0	0	0	0	0	0	0	0	0	0	0	0	0	0	0	0.004692
	Otu000155	k__Bacteria(100)	p__Planctomycetes(100)	c__Phycisphaerae(100)	o__Phycisphaerales(100)	o__Phycisphaerales_unclassified(100)	o__Phycisphaerales_unclassified(100)		0	0	0	0	0	0	0	0	0	0	0	0	0	4.2e-05	0	0	1.5e-05	0.004372	0	0	0	2.4e-05	0	0	0	0
	Otu000156	k__Bacteria(100)	p__Proteobacteria(100)	c__Alphaproteobacteria(100)	o__Rhizobiales(100)	f__Bradyrhizobiaceae(99)	g__Balneimonas(99)		0	0	0	0	0	0	0	0	0	0	0	0	0	0	0	0.004605	0	0	0	0	0	0	1.3e-05	0	0	0
	Otu000158	k__Bacteria(100)	p__Firmicutes(100)	c__Bacilli(100)	o__Bacillales(100)	f__Bacillaceae(100)	f__Bacillaceae_unclassified(100)		5e-05	6e-05	0	1.2e-05	0	0	0	0	0	0	0	0	0	0	0	0	0	0	9.7e-05	0	0	0	0	0	0.003537	0
	Otu000159	k__Bacteria(100)	p__Proteobacteria(100)	c__Betaproteobacteria(100)	o__Burkholderiales(100)	f__Comamonadaceae(100)	f__Comamonadaceae_unclassified(51)		2.9e-05	6.9e-05	7e-05	7.1e-05	1.8e-05	3.7e-05	0.000136	2.8e-05	0.000152	0.000125	0.000791	5.8e-05	0.000282	0.000824	0.00015	8.7e-05	2.2e-05	2.5e-05	0.001012	3.2e-05	0	4.8e-05	0.000477	3.5e-05	6.4e-05	8.8e-05
	Otu000160	k__Bacteria(100)	p__Chloroflexi(100)	c__TK17(100)	o__mle1-48(100)	o__mle1-48_unclassified(100)	o__mle1-48_unclassified(100)		0	0	0	0	0	0	0	0	0	0	0	0	0	0	0	0	0	0	0	0	0	0	0	0	0.003448	0
	Otu000161	k__Bacteria(100)	p__Cyanobacteria(100)	c__Oscillatoriophycideae(100)	o__Oscillatoriales(100)	f__Phormidiaceae(100)	g__Phormidium(100)	s__pseudopriestleyi(80)	0.001554	0	0.001606	0	0	0	0	0	0	0	0	0	0	0	0	0	3e-05	0	0	0	0	0	0	0	0	0
	Otu000162	k__Bacteria(100)	p__Bacteroidetes(100)	c__Cytophagia(100)	o__Cytophagales(100)	o__Cytophagales_unclassified(100)	o__Cytophagales_unclassified(100)		0	0	0	0	0	0.003098	0	0	0	0	0	0	0	0	0	0	0	0	0	0	0	0	0	0	0	0
	Otu000163	k__Bacteria(100)	p__Acidobacteria(100)	c__Solibacteres(100)	o__Solibacterales(100)	o__Solibacterales_unclassified(100)	o__Solibacterales_unclassified(100)		0	0	0	0	0	0	0	0	0	0	0	0	0	0	0	0	0	0	0.005768	0	0	1.6e-05	0	0	0	0
	Otu000164	k__Bacteria(100)	p__Proteobacteria(100)	c__Alphaproteobacteria(100)	o__Rhodobacterales(100)	f__Rhodobacteraceae(100)	g__Rhodobacter(98)		0	0	0	0	0	0.002834	0	0	0	0	0	0	9e-06	0	0	0	0	0	1.4e-05	0	0	0	0	0	0	0
	Otu000166	k__Bacteria(100)	p__Proteobacteria(100)	c__Alphaproteobacteria(100)	o__Rhizobiales(100)	f__Rhizobiaceae(100)	g__Rhizobium(99)		0	0	0	0	0	0	0	0	0	0	0	0	0	0	0	0.003494	0	0	0	7.2e-05	0	0	0	0	0	0
	Otu000167	k__Bacteria(100)	p__Actinobacteria(100)	c__Acidimicrobiia(100)	o__Acidimicrobiales(100)	o__Acidimicrobiales_unclassified(100)	o__Acidimicrobiales_unclassified(100)		0	0	0	0	0	0	0	0	0	0	0	0	0	0	0	0	0	0	0	0	0	0	0	0.009843	0	0
	Otu000168	k__Bacteria(100)	p__Proteobacteria(100)	c__Alphaproteobacteria(100)	o__Rhizobiales(100)	f__Rhizobiaceae(88)	f__Rhizobiaceae_unclassified(68)		0	0	0	0.003001	0	0.000352	0	0.000254	0	0	0	0	0	0	0	0	0	0	0	0	0	0	0	0	0	0
	Otu000169	k__Bacteria(100)	p__Chloroflexi(100)	c__Thermomicrobia(100)	o__JG30-KF-CM45(100)	o__JG30-KF-CM45_unclassified(100)	o__JG30-KF-CM45_unclassified(100)		0	0	0	0	0.002994	0	0	3.5e-05	0	0	0	0	0	0	0	0	0	0	0	0	0	0	0	0	0	0
	Otu000170	k__Bacteria(100)	p__Proteobacteria(100)	c__Gammaproteobacteria(100)	c__Gammaproteobacteria_unclassified(100)	c__Gammaproteobacteria_unclassified(100)	c__Gammaproteobacteria_unclassified(100)		0	0	0	0	0	0	0	0	0	0	0	0	0	0	1.1e-05	0	0	0	0	0	0	0	0.004043	0.000277	0	0
	Otu000171	k__Bacteria(100)	p__Proteobacteria(100)	c__Alphaproteobacteria(100)	c__Alphaproteobacteria_unclassified(100)	c__Alphaproteobacteria_unclassified(100)	c__Alphaproteobacteria_unclassified(100)		0	0	0	0	0	0	0	0	0	0	0	0	0	2.5e-05	0	0	0	0.002722	0	0	0	8e-06	0	0	0	0
	Otu000172	k__Bacteria(100)	p__Actinobacteria(100)	c__Acidimicrobiia(100)	o__Acidimicrobiales(100)	f__C111(100)	f__C111_unclassified(100)		0	0	0	0.001506	0	0	0	0.001254	0	0	0	0	0	0	0	0	0	0	0	0	0	0	0	0	0	0
	Otu000174	k__Bacteria(100)	p__Proteobacteria(100)	c__Gammaproteobacteria(100)	o__Pseudomonadales(100)	f__Pseudomonadaceae(100)	g__Pseudomonas(100)		0	0	0	0	0	0.001013	0	0	0	0.000583	0	0.000396	0	0	0	1e-05	0	0	0	0	0.000416	0	0	0	8e-06	0
	Otu000175	k__Bacteria(100)	p__Proteobacteria(100)	c__Alphaproteobacteria(100)	o__Caulobacterales(100)	f__Caulobacteraceae(100)	g__Phenylobacterium(100)		1.4e-05	0	0	0	0	0.002041	0	0	0	1e-05	1e-05	0	0	1.7e-05	0	0	0	0	1.4e-05	0	8e-06	0	0	0	0	0
	Otu000176	k__Bacteria(100)	p__Proteobacteria(100)	c__Alphaproteobacteria(100)	o__Rhizobiales(100)	f__Hyphomicrobiaceae(99)	g__Rhodoplanes(99)		0	0	0	0	0	0	0	0	0	0	0	0	0.000318	8e-06	0	0	0	8e-06	0.001525	6.4e-05	0.000705	0.000209	0	0	1.6e-05	0
	Otu000177	k__Bacteria(100)	p__Proteobacteria(100)	c__Alphaproteobacteria(100)	o__Rhizobiales(100)	f__Methylobacteriaceae(100)	g__Methylobacterium(100)	s__organophilum(100)	0	0	0	0	0	0	0	0.000803	0	0	0	0	0	0	0.001681	0	0	0	0	0	0	0	0	0	0	0
	Otu000178	k__Bacteria(100)	p__Proteobacteria(100)	c__Gammaproteobacteria(100)	o__Pseudomonadales(100)	f__Moraxellaceae(100)	g__Acinetobacter(100)	s__venetianus(100)	7e-06	0.000387	9.3e-05	0.000106	1.8e-05	7.3e-05	9.7e-05	1.4e-05	9.1e-05	0.000895	0.000277	0.000164	9e-06	3.4e-05	4.3e-05	2.9e-05	0	8e-06	1.4e-05	0	8e-06	8e-06	0.000132	1.1e-05	8e-06	0
	Otu000179	k__Bacteria(100)	p__Proteobacteria(100)	c__Alphaproteobacteria(100)	o__Rhizobiales(100)	f__Hyphomicrobiaceae(99)	g__Rhodoplanes(99)		0	0	0	0	9e-06	0	0	0	0	0	0	0	0	0	0	0.002413	0	0	0	0	0	0	0	0	0	0
	Otu000180	k__Bacteria(100)	p__Proteobacteria(100)	c__Alphaproteobacteria(100)	o__Rhizobiales(100)	f__Hyphomicrobiaceae(100)	g__Hyphomicrobium(99)		0	0	0	0.002895	0	0	0	0	0	0	0	0	0	0	0	0	0	0	0	0	0	0	0	0	0	0
	Otu000181	k__Bacteria(100)	p__Cyanobacteria(100)	c__Nostocophycideae(100)	o__Nostocales(100)	f__Nostocaceae(100)	f__Nostocaceae_unclassified(100)		2.1e-05	6e-05	2.3e-05	3.5e-05	2.8e-05	3.7e-05	3.9e-05	4.9e-05	4.1e-05	3.1e-05	0.000133	7.7e-05	6.2e-05	1.7e-05	5.3e-05	1e-05	8.9e-05	5.1e-05	6.9e-05	1.6e-05	2.4e-05	3.2e-05	0.001631	4.6e-05	5.6e-05	9e-06
	Otu000182	k__Bacteria(100)	p__Proteobacteria(100)	c__Alphaproteobacteria(100)	o__Rhizobiales(100)	f__Hyphomicrobiaceae(100)	g__Devosia(100)		0	0	0	0	9e-06	0.000264	0	0	0	2.1e-05	1e-05	0	9e-06	0	0	0.001931	0	0	0	0	0	0	0	0	0	0
	Otu000183	k__Bacteria(100)	p__Chloroflexi(100)	c__TK17(100)	o__mle1-48(100)	o__mle1-48_unclassified(100)	o__mle1-48_unclassified(100)		0	0	0	0	0	0	0	0	0	0	0	0	0	0	0	0	0	0	0	0	0	0	0	0	0	0.002105
	Otu000186	k__Bacteria(100)	k__Bacteria_unclassified(100)	k__Bacteria_unclassified(100)	k__Bacteria_unclassified(100)	k__Bacteria_unclassified(100)	k__Bacteria_unclassified(100)		0	0	0	0	0.002131	0	0	7e-06	0	0	0	0	0	0	0	0	0	0	0	0	0	0	0	0	0	0
	Otu000187	k__Bacteria(100)	p__Proteobacteria(100)	c__Gammaproteobacteria(100)	o__Oceanospirillales(100)	f__Halomonadaceae(100)	g__Halomonas(100)		0.001647	0	0	0	0	0	0	0	0	0	0	0	0	0	0	0	7e-06	0	0	0	0	0	0	0	0	0
	Otu000188	k__Bacteria(100)	p__Proteobacteria(100)	c__Alphaproteobacteria(100)	c__Alphaproteobacteria_unclassified(100)	c__Alphaproteobacteria_unclassified(100)	c__Alphaproteobacteria_unclassified(100)		0	0	0	0	0	0	0	0	0	0	0	0	0	0	0	0	0	0.001919	0	0	0	0	0	0	0	0
	Otu000189	k__Bacteria(100)	p__Proteobacteria(100)	c__Betaproteobacteria(100)	o__Burkholderiales(100)	f__Burkholderiaceae(100)	g__Burkholderia(100)	s__tuberum(100)	2.1e-05	5.2e-05	2.3e-05	1.2e-05	0	7e-06	3e-05	1.4e-05	6.1e-05	0.000125	0.00038	6.8e-05	0.000132	0.000246	2.1e-05	4.8e-05	1.5e-05	1.7e-05	0.000679	4.8e-05	8e-06	0	0.000199	3.5e-05	4e-05	4.4e-05
	Otu000190	k__Bacteria(100)	p__Proteobacteria(100)	c__Alphaproteobacteria(100)	o__Rhizobiales(100)	f__Hyphomicrobiaceae(99)	f__Hyphomicrobiaceae_unclassified(99)		0	0	0	0	0	0	7.8e-05	7e-06	0	0	9.2e-05	0	4.4e-05	0	0	0	0	0	0	0	0	0	0	0	0.001571	0
	Otu000191	k__Bacteria(100)	p__Proteobacteria(100)	c__Deltaproteobacteria(100)	o__Bdellovibrionales(100)	f__Bacteriovoracaceae(100)	f__Bacteriovoracaceae_unclassified(93)		0	0	0	0	0	0.001556	0	0	0	0	0	0	0	0	0	0	0	0	0	0	0	0	0	0	0	0
	Otu000192	k__Bacteria(100)	p__Cyanobacteria(100)	c__Synechococcophycideae(100)	o__Pseudanabaenales(100)	f__Pseudanabaenaceae(100)	g__Nodosilinea(93)	s__nodulosa(93)	0	1.7e-05	8e-06	0	9e-06	1.5e-05	1e-05	1.4e-05	1e-05	0	0	0	0.001686	0	0	0	0	8e-06	0	0	2.4e-05	8e-06	0	0	0	1.8e-05
	Otu000193	k__Bacteria(100)	p__Proteobacteria(100)	c__Alphaproteobacteria(100)	o__Rhizobiales(100)	f__Xanthobacteraceae(98)	f__Xanthobacteraceae_unclassified(98)		0	0	0	0	0	0	0	0	0	0	0	0	0	0	0	0.001989	0	0	0	0	0	0	0	0	0	0
	Otu000194	k__Bacteria(100)	p__Proteobacteria(100)	c__Alphaproteobacteria(100)	o__Rhodobacterales(100)	f__Hyphomonadaceae(100)	g__Oceanicaulis(100)		1.4e-05	0	8e-06	0	0	7e-06	1e-05	7e-06	0	0	1e-05	0	0.001695	8e-06	0	0	0	1.7e-05	0	8e-06	0	0	0	1.1e-05	8e-06	0
	Otu000196	k__Bacteria(100)	p__Proteobacteria(100)	c__Alphaproteobacteria(100)	o__Rhizobiales(100)	o__Rhizobiales_unclassified(100)	o__Rhizobiales_unclassified(100)		0	0	0	0	0	0	0	0	0	0	0	0	0	0.001734	0	0	0	0	0	0	0	0	0	0	0	0
	Otu000197	k__Bacteria(100)	p__Proteobacteria(100)	c__Alphaproteobacteria(100)	o__Rhodobacterales(100)	f__Hyphomonadaceae(100)	g__Woodsholea(100)	s__maritima(100)	0	0	0	0	0	0	0	0	0	0	0	0	0	0	0	0	0	0	0.0028	0	0	0	0	0	0	0
	Otu000198	k__Bacteria(100)	p__Actinobacteria(100)	c__Actinobacteria(100)	o__Actinomycetales(100)	f__Micrococcaceae(100)	g__Arthrobacter(95)		0.001282	9e-06	0.000155	0	0	0	0	0	0	0	0	0	0	0	0	0	0	0	0	0	0	0	1.3e-05	0	0	0
	Otu000199	k__Bacteria(100)	p__Cyanobacteria(100)	c__Oscillatoriophycideae(100)	o__Chroococcales(100)	f__Gomphosphaeriaceae(100)	g__Merismopedia(60)	s__glauca(60)	2.9e-05	0	8e-06	1.2e-05	1.8e-05	0	3e-05	1.4e-05	1e-05	0	1e-05	0	0.001483	0	0	1e-05	0	0	1.4e-05	8e-06	8e-06	8e-06	0	1.1e-05	0	1.8e-05
	Otu000200	k__Bacteria(100)	p__Cyanobacteria(100)	c__Oscillatoriophycideae(100)	o__Chroococcales(100)	f__Cyanobacteriaceae(100)	g__Cyanobacterium(100)		1.4e-05	9e-06	8e-06	0	0	7e-06	0	0	2e-05	1e-05	1e-05	0	0.001483	0	1.1e-05	1.9e-05	0	8e-06	1.4e-05	3.2e-05	0	8e-06	0	1.1e-05	8e-06	9e-06
	Otu000201	k__Bacteria(100)	p__Proteobacteria(100)	c__Gammaproteobacteria(100)	o__Oceanospirillales(100)	f__Halomonadaceae(100)	g__Halomonas(100)		0.000501	9e-06	2.3e-05	0	0	7e-06	1.9e-05	1.4e-05	3e-05	0	1e-05	0	1.8e-05	0	0	1.9e-05	0.000655	0	1.4e-05	1.6e-05	0	1.6e-05	3.9e-05	2.4e-05	8e-06	1.8e-05
	Otu000202	k__Bacteria(100)	p__Proteobacteria(100)	c__Alphaproteobacteria(100)	o__Sphingomonadales(100)	o__Sphingomonadales_unclassified(99)	o__Sphingomonadales_unclassified(99)		0	0	0	0	0	0	0	0	0	0	0	0	9e-06	8e-06	0	0	0	0.00153	1.4e-05	0	0	8e-06	0	0	0	0
	Otu000203	k__Bacteria(100)	p__Proteobacteria(100)	c__Alphaproteobacteria(100)	o__Rhizobiales(100)	f__Bradyrhizobiaceae(100)	g__Bosea(100)	s__genosp.(100)	1.4e-05	0	0.001404	0	0	0	0	0	0	0	0	0	0	0	0	0	0	0	0	0	0	0	0	0	0	0
	Otu000204	k__Bacteria(100)	p__Cyanobacteria(100)	c__Nostocophycideae(100)	o__Stigonematales(100)	f__Rivulariaceae(100)	g__Rivularia(100)		0	0	0	0	0	0	0	0	0.001846	0	0	0	0	0	0	0	0	0	0	0	0	0	0	0	0	0
	Otu000206	k__Bacteria(100)	p__Cyanobacteria(100)	c__Oscillatoriophycideae(100)	o__Chroococcales(100)	f__Gomphosphaeriaceae(100)	f__Gomphosphaeriaceae_unclassified(99)		0	0	8e-06	1.2e-05	0	7e-06	0	7e-06	0	0	2.1e-05	0	0.001456	0	0	0	0	8e-06	0	1.6e-05	0	8e-06	0	2.4e-05	0	0
	Otu000207	k__Bacteria(100)	p__Proteobacteria(100)	c__Alphaproteobacteria(100)	c__Alphaproteobacteria_unclassified(100)	c__Alphaproteobacteria_unclassified(100)	c__Alphaproteobacteria_unclassified(100)		0	0	0	0	0	0	0	0	0	0	0	0.001691	0	8e-06	0	0	0	0	0	0	0	0	0	0	0	0
	Otu000208	k__Bacteria(100)	p__Proteobacteria(100)	c__Alphaproteobacteria(100)	o__Rhodobacterales(100)	f__Rhodobacteraceae(100)	f__Rhodobacteraceae_unclassified(100)		0.000115	0	0	0	0	0	0	0	0	0	0	0	0	0	0	0	0.001184	0	0	0	0	0	0	0	0	0
	Otu000209	k__Bacteria(100)	p__Actinobacteria(100)	c__Actinobacteria(100)	o__Actinomycetales(100)	f__Gordoniaceae(98)	g__Gordonia(98)		0	0	0	0	0	0	0.000975	0	0	0	0	0	0	0	0	0	0	8e-06	0.000111	7.2e-05	0.000144	0.000113	0	0	0.000185	0
	Otu000210	k__Bacteria(100)	p__Cyanobacteria(100)	p__Cyanobacteria_unclassified(100)	p__Cyanobacteria_unclassified(100)	p__Cyanobacteria_unclassified(100)	p__Cyanobacteria_unclassified(100)		0	0	0	0	0	0.001175	0	0	0	0	0	0	0	0	0	0	0	0	0	0	0	0	0	0	0	0
	Otu000211	k__Bacteria(100)	p__Planctomycetes(100)	c__Phycisphaerae(100)	o__Phycisphaerales(100)	o__Phycisphaerales_unclassified(100)	o__Phycisphaerales_unclassified(100)		0	0	0	0	0	0	0	0	0	0	0	0	0	0	0	0	0	0	0.002079	0	0	4.8e-05	0	0	0	0
	Otu000212	k__Bacteria(100)	p__Proteobacteria(100)	c__Alphaproteobacteria(100)	o__Sphingomonadales(100)	f__Sphingomonadaceae(100)	g__Sphingobium(93)		0	0	0	0	0	0.001116	0	0	0	0	0	0	0	0	0	0	0	0	0	0	0	0	0	0	0	0
	Otu000213	k__Bacteria(100)	p__Proteobacteria(100)	c__Gammaproteobacteria(100)	o__Oceanospirillales(100)	f__Saccharospirillaceae(100)	g__Saccharospirillum(100)		7e-06	1.7e-05	1.6e-05	1.2e-05	1.8e-05	7e-06	1.9e-05	1.4e-05	2e-05	1e-05	0	2.9e-05	0.001006	1.7e-05	0	0	1.5e-05	0	2.8e-05	8e-06	2.4e-05	1.6e-05	5.4e-05	0	8e-06	9e-06
	Otu000214	k__Bacteria(100)	p__Actinobacteria(100)	c__Actinobacteria(100)	o__Actinomycetales(100)	f__Mycobacteriaceae(100)	g__Mycobacterium(100)		0	0	0	0	0	0.000947	0	0	0	0	0	0	0	0	0	0	0	0	0.000222	0	8e-06	3.2e-05	1.3e-05	0	0	0
	Otu000216	k__Bacteria(100)	p__Cyanobacteria(100)	p__Cyanobacteria_unclassified(100)	p__Cyanobacteria_unclassified(100)	p__Cyanobacteria_unclassified(100)	p__Cyanobacteria_unclassified(100)		0	0	0	0	0	0	0	0	0	0	0	0	0	0	0	0	0	0	0.00201	0	0	0	0	0	0	0
	Otu000217	k__Bacteria(100)	p__Proteobacteria(100)	c__Alphaproteobacteria(100)	o__Sphingomonadales(100)	f__Sphingomonadaceae(100)	g__Sphingomonas(96)	s__asaccharolytica(52)	0	0	0	0	0	0.001065	0	0	0	0	0	0	0	0	0	0	0	0	0	0	0	0	0	0	0	0
	Otu000218	k__Bacteria(100)	p__Proteobacteria(100)	c__Gammaproteobacteria(100)	o__Xanthomonadales(100)	f__Xanthomonadaceae(100)	g__Dokdonella(98)		0	0	0	0	0	0	0	0	0	0	0	0	0	0	0	0.00139	0	0	0	0	0	0	0	0	0	0
	Otu000219	k__Bacteria(100)	p__Proteobacteria(100)	c__Alphaproteobacteria(100)	o__Sphingomonadales(100)	f__Sphingomonadaceae(100)	g__Sphingomonas(89)		0	0	0	0	0	0	0	0	0	0	0	0	0	0	0	0.001294	0	0	0	0	0	0	0	0	0	0
	Otu000220	k__Bacteria(100)	p__Cyanobacteria(100)	c__Oscillatoriophycideae(100)	o__Chroococcales(100)	o__Chroococcales_unclassified(100)	o__Chroococcales_unclassified(100)		0	0	0	0	0	0	0	0	0	0	0	0	0	0.001139	0	0	0	0	0	0	0	0	0	0	0	0
	Otu000221	k__Bacteria(100)	p__Bacteroidetes(100)	c__Flavobacteriia(100)	o__Flavobacteriales(100)	f__Flavobacteriaceae(100)	f__Flavobacteriaceae_unclassified(100)		0	0	0	0	0	0	0	0	0	0	0	0	0.001139	0	0	0	0	8e-06	0	0	0	0	1.3e-05	0	0	0
	Otu000222	k__Bacteria(100)	p__Cyanobacteria(100)	p__Cyanobacteria_unclassified(100)	p__Cyanobacteria_unclassified(100)	p__Cyanobacteria_unclassified(100)	p__Cyanobacteria_unclassified(100)		0	0	0	1.2e-05	0	0	0	0	0	0	0	0	0	0	0	0	0	0	0	0	0.001025	0	0	0	0	0
	Otu000223	k__Bacteria(100)	k__Bacteria_unclassified(100)	k__Bacteria_unclassified(100)	k__Bacteria_unclassified(100)	k__Bacteria_unclassified(100)	k__Bacteria_unclassified(100)		0	0	0	0	0	0	0	0	0	0	0	0	0	0	0	0	0	0	0	0	0	0	0.000769	0.000855	0	0
	Otu000224	k__Bacteria(100)	p__Cyanobacteria(100)	c__Oscillatoriophycideae(100)	o__Chroococcales(100)	f__Gomphosphaeriaceae(100)	f__Gomphosphaeriaceae_unclassified(98)		0	9e-06	1.6e-05	0	1.8e-05	0	0	0	1e-05	1e-05	0	0	0.00105	0	0	1e-05	0	0	0	0	0	0	0	0	0	0
	Otu000225	k__Bacteria(100)	p__Proteobacteria(100)	c__Alphaproteobacteria(100)	o__Sphingomonadales(100)	f__Sphingomonadaceae(100)	g__Sphingomonas(100)	s__mali(74)	0	0	0.000985	0	0	0	0	0	0	0	0	0	0	0	0	0	0	0	0	0	0	0	0	0	0	0
	Otu000226	k__Bacteria(100)	k__Bacteria_unclassified(100)	k__Bacteria_unclassified(100)	k__Bacteria_unclassified(100)	k__Bacteria_unclassified(100)	k__Bacteria_unclassified(100)		0	0	0	0	0	0	0	0	0	0	0	0	0	0	0	0	0	0	0	0	0	0	0.000782	0.000808	0	0
	Otu000227	k__Bacteria(100)	p__Cyanobacteria(100)	c__Oscillatoriophycideae(100)	o__Oscillatoriales(100)	f__Phormidiaceae(100)	g__Phormidium(100)	s__pseudopriestleyi(70)	0.00043	0	0.00014	0	0	0	0	0	1e-05	0	0	0	0	0	0	0	0.000328	0	0	0	0	0	0	0	0	0
	Otu000228	k__Bacteria(100)	p__Proteobacteria(100)	c__Betaproteobacteria(100)	o__Burkholderiales(100)	f__Oxalobacteraceae(100)	f__Oxalobacteraceae_unclassified(100)		1.4e-05	1.7e-05	9.3e-05	4.7e-05	0	7e-06	0.000186	2.1e-05	0	1e-05	0.00037	0	0.000141	0	4.3e-05	4.8e-05	0	5.1e-05	0	1.6e-05	1.6e-05	0	0	1.1e-05	4.8e-05	0
	Otu000230	k__Bacteria(100)	p__Proteobacteria(100)	c__Alphaproteobacteria(100)	c__Alphaproteobacteria_unclassified(100)	c__Alphaproteobacteria_unclassified(100)	c__Alphaproteobacteria_unclassified(100)		0	0	0	0	0	0	0	7e-06	0	0	0	0	0	0	0	0	0	0	0.000568	0.000183	8e-06	0.000426	0	0	0	0
	Otu000231	k__Bacteria(100)	p__Cyanobacteria(100)	c__Nostocophycideae(100)	o__Stigonematales(100)	f__Rivulariaceae(100)	g__Rivularia(100)		0	0	0	0	0	0	0	0	0.000294	5.2e-05	0.000329	0.000135	0.000318	0	0	0	0	0	0	0	0	0	0	0	0	0
	Otu000232	k__Bacteria(100)	p__Proteobacteria(100)	c__Alphaproteobacteria(100)	o__Rhodospirillales(100)	f__Rhodospirillaceae(100)	g__Reyranella(100)	s__massiliensis(100)	0	0	0	0	0	0	0	0.000564	0	0	0	0	0	0	0	0.000348	0	0	0	0	0	0	0	0	0	0
	Otu000233	k__Bacteria(100)	p__Actinobacteria(100)	c__Actinobacteria(100)	o__Actinomycetales(100)	f__Microbacteriaceae(100)	g__Microbacterium(97)	s__maritypicum(90)	0	0	0	0.001189	0.000129	0	0	0	0	0	0	0	0	0	0	0	0	0	0	0	0	0	0	0	0	0
	Otu000235	k__Bacteria(100)	p__Cyanobacteria(100)	c__Nostocophycideae(100)	c__Nostocophycideae_unclassified(100)	c__Nostocophycideae_unclassified(100)	c__Nostocophycideae_unclassified(100)		0	0	0	0	0	0	0	0	0	0.000906	0.000144	7.7e-05	0	0	0	0	0	0	0	0	0	0	0	0	0	0
	Otu000237	k__Bacteria(100)	p__Proteobacteria(100)	c__Gammaproteobacteria(100)	o__Pseudomonadales(100)	f__Pseudomonadaceae(100)	g__Pseudomonas(100)		0	0	0	0	0	1.5e-05	0	0	0	0.000531	0	0.000503	0	0	0	0	0	0	0	0	2.4e-05	0	0	0	0	0
	Otu000238	k__Bacteria(100)	p__Proteobacteria(100)	c__Alphaproteobacteria(100)	o__Rhizobiales(100)	f__Xanthobacteraceae(100)	g__Xanthobacter(100)		0	0	0	0.001259	0	0	0	0	0	0	0	0	0	0	0	0	0	0	0	0	0	0	0	0	0	0
	Otu000239	k__Bacteria(100)	p__Cyanobacteria(100)	c__ML635J-21(100)	c__ML635J-21_unclassified(100)	c__ML635J-21_unclassified(100)	c__ML635J-21_unclassified(100)		7e-06	9e-06	3.1e-05	0	1.8e-05	2.2e-05	1e-05	1.4e-05	3e-05	3.1e-05	0.000133	1.9e-05	7.1e-05	0.000153	1.1e-05	3.9e-05	7e-06	0	0.000333	8e-06	8e-06	8e-06	0.000132	0	0	2.6e-05
	Otu000240	k__Bacteria(100)	p__Cyanobacteria(100)	c__Synechococcophycideae(100)	o__Pseudanabaenales(100)	f__Pseudanabaenaceae(100)	g__Leptolyngbya(100)		0	0	0	0	0	7e-06	0	0	0	0	0	0	0	0.000238	0	0	7e-06	0.000364	0	0	0	0.000273	0	0	0	0
	Otu000241	k__Bacteria(100)	p__Proteobacteria(100)	c__Alphaproteobacteria(100)	o__Sphingomonadales(100)	f__Sphingomonadaceae(53)	f__Sphingomonadaceae_unclassified(53)		0	0	0	0	0	0	0	0	0	0	0	0	0	4.2e-05	0	0	0	0.000845	0	0	0	8e-06	0	0	0	0
	Otu000242	k__Bacteria(100)	p__Cyanobacteria(100)	c__Gloeobacterophycideae(100)	o__Gloeobacterales(100)	f__Gloeobacteraceae(100)	g__Gloeobacter(100)		2.9e-05	9e-06	4.7e-05	5.9e-05	1.8e-05	4.4e-05	3e-05	2.1e-05	3e-05	3.1e-05	7.2e-05	1e-05	5.3e-05	2.5e-05	8.6e-05	1e-05	3.7e-05	8e-06	8.3e-05	2.4e-05	4e-05	3.2e-05	3.9e-05	5.7e-05	3.2e-05	5.3e-05
	Otu000243	k__Bacteria(100)	p__Proteobacteria(100)	c__Gammaproteobacteria(100)	o__Pseudomonadales(100)	f__Moraxellaceae(100)	g__Acinetobacter(100)	s__guillouiae(99)	0	4.3e-05	3.1e-05	0	0	2.9e-05	1.9e-05	1.4e-05	1e-05	0.000187	7.2e-05	2.9e-05	9e-06	0.000153	1.1e-05	1e-05	0	8e-06	0.000291	4e-05	0	0	7.9e-05	2.4e-05	8e-06	0
	Otu000244	k__Bacteria(100)	p__Cyanobacteria(100)	c__Gloeobacterophycideae(100)	o__Gloeobacterales(100)	f__Gloeobacteraceae(100)	g__Gloeobacter(100)		0	0	0	0	0	0	0	0	0	0	0	0	0	0	0	0	0	0	0	0	0	0	0	0	0	0.000903
	Otu000245	k__Bacteria(100)	p__Proteobacteria(100)	c__Alphaproteobacteria(100)	o__Sphingomonadales(100)	f__Sphingomonadaceae(100)	f__Sphingomonadaceae_unclassified(92)		0.000737	0	0	0	0	0	0	0	0	0	0	0	0	0	0	0	0	0	0	0	0	0	0	0	0	0
	Otu000246	k__Bacteria(100)	p__Proteobacteria(100)	c__Alphaproteobacteria(100)	o__Rhizobiales(100)	f__Hyphomicrobiaceae(99)	f__Hyphomicrobiaceae_unclassified(72)		0	0	0	0.000777	0.000331	0	0	0	0	0	0	0	0	0	0	0	0	0	0	0	0	0	0	0	0	0
	Otu000247	k__Bacteria(100)	p__Chloroflexi(100)	c__Chloroflexi(100)	o__Chloroflexales(100)	f__Chloroflexaceae(100)	g__Chloroflexus(100)		0	0	0	0	0	0	0	0	0	0	0	0	0	0	0	0	0	0	0	0	0	0	0	0	0	0.000886
	Otu000248	k__Bacteria(100)	p__Proteobacteria(100)	c__Alphaproteobacteria(100)	o__Rhizobiales(100)	f__Phyllobacteriaceae(90)	g__Mesorhizobium(88)		0	1.7e-05	8e-06	2.4e-05	0	1.5e-05	1.9e-05	2.1e-05	2e-05	4.2e-05	0.000246	3.9e-05	6.2e-05	5.9e-05	1.1e-05	1.9e-05	0	0	0.000374	8e-06	1.6e-05	8e-06	6.6e-05	0	8e-06	9e-06
	Otu000249	k__Bacteria(100)	p__Proteobacteria(100)	c__Gammaproteobacteria(100)	o__Pseudomonadales(100)	f__Pseudomonadaceae(100)	g__Pseudomonas(100)		0	0	0	0	0	0.000198	0	0	0	0.000344	0	0.000193	0	0	0	0	0	0	0	0	0.000168	0	0	0	0	0
	Otu000250	k__Bacteria(100)	p__Actinobacteria(100)	c__Actinobacteria(100)	o__Actinomycetales(100)	f__Nocardioidaceae(100)	g__Nocardioides(100)		0	0	0	0	0	0	0	0.000704	0	0	0	0	0	0	0	0	0	0	0	0	0	0	0	0	0	0
	Otu000251	k__Bacteria(100)	p__Cyanobacteria(100)	p__Cyanobacteria_unclassified(100)	p__Cyanobacteria_unclassified(100)	p__Cyanobacteria_unclassified(100)	p__Cyanobacteria_unclassified(100)		0	0	0	0	0	0.000727	0	0	0	0	0	0	0	0	0	0	7e-06	0	0	0	0	0	0	0	0	0
	Otu000252	k__Bacteria(100)	p__Proteobacteria(100)	c__Alphaproteobacteria(100)	o__Sphingomonadales(100)	f__Sphingomonadaceae(100)	g__Novosphingobium(100)		0	0	0	0	0	0.000705	0	0	0	0	0	0	0	3.4e-05	0	0	0	0	0	0	0	0	0	0	0	0
	Otu000253	k__Bacteria(100)	p__Actinobacteria(100)	c__Actinobacteria(100)	o__Actinomycetales(100)	f__Nocardiaceae(100)	g__Rhodococcus(100)	s__fascians(100)	7e-06	0	0	1.2e-05	0	0	0	0	0	0	0	0	0	0	0	0	0	0	0	0.000772	0	0	0	0	0	0
	Otu000254	k__Bacteria(100)	p__Proteobacteria(100)	c__Alphaproteobacteria(100)	o__Sphingomonadales(100)	f__Sphingomonadaceae(100)	f__Sphingomonadaceae_unclassified(98)		0	0	0	0	0.000909	0	0	0	0	0	0	0	0	0	0	0	0	0	0	0	0	0	0	0	0	0
	Otu000255	k__Bacteria(100)	p__Cyanobacteria(100)	c__Oscillatoriophycideae(100)	o__Oscillatoriales(100)	f__Phormidiaceae(100)	g__Phormidium(100)	s__pseudopriestleyi(89)	0.000229	0	0.000489	0	0	0	0	0	0	0	0	0	0	0	0	0	1.5e-05	0	0	0	0	0	0	0	0	0
	Otu000257	k__Bacteria(100)	p__Proteobacteria(100)	c__Gammaproteobacteria(100)	o__Xanthomonadales(100)	f__Xanthomonadaceae(100)	g__Silanimonas(100)	s__lenta(100)	0	0	0	0	0	0	0	0	0	0	0.000986	0	0	0	0	0	0	0	0	0	0	0	0	0	0	0
	Otu000258	k__Bacteria(100)	p__Actinobacteria(100)	p__Actinobacteria_unclassified(100)	p__Actinobacteria_unclassified(100)	p__Actinobacteria_unclassified(100)	p__Actinobacteria_unclassified(100)		0	0	0	0	0	0	0	0	0	0	0	0	0	0	0	0	0	0	0	0	0	0	0.000915	0.000336	0	0
	Otu000259	k__Bacteria(100)	p__Proteobacteria(100)	c__Alphaproteobacteria(100)	o__Rhodospirillales(100)	f__Acetobacteraceae(100)	f__Acetobacteraceae_unclassified(100)		0	0	0	0	0	0.000675	0	0	0	0	0	0	0	0	0	0	0	0	0	0	0	0	0	0	0	0
	Otu000260	k__Bacteria(100)	p__Planctomycetes(100)	c__Phycisphaerae(100)	o__Phycisphaerales(100)	o__Phycisphaerales_unclassified(100)	o__Phycisphaerales_unclassified(100)		7e-06	9e-06	8e-06	0	9e-06	0	0	7e-06	1e-05	0	1e-05	1.9e-05	0.000644	0	0	1.9e-05	0	0	1.4e-05	0	0	1.6e-05	3.9e-05	0	1.6e-05	0
	Otu000262	k__Bacteria(100)	p__Chloroflexi(100)	c__Chloroflexi(100)	o__Chloroflexales(100)	f__Chloroflexaceae(100)	g__Chloroflexus(100)		0	0	0	0	0	0	0	0	0	0	0	0	0	0	0	0	0	0	0	0	0	0	0	0	0	0.000789
	Otu000263	k__Bacteria(100)	p__Cyanobacteria(100)	c__Oscillatoriophycideae(100)	c__Oscillatoriophycideae_unclassified(100)	c__Oscillatoriophycideae_unclassified(100)	c__Oscillatoriophycideae_unclassified(100)		0	0	0	0	0	0	0	0.00062	0	0	0	0	0	0	0	0	0	0	0	0	0	0	0	0	0	0
	Otu000266	k__Bacteria(100)	p__Proteobacteria(100)	c__Betaproteobacteria(100)	o__Burkholderiales(100)	f__Oxalobacteraceae(100)	f__Oxalobacteraceae_unclassified(95)		2.1e-05	0	5.4e-05	8.2e-05	0	0	0.000108	4.2e-05	0	2.1e-05	7.2e-05	0	4.4e-05	9.3e-05	2.1e-05	7.7e-05	3e-05	8.5e-05	2.8e-05	0	0	0	0	0	0	0
	Otu000267	k__Bacteria(100)	p__Cyanobacteria(100)	p__Cyanobacteria_unclassified(100)	p__Cyanobacteria_unclassified(100)	p__Cyanobacteria_unclassified(100)	p__Cyanobacteria_unclassified(100)		0	0	0	0	0	0	0	0	0	0	0	0	0	0	0	0	0	0	0	0	0	0	0.000358	0.000773	0	0
	Otu000268	k__Bacteria(100)	p__Chloroflexi(100)	c__Chloroflexi(100)	o__Chloroflexales(100)	f__Chloroflexaceae(100)	g__Chloroflexus(100)		0	0	0	0	0	0	0	0	0	0	0	0	0	0	0	0	0	0	0	0	0	0	1.3e-05	0	0	0.000728
	Otu000269	k__Bacteria(100)	p__Proteobacteria(100)	c__Alphaproteobacteria(100)	o__Rhodobacterales(100)	f__Rhodobacteraceae(100)	f__Rhodobacteraceae_unclassified(100)		0.000107	0	0.000489	0	0	0	0	0	0	0	0	0	0	0	0	0	3.7e-05	0	0	0	0	0	0	0	0	0
	Otu000270	k__Bacteria(100)	p__Bacteroidetes(100)	c__[Saprospirae](100)	o__[Saprospirales](100)	f__Saprospiraceae(100)	f__Saprospiraceae_unclassified(100)		0	0	0	1.2e-05	9e-06	0	0	0	0	0	1e-05	0	0.000671	0	0	1e-05	0	0	0	8e-06	0	0	0	0	0	0
	Otu000271	k__Bacteria(100)	p__Proteobacteria(100)	c__Deltaproteobacteria(100)	o__Thermodesulfobacteriales(100)	o__Thermodesulfobacteriales_unclassified(100)	o__Thermodesulfobacteriales_unclassified(100)		1.4e-05	0	0	0	0	0	0	7e-06	0	0	1e-05	1e-05	0	0	1.1e-05	0	7e-06	8e-06	0	0	0	1.6e-05	1.3e-05	0	0	0.000596
	Otu000272	k__Bacteria(100)	p__Proteobacteria(100)	c__Alphaproteobacteria(100)	o__Sphingomonadales(100)	f__Sphingomonadaceae(100)	f__Sphingomonadaceae_unclassified(100)		0	0	0	0	0	0	0	0	0	0	0	0	0	0	0	0.000753	0	0	0	0	0	0	0	0	0	0
	Otu000273	k__Bacteria(100)	p__Proteobacteria(100)	c__Alphaproteobacteria(100)	o__Rhodospirillales(100)	f__Rhodospirillaceae(99)	f__Rhodospirillaceae_unclassified(99)		0	0	0	0	0	0	0	0	0	0	0	0	0	1.7e-05	0	0	0	0.000643	0	0	0	0	0	0	0	0
	Otu000274	k__Bacteria(100)	p__Proteobacteria(100)	c__Alphaproteobacteria(100)	c__Alphaproteobacteria_unclassified(100)	c__Alphaproteobacteria_unclassified(100)	c__Alphaproteobacteria_unclassified(100)		0	0	0	0	0	0	0	0	0	0	0	0	0	0	0	0	0	0.000659	0	0	0	0	0	0	0	0
	Otu000276	k__Bacteria(100)	p__Firmicutes(100)	c__Bacilli(100)	o__Bacillales(100)	f__Staphylococcaceae(100)	g__Staphylococcus(100)		0	9e-06	8e-06	0	9e-06	0	0	0	2e-05	0	2.1e-05	0	0	0.000255	0	1e-05	7e-06	0	0.000513	8e-06	0	0	0	0	0	0
	Otu000277	k__Bacteria(100)	p__Proteobacteria(100)	c__Gammaproteobacteria(100)	c__Gammaproteobacteria_unclassified(100)	c__Gammaproteobacteria_unclassified(100)	c__Gammaproteobacteria_unclassified(100)		0	0	0	0	0	0	0	0	0	0	0	0	0	0	1.1e-05	0	0	0	0	0	0	0	0	0	0	0.000649
	Otu000278	k__Bacteria(100)	p__Proteobacteria(100)	c__Alphaproteobacteria(100)	o__Rhizobiales(100)	o__Rhizobiales_unclassified(100)	o__Rhizobiales_unclassified(100)		0	0	0	0	0	0	0	0.000514	0	0	0	0	0	0	1.1e-05	1e-05	0	0	0	0	0	0	0	0	0	0
	Otu000279	k__Bacteria(100)	p__Proteobacteria(100)	c__Alphaproteobacteria(100)	c__Alphaproteobacteria_unclassified(100)	c__Alphaproteobacteria_unclassified(100)	c__Alphaproteobacteria_unclassified(100)		0	0	0	0	0	0	0	0	0	0	0	0	0	0	0	0	0	0.000634	0	0	0	0	0	0	0	0
	Otu000280	k__Bacteria(100)	k__Bacteria_unclassified(100)	k__Bacteria_unclassified(100)	k__Bacteria_unclassified(100)	k__Bacteria_unclassified(100)	k__Bacteria_unclassified(100)		0	0	0	0	0	0	0	0	0	0	0	0	0	0	0	0	0	0.000634	0	0	0	0	0	0	0	0
	Otu000281	k__Bacteria(100)	p__Cyanobacteria(100)	c__Oscillatoriophycideae(100)	o__Oscillatoriales(100)	f__Phormidiaceae(100)	g__Geitlerinema(100)		0	0	0	0	0	0	0	0	0	0	0	0	0	0	0	0	0	0.000626	0	0	0	8e-06	0	0	0	0
	Otu000283	k__Bacteria(100)	p__Proteobacteria(100)	c__Betaproteobacteria(100)	o__Burkholderiales(100)	f__Oxalobacteraceae(100)	g__Herbaspirillum(96)		0	9e-06	0	2.4e-05	0	0	0	0	0	1e-05	0	0	0	5.9e-05	0	0	0	0	0.000762	4.8e-05	0	8e-06	1.3e-05	0	0	0
	Otu000284	k__Bacteria(100)	p__Actinobacteria(100)	c__Actinobacteria(100)	o__Actinomycetales(100)	o__Actinomycetales_unclassified(100)	o__Actinomycetales_unclassified(100)		0	0	0	0	0	0	0	0	0	0	0	0	0	0	0	0	0	0	0	0	0	0	0	0.002772	0	0
	Otu000285	k__Bacteria(100)	p__Proteobacteria(100)	c__Gammaproteobacteria(100)	o__Pseudomonadales(100)	f__Pseudomonadaceae(100)	g__Pseudomonas(100)		0	0	0	0	0	0	0	0	0	0	0	0	0	0	0	0	0	0	0	0	0.000593	0	0	0	0	0
	Otu000286	k__Bacteria(100)	p__Proteobacteria(100)	c__Alphaproteobacteria(100)	o__Rhodobacterales(100)	f__Rhodobacteraceae(100)	g__Paracoccus(55)		0	0	0.000566	0	0	0	0	0	0	0	0	0	0	0	0	0	0	0	0	0	0	0	0	0	0	0
	Otu000287	k__Bacteria(100)	p__Armatimonadetes(100)	c__OS-L(100)	c__OS-L_unclassified(100)	c__OS-L_unclassified(100)	c__OS-L_unclassified(100)		0	0	0	0	0	0	0	0	0	0	0	0	0	0	0	0	0	0	0	0	0	0	0	0	0	0.000631
	Otu000289	k__Bacteria(100)	p__Bacteroidetes(100)	p__Bacteroidetes_unclassified(100)	p__Bacteroidetes_unclassified(100)	p__Bacteroidetes_unclassified(100)	p__Bacteroidetes_unclassified(100)		0	0	1.6e-05	0	0	0.000477	0	1.4e-05	1e-05	0	0	0	0	0	0	0	7e-06	0	0	0	0	0	0	0	0	0
	Otu000290	k__Bacteria(100)	p__Cyanobacteria(100)	c__Oscillatoriophycideae(100)	c__Oscillatoriophycideae_unclassified(100)	c__Oscillatoriophycideae_unclassified(100)	c__Oscillatoriophycideae_unclassified(100)		0	0	0	0	0	0	0	0.0005	0	0	0	0	0	0	0	0	0	0	0	0	0	0	0	0	0	0
	Otu000291	k__Bacteria(100)	p__Cyanobacteria(100)	p__Cyanobacteria_unclassified(100)	p__Cyanobacteria_unclassified(100)	p__Cyanobacteria_unclassified(100)	p__Cyanobacteria_unclassified(100)		0	0	0	0	0	0.000521	0	0	0	0	0	0	0	0	0	0	0	0	0	0	0	0	0	0	0	0
	Otu000292	k__Bacteria(100)	p__Cyanobacteria(100)	p__Cyanobacteria_unclassified(100)	p__Cyanobacteria_unclassified(100)	p__Cyanobacteria_unclassified(100)	p__Cyanobacteria_unclassified(100)		0	0	0	0	0	0	0	0	0	0	0	0	0	0	0	0	0	0	0	0	0	0	0.000213	0.000659	0	0
	Otu000293	k__Bacteria(100)	p__Cyanobacteria(100)	c__Nostocophycideae(100)	o__Stigonematales(100)	f__Rivulariaceae(100)	g__Rivularia(100)		0	0	0	0	0	0	0	0	0	0.000344	0.000113	0.000242	0	0	0	0	0	0	0	0	0	0	0	0	0	0
	Otu000294	k__Bacteria(100)	p__Cyanobacteria(100)	c__Nostocophycideae(100)	o__Nostocales(100)	f__Nostocaceae(100)	f__Nostocaceae_unclassified(100)		0	0	0	0	0	0	0.000575	0	0	0	0	0	0	0	9.7e-05	0	0	0	0	0	0	0	0	0	0	0
	Otu000295	k__Bacteria(100)	p__Bacteroidetes(100)	c__Cytophagia(100)	o__Cytophagales(100)	f__Cytophagaceae(100)	f__Cytophagaceae_unclassified(68)		0	0	0	0	0	0.000499	0	0	0	0	0	0	0	0	0	0	0	0	0	0	0	0	0	0	0	0
	Otu000296	k__Bacteria(100)	p__Cyanobacteria(100)	c__Nostocophycideae(100)	o__Stigonematales(100)	f__Rivulariaceae(100)	g__Rivularia(100)		0	0	0	0	0	0	0	0	0	0.000135	0.000216	0.000184	0.000124	0	0	0	0	0	0	0	0	0	0	0	0	0
	Otu000297	k__Bacteria(100)	p__Proteobacteria(100)	c__Gammaproteobacteria(100)	o__Xanthomonadales(100)	f__Xanthomonadaceae(100)	g__Silanimonas(100)	s__lenta(100)	0	0	0	0	0	0	0	0	0	0	0.000678	0	0	0	0	0	0	0	0	0	0	0	0	0	0	0
	Otu000298	k__Bacteria(100)	p__Cyanobacteria(100)	p__Cyanobacteria_unclassified(100)	p__Cyanobacteria_unclassified(100)	p__Cyanobacteria_unclassified(100)	p__Cyanobacteria_unclassified(100)		3.6e-05	9e-06	1.6e-05	3.5e-05	9e-06	5.9e-05	1.9e-05	2.8e-05	6.1e-05	3.1e-05	1e-05	2.9e-05	0	0	3.2e-05	1.9e-05	1.5e-05	8e-06	1.4e-05	0	4e-05	1.6e-05	2.7e-05	4.6e-05	1.6e-05	2.6e-05
	Otu000299	k__Bacteria(100)	k__Bacteria_unclassified(100)	k__Bacteria_unclassified(100)	k__Bacteria_unclassified(100)	k__Bacteria_unclassified(100)	k__Bacteria_unclassified(100)		0	0	0	0	0	0	0	0	0	0	0	0	0	0	0	0	0	0	0	0	0	0	0	0	0.000524	0
	Otu000300	k__Bacteria(100)	p__Proteobacteria(100)	p__Proteobacteria_unclassified(100)	p__Proteobacteria_unclassified(100)	p__Proteobacteria_unclassified(100)	p__Proteobacteria_unclassified(100)		0	0	0	0	0	0	0	0	0	0	0	0	0	0	0	0	0	0	0	0	0	0	0.000796	4.6e-05	0	0
	Otu000301	k__Bacteria(100)	p__Proteobacteria(100)	c__Alphaproteobacteria(100)	o__Sphingomonadales(100)	f__Erythrobacteraceae(91)	f__Erythrobacteraceae_unclassified(89)		0	0	0	0.000718	0	7e-06	0	0	0	0	0	0	0	0	1.1e-05	0	0	0	0	0	0	0	0	0	0	0
	Otu000302	k__Bacteria(100)	p__Cyanobacteria(100)	c__4C0d-2(100)	o__MLE1-12(100)	o__MLE1-12_unclassified(100)	o__MLE1-12_unclassified(100)		0	9e-06	0	1.2e-05	0	0	0	0	0	3.1e-05	2.1e-05	0	1.8e-05	0	0	0	0	0	0.000638	0	0	6.4e-05	0	0	0	0
	Otu000303	k__Bacteria(100)	p__Cyanobacteria(100)	c__Synechococcophycideae(100)	o__Pseudanabaenales(100)	f__Pseudanabaenaceae(100)	g__Leptolyngbya(100)		0	0	0	0	0	0	0	0	0	0	0	0	0	0	0	0	0	8e-06	0	0	0	0.000498	0	0	0	0
	Otu000305	k__Bacteria(100)	p__Proteobacteria(100)	c__Gammaproteobacteria(100)	o__Oceanospirillales(100)	f__Halomonadaceae(100)	g__Halomonas(86)		0	0	0	0	0	0	0	0	0	0	0	0	0	0	0	0	0.000462	0	0	0	0	0	0	0	0	0
	Otu000306	k__Bacteria(100)	p__Proteobacteria(100)	c__Alphaproteobacteria(100)	o__Sphingomonadales(100)	o__Sphingomonadales_unclassified(97)	o__Sphingomonadales_unclassified(97)		0	0	0	0	0	0	0	0	0	0	0	0	0	8e-06	0	0	0	0.000507	0	0	0	0	0	0	0	0
	Otu000307	k__Bacteria(100)	p__Proteobacteria(100)	c__Alphaproteobacteria(100)	o__Rhizobiales(100)	f__Hyphomicrobiaceae(100)	g__Hyphomicrobium(100)		0	0	0	0	0	0.000367	0	0	0	0	0	0	0	0	0	0	0	9.3e-05	0	0	0	0	0	0	0	0
	Otu000308	k__Bacteria(100)	p__Proteobacteria(100)	c__Alphaproteobacteria(100)	o__Caulobacterales(100)	f__Caulobacteraceae(100)	g__Brevundimonas(97)	s__staleyi(97)	0.00043	0	0	0	0	0	0	0	0	0	0	0	0	0	0	0	0	0	0	0	0	0	0	0	0	0
	Otu000309	k__Bacteria(100)	p__Proteobacteria(100)	c__Alphaproteobacteria(100)	o__Rhizobiales(100)	f__Phyllobacteriaceae(100)	g__Mesorhizobium(82)	s__ciceri(77)	0	0	0	0	0	0	0	0	0	0	0	0	0	0	6.4e-05	0.000521	0	0	0	0	0	0	0	0	0	0
	Otu000310	k__Bacteria(100)	p__Cyanobacteria(100)	c__Gloeobacterophycideae(100)	o__Gloeobacterales(100)	f__Gloeobacteraceae(100)	g__Gloeobacter(100)		0	0	0	0	0	0	0	0	0	0	0	0	0	0	0	0	0	0	0	0	0	0	0	0	0	0.000526
	Otu000311	k__Bacteria(100)	p__Actinobacteria(100)	c__Actinobacteria(100)	o__Actinomycetales(100)	f__Intrasporangiaceae(100)	g__Phycicoccus(99)		0	0	0	0	0	0	0	0	0	0	0	0	0	0	0	0	0	8e-06	1.4e-05	0	0.000144	0.000273	0	0	4e-05	0
	Otu000313	k__Bacteria(100)	p__Proteobacteria(100)	c__Alphaproteobacteria(100)	o__Sphingomonadales(100)	o__Sphingomonadales_unclassified(99)	o__Sphingomonadales_unclassified(99)		0	0	0	0	0	0	0	0	0	0	0	0	0	8e-06	0	0	0	0.000482	0	0	0	0	0	0	0	0
	Otu000314	k__Bacteria(100)	p__Proteobacteria(100)	c__Gammaproteobacteria(100)	o__Pseudomonadales(100)	f__Pseudomonadaceae(100)	g__Pseudomonas(100)		0	0	0	0	0	4.4e-05	0	0	0	9.4e-05	0	6.8e-05	0	0	0	0	0	0	0	0	0.000288	0	0	0	0	0
	Otu000315	k__Bacteria(100)	p__Firmicutes(100)	c__Bacilli(100)	o__Bacillales(100)	f__Bacillaceae(61)	g__Bacillus(61)		0	9e-06	8e-06	0	1.8e-05	0	0	0	0	0	2.1e-05	0	0	0.000187	0	0	0	0	0.000347	1.6e-05	0	0	2.7e-05	0	0	9e-06
	Otu000316	k__Bacteria(100)	p__Proteobacteria(100)	c__Gammaproteobacteria(100)	o__Enterobacteriales(100)	f__Enterobacteriaceae(100)	f__Enterobacteriaceae_unclassified(100)		2.1e-05	0	0	1.2e-05	0	0	5.8e-05	0	0	0	0	1e-05	0	6.8e-05	0	0	0	0	0.000471	8e-06	0	0	2.7e-05	0	0	9e-06
	Otu000317	k__Bacteria(100)	p__Proteobacteria(100)	c__Alphaproteobacteria(100)	o__Sphingomonadales(100)	f__Erythrobacteraceae(95)	f__Erythrobacteraceae_unclassified(95)		0	0	0	0.000671	0	0	0	0	0	0	0	0	0	0	0	0	0	0	0	0	0	0	0	0	0	0
	Otu000318	k__Bacteria(100)	p__Proteobacteria(100)	c__Alphaproteobacteria(100)	c__Alphaproteobacteria_unclassified(100)	c__Alphaproteobacteria_unclassified(100)	c__Alphaproteobacteria_unclassified(100)		0	0	0	0	0	0	0	0	0	0.000354	0.000226	0	0	0	0	0	0	0	0	0	0	0	0	0	0	0
	Otu000319	k__Bacteria(100)	k__Bacteria_unclassified(100)	k__Bacteria_unclassified(100)	k__Bacteria_unclassified(100)	k__Bacteria_unclassified(100)	k__Bacteria_unclassified(100)		0	0	0	0	0	0	0	0	0	0	0	0	0	0	0	0	0	0	0	0	0	0	0.000715	3.5e-05	0	0
	Otu000320	k__Bacteria(100)	p__Acidobacteria(100)	c__DA052(100)	o__Ellin6513(100)	o__Ellin6513_unclassified(100)	o__Ellin6513_unclassified(100)		7e-06	1.7e-05	0	1.2e-05	0	0	0	0	3e-05	3.1e-05	7.2e-05	0	1.8e-05	0.00011	4.3e-05	0	0	0	6.9e-05	4e-05	8e-06	8e-06	5.4e-05	2.4e-05	8e-06	9e-06
	Otu000321	k__Bacteria(100)	p__Cyanobacteria(100)	p__Cyanobacteria_unclassified(100)	p__Cyanobacteria_unclassified(100)	p__Cyanobacteria_unclassified(100)	p__Cyanobacteria_unclassified(100)		1.4e-05	9e-06	8e-06	1.2e-05	0	2.2e-05	1.9e-05	7e-06	1e-05	0	3.1e-05	0	1.8e-05	8e-06	0	1e-05	7e-06	0	5.5e-05	8e-06	0	0	0.000331	3.5e-05	8e-06	9e-06
	Otu000323	k__Bacteria(100)	p__Proteobacteria(100)	c__Alphaproteobacteria(100)	o__Sphingomonadales(100)	f__Sphingomonadaceae(100)	g__Sphingopyxis(99)	s__alaskensis(99)	2.1e-05	0	0	0	0	0	0	0	0	0	0	0	0	8e-06	0	0	0	4.2e-05	0	6.4e-05	8.8e-05	0.000217	0	0	0	0
	Otu000324	k__Bacteria(100)	p__Actinobacteria(100)	c__Thermoleophilia(100)	o__Solirubrobacterales(100)	o__Solirubrobacterales_unclassified(99)	o__Solirubrobacterales_unclassified(99)		0	0	0	0	0	0	0	0	0	0	0	0	0	0	0	0	0	0	0	0	0	0	0	0	0.000443	0
	Otu000325	k__Bacteria(100)	p__Proteobacteria(100)	c__Gammaproteobacteria(100)	o__Oceanospirillales(100)	f__Halomonadaceae(100)	g__Halomonas(97)		0	0	0	0	0	0	0	0	0	0	0	0	0	0	0	0	0.000402	0	0	0	0	0	0	0	0	0
	Otu000326	k__Bacteria(100)	p__Bacteroidetes(100)	c__[Saprospirae](100)	o__[Saprospirales](100)	f__Chitinophagaceae(100)	f__Chitinophagaceae_unclassified(100)		0	0	0	0	0	0	0	0	0	0	0	0	0	0	0	0	0	0	1.4e-05	0	0	0.000418	0	0	0	0
	Otu000327	k__Bacteria(100)	p__Actinobacteria(100)	c__Actinobacteria(100)	o__Actinomycetales(100)	f__Microbacteriaceae(100)	g__Cryocola(95)		0.000372	0	0	0	0	0	0	0	0	0	0	1e-05	0	0	0	0	0	0	0	0	0	0	0	0	0	0
	Otu000328	k__Bacteria(100)	p__Cyanobacteria(100)	c__Nostocophycideae(100)	o__Nostocales(100)	f__Nostocaceae(100)	f__Nostocaceae_unclassified(99)		0	0	0	0	0	0	0	0	0	0	0	0	0	0	0	0	0	0	0	0.000414	0	0	0	0	0	0
	Otu000329	k__Bacteria(100)	p__Proteobacteria(100)	c__Alphaproteobacteria(100)	o__Rhodobacterales(100)	f__Rhodobacteraceae(100)	f__Rhodobacteraceae_unclassified(100)		0	0	0.000341	0	0	0	0	0	0	0	0	0	0	0	0	0	6e-05	0	0	0	0	0	0	0	0	0
	Otu000330	k__Bacteria(100)	p__Proteobacteria(100)	c__Alphaproteobacteria(100)	o__Rhodobacterales(100)	f__Rhodobacteraceae(100)	f__Rhodobacteraceae_unclassified(100)		0	0	0	0	0	0	0	0	0	0	0	0	0	0	0	0	0	0.00044	0	0	0	0	0	0	0	0
	Otu000331	k__Bacteria(100)	p__Proteobacteria(100)	c__Alphaproteobacteria(100)	c__Alphaproteobacteria_unclassified(100)	c__Alphaproteobacteria_unclassified(100)	c__Alphaproteobacteria_unclassified(100)		0	0	0	0	0	0	0	0	0	0	0	0.000493	0	0	0	0	0	0	0	0	0	0	0	0	0	0
	Otu000332	k__Bacteria(100)	p__Cyanobacteria(100)	c__Nostocophycideae(100)	o__Nostocales(100)	f__Nostocaceae(100)	f__Nostocaceae_unclassified(100)		0	0	0	0	0	0	0.000273	0	0	0	0	0	0	0	0.000247	0	0	0	0	0	0	0	0	0	0	0
	Otu000333	k__Bacteria(100)	p__Proteobacteria(100)	c__Gammaproteobacteria(100)	o__Oceanospirillales(100)	f__Halomonadaceae(100)	g__Halomonas(100)		6.4e-05	0	0	0	0	0	0	0	0	0	0	0	0	0	0	0	0.000313	0	0	0	0	0	0	0	0	0
	Otu000334	k__Bacteria(100)	p__Bacteroidetes(100)	p__Bacteroidetes_unclassified(100)	p__Bacteroidetes_unclassified(100)	p__Bacteroidetes_unclassified(100)	p__Bacteroidetes_unclassified(100)		7e-06	1.7e-05	1.6e-05	1.2e-05	2.8e-05	0	0	2.1e-05	1e-05	2.1e-05	2.1e-05	1e-05	4.4e-05	8e-06	1.1e-05	0	0	1.7e-05	1.4e-05	8e-06	8e-06	3.2e-05	0.00012	3.5e-05	1.6e-05	2.6e-05
	Otu000335	k__Bacteria(100)	p__Proteobacteria(100)	c__Alphaproteobacteria(100)	o__Caulobacterales(100)	f__Caulobacteraceae(100)	g__Mycoplana(97)		0	0	0	0	0	0	0	0	0	0	0	0	0	0.000425	0	1e-05	0	0	0	0	0	0	0	0	0	0
	Otu000336	k__Bacteria(100)	p__Cyanobacteria(100)	c__Nostocophycideae(100)	o__Nostocales(100)	f__Nostocaceae(100)	f__Nostocaceae_unclassified(100)		0	0	0	0	0	0	0.000361	0	0	0	0	0	0	0	0.000139	0	0	0	0	0	0	0	0	0	0	0
	Otu000337	k__Bacteria(100)	p__Proteobacteria(100)	c__Alphaproteobacteria(100)	o__Sphingomonadales(100)	f__Sphingomonadaceae(100)	f__Sphingomonadaceae_unclassified(90)		0	0	0	0	0	0	0	0.000352	0	0	0	0	0	0	0	0	0	0	0	0	0	0	0	0	0	0
	Otu000338	k__Bacteria(100)	p__Proteobacteria(100)	c__Alphaproteobacteria(100)	o__Sphingomonadales(100)	o__Sphingomonadales_unclassified(82)	o__Sphingomonadales_unclassified(82)		0	0	0	0	0	0	0	0	0	0	0	0	0	0	0	0	0	0.000423	0	0	0	0	0	0	0	0
	Otu000339	k__Bacteria(100)	p__Proteobacteria(100)	c__Alphaproteobacteria(100)	o__Caulobacterales(100)	f__Caulobacteraceae(100)	g__Phenylobacterium(58)		0	0	0	0	0	0	0	0	0	0	0	0	0	0	0	0.000473	0	0	0	0	0	0	0	0	0	0
	Otu000340	k__Bacteria(100)	p__Proteobacteria(100)	c__Alphaproteobacteria(100)	c__Alphaproteobacteria_unclassified(100)	c__Alphaproteobacteria_unclassified(100)	c__Alphaproteobacteria_unclassified(100)		0	0	0	0	0	0	0	0	0	0	0	0.000193	0	0	0	0	0	0	0	0	0	0.000233	0	0	0	0
	Otu000341	k__Bacteria(100)	p__Cyanobacteria(100)	c__Synechococcophycideae(100)	o__Pseudanabaenales(100)	f__Pseudanabaenaceae(100)	g__Leptolyngbya(100)		0	0	0	0	0	0	0	0	0	0	0	0	0	0	0	0	0	0	0	0	0	0.000394	0	0	0	0
	Otu000342	k__Bacteria(100)	p__Proteobacteria(100)	c__Gammaproteobacteria(100)	o__Pseudomonadales(100)	f__Pseudomonadaceae(100)	g__Pseudomonas(100)		0	0	0	0	0	0.00011	0	0	0	7.3e-05	0	5.8e-05	0	0	0	0	0	0	0	0	0.000168	0	0	0	0	0
	Otu000343	k__Bacteria(100)	p__Proteobacteria(100)	c__Alphaproteobacteria(100)	o__Rhizobiales(100)	f__Beijerinckiaceae(100)	f__Beijerinckiaceae_unclassified(100)		7e-06	0	0	1.2e-05	1.8e-05	0	1e-05	0	0	1e-05	0	1e-05	0.000335	0	0	0	0	0	0	1.6e-05	0	0	1.3e-05	0	0	9e-06
	Otu000344	k__Bacteria(100)	p__Proteobacteria(100)	c__Alphaproteobacteria(100)	o__Rhodospirillales(100)	f__Rhodospirillaceae(100)	g__Reyranella(100)	s__massiliensis(100)	0	0	0	0	0	0.000352	0	0	0	0	0	0	0	0	0	0	0	0	0	0	0	0	0	0	0	0
	Otu000345	k__Bacteria(100)	p__Cyanobacteria(100)	c__Nostocophycideae(100)	o__Stigonematales(100)	f__Rivulariaceae(100)	g__Rivularia(100)		0	0	0	0	0	0	0	0	0.000142	6.2e-05	0.000133	1.9e-05	0.000115	0	0	0	0	0	0	0	0	0	0	0	0	0
	Otu000347	k__Bacteria(100)	p__Cyanobacteria(100)	p__Cyanobacteria_unclassified(100)	p__Cyanobacteria_unclassified(100)	p__Cyanobacteria_unclassified(100)	p__Cyanobacteria_unclassified(100)		0	0	0	0	0	0.000352	0	0	0	0	0	0	0	0	0	0	0	0	0	0	0	0	0	0	0	0
	Otu000348	k__Bacteria(100)	p__Bacteroidetes(100)	c__Cytophagia(100)	o__Cytophagales(100)	f__Cyclobacteriaceae(100)	g__Cecembia(100)	s__lonarensis(100)	0	0	0	0	0	0	0	7e-06	0	0	0	0	0.000371	8e-06	0	0	1.5e-05	0	1.4e-05	8e-06	0	0	0	0	0	0
	Otu000349	k__Bacteria(100)	p__Proteobacteria(100)	c__Alphaproteobacteria(100)	o__Sphingomonadales(100)	f__Erythrobacteraceae(100)	f__Erythrobacteraceae_unclassified(60)		0	0	0	0	0	0	0	0	0	0	0.000483	0	0	0	0	0	0	0	0	0	0	0	0	0	0	0
	Otu000350	k__Bacteria(100)	p__Cyanobacteria(100)	c__Oscillatoriophycideae(100)	c__Oscillatoriophycideae_unclassified(100)	c__Oscillatoriophycideae_unclassified(100)	c__Oscillatoriophycideae_unclassified(100)		0	0	0	0	0	0.000345	0	0	0	0	0	0	0	0	0	0	0	0	0	0	0	0	0	0	0	0
	Otu000351	k__Bacteria(100)	p__Bacteroidetes(100)	c__[Saprospirae](100)	o__[Saprospirales](100)	f__Chitinophagaceae(100)	g__Flavisolibacter(100)		0	0	0.000365	0	0	0	0	0	0	0	0	0	0	0	0	0	0	0	0	0	0	0	0	0	0	0
	Otu000352	k__Bacteria(100)	k__Bacteria_unclassified(100)	k__Bacteria_unclassified(100)	k__Bacteria_unclassified(100)	k__Bacteria_unclassified(100)	k__Bacteria_unclassified(100)		0	0	0	0	0	0	0	0	0	0	0	0	0	0	0	0	0	0	0	0	0	0	0	0	0	0.000403
	Otu000353	k__Bacteria(100)	p__Bacteroidetes(100)	c__[Saprospirae](100)	o__[Saprospirales](100)	f__Chitinophagaceae(100)	g__Sediminibacterium(98)		0	0	0	0	0	0	0	0.000324	0	0	0	0	0	0	0	0	0	0	0	0	0	0	0	0	0	0
	Otu000354	k__Bacteria(100)	p__Cyanobacteria(100)	c__Synechococcophycideae(100)	o__Pseudanabaenales(100)	f__Pseudanabaenaceae(100)	g__Leptolyngbya(94)		0	0	0	0	0	0	0	0	0	0	0	0	0	0	0	0	0	8e-06	0	0	0	0.000362	0	0	0	0
	Otu000355	k__Bacteria(100)	p__Proteobacteria(100)	c__Alphaproteobacteria(100)	o__Sphingomonadales(100)	f__Sphingomonadaceae(100)	f__Sphingomonadaceae_unclassified(98)		0	0	0	0	0	0	0	0	0	0	0	0	0	0	0	0.000434	0	0	0	0	0	0	0	0	0	0
	Otu000356	k__Bacteria(100)	p__Bacteroidetes(100)	p__Bacteroidetes_unclassified(100)	p__Bacteroidetes_unclassified(100)	p__Bacteroidetes_unclassified(100)	p__Bacteroidetes_unclassified(100)		1.4e-05	1.7e-05	8e-06	0	2.8e-05	2.2e-05	3e-05	1.4e-05	0	2.1e-05	1e-05	3.9e-05	9e-06	4.2e-05	1.1e-05	0	7e-06	2.5e-05	1.4e-05	2.4e-05	2.4e-05	8e-06	1.3e-05	1.1e-05	8e-06	0
	Otu000357	k__Bacteria(100)	p__Cyanobacteria(100)	c__Synechococcophycideae(100)	o__Pseudanabaenales(100)	f__Pseudanabaenaceae(100)	f__Pseudanabaenaceae_unclassified(100)		0	0	0	0	0.000404	0	0	7e-06	0	0	0	0	0	0	0	0	0	0	0	0	0	0	0	0	0	0
	Otu000358	k__Bacteria(100)	p__Cyanobacteria(100)	c__Nostocophycideae(100)	o__Stigonematales(100)	f__Rivulariaceae(100)	g__Rivularia(100)		0	0	0	0	0	0	0	0	0.000446	0	1e-05	0	0	0	0	0	0	0	0	0	0	0	0	0	0	0
	Otu000359	k__Bacteria(100)	p__Cyanobacteria(100)	c__Nostocophycideae(100)	o__Nostocales(100)	f__Nostocaceae(100)	f__Nostocaceae_unclassified(100)		0	0	0	0	0	0	0	0	0	0	0	0	0	0	0	0	0	0	0	0.000358	0	0	0	0	0	0
	Otu000360	k__Bacteria(100)	p__Cyanobacteria(100)	c__Oscillatoriophycideae(100)	o__Oscillatoriales(100)	f__Phormidiaceae(100)	g__Planktothrix(100)		0	0	0	0.00053	0	0	0	0	0	0	0	0	0	0	0	0	0	0	0	0	0	0	0	0	0	0
	Otu000361	k__Bacteria(100)	p__Armatimonadetes(100)	c__OS-L(100)	c__OS-L_unclassified(100)	c__OS-L_unclassified(100)	c__OS-L_unclassified(100)		0	0	0	0	0	0	0	0	0	0	0	0	0	0	0	0	0	0	0	0	0	0	0	0	0.000354	0
	Otu000363	k__Bacteria(100)	p__Proteobacteria(100)	c__Gammaproteobacteria(100)	o__Alteromonadales(100)	f__Alteromonadaceae(100)	g__Marinobacter(100)		0	0	0	0	0	0	0	0	0	0	0	0	0	0	0	0	0.000328	0	0	0	0	0	0	0	0	0
	Otu000364	k__Bacteria(100)	p__Cyanobacteria(100)	p__Cyanobacteria_unclassified(100)	p__Cyanobacteria_unclassified(100)	p__Cyanobacteria_unclassified(100)	p__Cyanobacteria_unclassified(100)		0	0	0	0	0	0.000316	0	0	0	0	0	0	0	0	0	0	0	0	0	0	0	0	0	0	0	0
	Otu000365	k__Bacteria(100)	p__Cyanobacteria(100)	c__Oscillatoriophycideae(100)	o__Oscillatoriales(100)	f__Phormidiaceae(100)	g__Phormidium(100)	s__pseudopriestleyi(100)	0.000122	0	0.000194	0	0	0	0	0	0	0	0	0	0	0	0	0	7e-06	0	0	0	0	0	0	0	0	0
	Otu000366	k__Bacteria(100)	p__[Thermi](100)	c__Deinococci(100)	o__Thermales(100)	f__Thermaceae(100)	g__Meiothermus(100)		0	0	0	0	0	0	0	0	0	0	0	0	0	0	0	0	0	0	0	0	0	0	0	0	0	0.000377
	Otu000367	k__Bacteria(100)	p__Acidobacteria(100)	c__DA052(100)	o__Ellin6513(100)	o__Ellin6513_unclassified(100)	o__Ellin6513_unclassified(100)		0	0	0	1.2e-05	0	0	1e-05	0	1e-05	1e-05	8.2e-05	1e-05	2.6e-05	5.9e-05	2.1e-05	1e-05	0	0	0.000194	0	0	0	3.9e-05	0	0	0
	Otu000368	k__Bacteria(100)	p__Proteobacteria(100)	c__Alphaproteobacteria(100)	o__Rhizobiales(100)	f__Bradyrhizobiaceae(100)	f__Bradyrhizobiaceae_unclassified(100)		0	0	0	0	0	0	0	0	0	0	0	0.000116	0.000265	0	0	1e-05	0	0	0	0	0	0	0	0	0	0
	Otu000369	k__Bacteria(100)	p__Proteobacteria(100)	c__Alphaproteobacteria(100)	o__Rhizobiales(100)	f__Rhizobiaceae(100)	f__Rhizobiaceae_unclassified(100)		0	0	0	0.000341	0	8.8e-05	0	7e-06	0	0	0	0	0	0	0	0	0	0	0	0	0	0	0	0	0	0
	Otu000370	k__Bacteria(100)	p__Actinobacteria(100)	c__Actinobacteria(100)	o__Actinomycetales(100)	f__Corynebacteriaceae(100)	g__Corynebacterium(100)		0	9e-06	0	0	9e-06	0	0	0	1e-05	0	1e-05	0	9e-06	2.5e-05	0	0	0	0	0.000471	0	0	0	0	0	0	0
	Otu000371	k__Bacteria(100)	p__Proteobacteria(100)	c__Gammaproteobacteria(100)	o__Xanthomonadales(100)	f__Xanthomonadaceae(100)	g__Xanthomonas(100)	s__campestris(100)	0	0	8e-06	1.2e-05	1.8e-05	7e-06	0	0	1e-05	1e-05	0	0	0	0.000144	0	0	0	0	0.00018	1.6e-05	0	0	1.3e-05	0	1.6e-05	0
	Otu000372	k__Bacteria(100)	p__Proteobacteria(100)	c__Alphaproteobacteria(100)	o__Rhizobiales(100)	f__Bradyrhizobiaceae(100)	f__Bradyrhizobiaceae_unclassified(100)		0	0	0	0	0	0	0	0	0	0.000135	0	0.000261	9e-06	8e-06	0	0	0	0	0	0	0	0	0	0	0	0
	Otu000373	k__Bacteria(100)	p__Proteobacteria(100)	c__Gammaproteobacteria(100)	o__Pseudomonadales(100)	f__Pseudomonadaceae(100)	g__Pseudomonas(100)		0	0	0	0	0	7e-06	0	0	0	0.000177	0	0.000203	0	0	0	0	0	0	0	0	1.6e-05	0	0	0	0	0
	Otu000374	k__Bacteria(100)	p__Proteobacteria(100)	c__Gammaproteobacteria(100)	o__Oceanospirillales(100)	f__Oceanospirillaceae(100)	f__Oceanospirillaceae_unclassified(100)		0	0	1.6e-05	0	0	7e-06	0	7e-06	1e-05	0	1e-05	0	0.000256	0	0	1e-05	0	8e-06	0	0	0	1.6e-05	0	1.1e-05	0	9e-06
	Otu000375	k__Bacteria(100)	p__Proteobacteria(100)	c__Alphaproteobacteria(100)	c__Alphaproteobacteria_unclassified(100)	c__Alphaproteobacteria_unclassified(100)	c__Alphaproteobacteria_unclassified(100)		0	0	0	0	0	0	0	0	0	0	0	0	0	0	0	0	0	0.000338	0	0	0	0	0	0	0	0
	Otu000376	k__Bacteria(100)	p__Proteobacteria(100)	c__Betaproteobacteria(100)	o__Burkholderiales(100)	f__Burkholderiaceae(100)	g__Burkholderia(100)	s__tuberum(100)	0	9e-06	0	0	0	7e-06	1.9e-05	7e-06	1e-05	1e-05	4.1e-05	1e-05	3.5e-05	5.9e-05	1.1e-05	0	7e-06	8e-06	0.000139	8e-06	0	0	1.3e-05	0	0	1.8e-05
	Otu000377	k__Bacteria(100)	p__Actinobacteria(100)	c__Actinobacteria(100)	o__Actinomycetales(100)	f__Nocardioidaceae(100)	g__Nocardioides(100)		0	0	0	0	0	0	0	0	0	0	0	0.000377	0	0	0	0	0	0	0	0	0	0	0	0	0	0
	Otu000379	k__Bacteria(100)	p__Proteobacteria(100)	c__Alphaproteobacteria(100)	c__Alphaproteobacteria_unclassified(100)	c__Alphaproteobacteria_unclassified(100)	c__Alphaproteobacteria_unclassified(100)		0	0	0	0	0	0	0	0	0	0	0	0	0	0.000323	0	0	0	0	0	0	0	0	0	0	0	0
	Otu000380	k__Bacteria(100)	p__Proteobacteria(100)	c__Alphaproteobacteria(100)	o__Sphingomonadales(100)	f__Erythrobacteraceae(100)	g__Porphyrobacter(90)	s__cryptus(85)	0	0	0	0	0	0	7.8e-05	2.1e-05	0	0	0.000113	0	0.000106	8e-06	3.2e-05	0	0	0	0	0	0	0	0	0	0	0
	Otu000381	k__Bacteria(100)	p__Cyanobacteria(100)	p__Cyanobacteria_unclassified(100)	p__Cyanobacteria_unclassified(100)	p__Cyanobacteria_unclassified(100)	p__Cyanobacteria_unclassified(100)		0	0	0	0	0	0.000279	0	0	0	0	0	0	0	0	0	0	0	0	0	0	0	0	0	0	0	0
	Otu000382	k__Bacteria(100)	p__Proteobacteria(100)	c__Alphaproteobacteria(100)	o__Rhizobiales(100)	f__Phyllobacteriaceae(100)			0	0	0	0	0	0	0	0	0	0	0	0	0	0	0	0	0	0	1.4e-05	8e-05	6.4e-05	0.000153	0	0	0	0
	Otu000383	k__Bacteria(100)	p__Bacteroidetes(100)	c__[Saprospirae](100)	o__[Saprospirales](100)	f__Chitinophagaceae(100)	g__Segetibacter(95)		0	0	0	0	0	0	0	0	0	0	0	0	0	0	0	0.000357	0	0	0	0	0	0	0	0	0	0
	Otu000384	k__Bacteria(100)	p__Cyanobacteria(100)	c__Nostocophycideae(100)	c__Nostocophycideae_unclassified(100)	c__Nostocophycideae_unclassified(100)	c__Nostocophycideae_unclassified(100)		0	0	0	0	0	0	0	0	0.000375	0	0	0	0	0	0	0	0	0	0	0	0	0	0	0	0	0
	Otu000385	k__Bacteria(100)	p__Cyanobacteria(100)	c__Oscillatoriophycideae(100)	c__Oscillatoriophycideae_unclassified(100)	c__Oscillatoriophycideae_unclassified(100)	c__Oscillatoriophycideae_unclassified(100)		0	0	0	0	0	0	0	0	0	0	0	0	0	0	0	0	0	0	0	0	0.000288	0	0	0	0	0
	Otu000386	k__Bacteria(100)	p__Proteobacteria(100)	c__Alphaproteobacteria(100)	o__Rhodobacterales(100)	f__Rhodobacteraceae(100)	g__Sulfitobacter(100)	s__guttiformis(100)	0	0	0.000279	0	0	0	0	0	0	0	0	0	0	0	0	0	0	0	0	0	0	0	0	0	0	0
	Otu000387	k__Bacteria(100)	p__Cyanobacteria(100)	c__Oscillatoriophycideae(100)	o__Oscillatoriales(100)	f__Phormidiaceae(100)	g__Phormidium(100)	s__pseudopriestleyi(64)	0	0	0.000256	0	0	0	0	0	0	0	0	0	0	0	0	0	2.2e-05	0	0	0	0	0	0	0	0	0
	Otu000388	k__Bacteria(100)	p__Proteobacteria(100)	c__Alphaproteobacteria(100)	o__Rhodobacterales(100)	f__Rhodobacteraceae(100)	g__Rhodobaca(100)		0	0	0	0	0	0	0	0	0	0	0	0	0.000309	0	0	0	0	0	0	0	8e-06	0	0	0	0	0
	Otu000389	k__Bacteria(100)	p__Proteobacteria(100)	c__Alphaproteobacteria(100)	o__Sphingomonadales(100)	f__Sphingomonadaceae(80)	f__Sphingomonadaceae_unclassified(80)		0	0	0	0	0	0	0	0.000247	0	0	0	0	0	0	0	0	0	0	0	0	0	0	0	0	0	0
	Otu000390	k__Bacteria(100)	p__Proteobacteria(100)	c__Alphaproteobacteria(100)	o__Sphingomonadales(100)	f__Sphingomonadaceae(100)	g__Sphingopyxis(89)	s__alaskensis(89)	7e-06	0	0	0	0	0	0	0	0	0	0	0	0	0	0	0	0	8e-06	0	8e-06	2.4e-05	0.000233	0	0	0	0
	Otu000391	k__Bacteria(100)	p__Proteobacteria(100)	c__Alphaproteobacteria(100)	o__Rhizobiales(100)	o__Rhizobiales_unclassified(100)	o__Rhizobiales_unclassified(100)		0	0	0	0	0	0	0.000127	0.000155	0	0	0	0	0	0	0	0	0	0	0	0	0	0	0	0	0	0
	Otu000393	k__Bacteria(100)	p__Proteobacteria(100)	c__Alphaproteobacteria(100)	o__Sphingomonadales(100)	f__Erythrobacteraceae(100)	f__Erythrobacteraceae_unclassified(95)		0	0	0	0.0004	0	7e-06	0	0	0	0	0	0	0	0	0	0	0	0	0	0	0	0	0	0	0	0
	Otu000394	k__Bacteria(100)	p__Proteobacteria(100)	c__Betaproteobacteria(100)	o__Burkholderiales(100)	f__Comamonadaceae(100)	g__Acidovorax(58)		0	0	0	0	0.000266	4.4e-05	0	0	0	0	0	0	0	0	0	0	0	0	0	0	0	0	0	0	0	0
	Otu000395	k__Bacteria(100)	p__Proteobacteria(100)	c__Gammaproteobacteria(100)	o__Xanthomonadales(100)	f__Xanthomonadaceae(100)	g__Silanimonas(100)	s__lenta(100)	0	0	0	0	0	0	0	0	0	0	0.000359	0	0	0	0	0	0	0	0	0	0	0	0	0	0	0
	Otu000396	k__Bacteria(100)	p__Proteobacteria(100)	c__Alphaproteobacteria(100)	o__Rhodobacterales(100)	f__Rhodobacteraceae(100)	f__Rhodobacteraceae_unclassified(100)		0	0	0	0	0	0	0	0	0	0	0	0	0	0	0	0	0.000261	0	0	0	0	0	0	0	0	0
	Otu000397	k__Bacteria(100)	p__Actinobacteria(100)	p__Actinobacteria_unclassified(100)	p__Actinobacteria_unclassified(100)	p__Actinobacteria_unclassified(100)	p__Actinobacteria_unclassified(100)		0	0	0	0	0	0	0	0	0	0	0	0	0	0	0	0	0	0	0	0	0	0	0	0.000624	0	0
	Otu000398	k__Bacteria(100)	p__Proteobacteria(100)	c__Alphaproteobacteria(100)	c__Alphaproteobacteria_unclassified(100)	c__Alphaproteobacteria_unclassified(100)	c__Alphaproteobacteria_unclassified(100)		0	0	0	0	0	0	0	0	0	0	0	0	0	0	0	0	0	0.000287	0	0	0	0	0	0	0	0
	Otu000399	k__Bacteria(100)	p__Proteobacteria(100)	c__Gammaproteobacteria(100)	o__Pseudomonadales(100)	f__Pseudomonadaceae(100)	g__Pseudomonas(100)		0	0	0	0	0	0	0	0	0	0.000208	0	0.000135	0	0	0	0	0	0	0	0	0	0	0	0	0	0
	Otu000400	k__Bacteria(100)	p__Bacteroidetes(100)	c__[Saprospirae](100)	o__[Saprospirales](100)	f__Chitinophagaceae(100)	g__Sediminibacterium(100)		0	0	0	0	0	7e-06	0	0.000232	0	0	0	0	0	0	0	0	0	0	0	0	0	0	0	0	0	0
	Otu000401	k__Bacteria(100)	p__Proteobacteria(100)	c__Alphaproteobacteria(100)	o__Rhizobiales(100)	f__Beijerinckiaceae(100)	g__Chelatococcus(100)		0	0	0	0	0	0	3.9e-05	0	0	0	8.2e-05	0	0.000132	0	0	0	0	1.7e-05	0	3.2e-05	0	0	0	0	8e-06	0
	Otu000402	k__Bacteria(100)	p__Proteobacteria(100)	c__Gammaproteobacteria(100)	o__Oceanospirillales(100)	f__Halomonadaceae(100)	g__Halomonas(100)	s__campisalis(95)	0	9e-06	8e-06	0	2.8e-05	7e-06	1e-05	2.1e-05	0	1e-05	0	1e-05	1.8e-05	2.5e-05	2.1e-05	1e-05	7e-06	8e-06	1.4e-05	1.6e-05	1.6e-05	1.6e-05	0	1.1e-05	8e-06	2.6e-05
	Otu000403	k__Bacteria(100)	p__Bacteroidetes(100)	c__Cytophagia(100)	o__Cytophagales(100)	f__Cytophagaceae(100)	g__Hymenobacter(100)		0	0.000293	0	0	0	0	0	0	0	0	0	0	0	0	0	0	0	0	0	0	0	0	0	0	0	0
	Otu000404	k__Bacteria(100)	p__Bacteroidetes(100)	c__[Saprospirae](100)	o__[Saprospirales](100)	f__Chitinophagaceae(100)	g__Sediminibacterium(100)		0	0	1.6e-05	0	0	0	0	0	0	2.1e-05	3.1e-05	1.9e-05	9e-06	0	1.1e-05	1e-05	0	0	0.000263	0	0	8e-06	1.3e-05	0	8e-06	0
	Otu000405	k__Bacteria(100)	p__Proteobacteria(100)	c__Alphaproteobacteria(100)	o__Caulobacterales(100)	f__Caulobacteraceae(100)	f__Caulobacteraceae_unclassified(98)		0	0	0	0	0	0	0	0	0	0	0	0	0	0	0	0	0	0	0	1.6e-05	0.000184	7.2e-05	0	0	0	0
	Otu000406	k__Bacteria(100)	p__Proteobacteria(100)	c__Alphaproteobacteria(100)	o__Rhodospirillales(100)	f__Rhodospirillaceae(100)	g__Phaeospirillum(100)	s__fulvum(100)	0	0	0	0	0	0	0	0	0.000345	0	0	0	0	0	0	0	0	0	0	0	0	0	0	0	0	0
	Otu000407	k__Bacteria(100)	p__Cyanobacteria(100)	c__Oscillatoriophycideae(100)	o__Oscillatoriales(100)	f__Phormidiaceae(100)	f__Phormidiaceae_unclassified(58)		0	0.000284	0	0	0	0	0	0	0	0	0	0	0	0	0	0	0	0	0	0	0	0	0	0	0	0
	Otu000408	k__Bacteria(100)	p__Bacteroidetes(100)	c__[Saprospirae](100)	o__[Saprospirales](100)	f__Saprospiraceae(100)	f__Saprospiraceae_unclassified(100)		1.4e-05	3.4e-05	0	1.2e-05	9e-06	7e-06	1e-05	7e-06	2e-05	0	1e-05	1e-05	2.6e-05	0	1.1e-05	0	2.2e-05	2.5e-05	1.4e-05	8e-06	0	2.4e-05	1.3e-05	1.1e-05	8e-06	0
	Otu000409	k__Bacteria(100)	p__Cyanobacteria(100)	c__Oscillatoriophycideae(100)	c__Oscillatoriophycideae_unclassified(100)	c__Oscillatoriophycideae_unclassified(100)	c__Oscillatoriophycideae_unclassified(100)		0	0	0	0	0	0	0	0	0	0	0	0	0	0	0	0	0	0	0	0	0.000264	0	0	0	0	0
	Otu000410	k__Bacteria(100)	p__Chloroflexi(100)	c__Chloroflexi(100)	o__Chloroflexales(100)	f__Chloroflexaceae(100)	g__Chloroflexus(100)		0	0	0	0	0	0	0	0	0	0	0	0	0	0	0	0	0	0	0	0	0	0	0	0	0	0.000289
	Otu000411	k__Bacteria(100)	p__Cyanobacteria(100)	c__Gloeobacterophycideae(100)	o__Gloeobacterales(100)	f__Gloeobacteraceae(100)	g__Gloeobacter(100)		0	0	0	0	0	0	0	0	0	0	0	0	0	0	0	0	0	0	0	0	0	0	0	0	0	0.000289
	Otu000412	k__Bacteria(100)	p__Proteobacteria(100)	c__Alphaproteobacteria(100)	o__Rhodospirillales(100)	o__Rhodospirillales_unclassified(97)	o__Rhodospirillales_unclassified(97)		0	0	0	0	0	0	0	0	0	0	0	0	0	0	0	0	0	8e-06	9.7e-05	0	0	0.000201	0	0	0	0
	Otu000413	k__Bacteria(100)	p__Cyanobacteria(100)	c__Oscillatoriophycideae(100)	o__Oscillatoriales(100)	f__Phormidiaceae(100)	g__Planktothrix(100)		0	0	0	0.000388	0	0	0	0	0	0	0	0	0	0	0	0	0	0	0	0	0	0	0	0	0	0
	Otu000414	k__Bacteria(100)	p__Proteobacteria(100)	c__Alphaproteobacteria(100)	o__Rhizobiales(100)	f__Bradyrhizobiaceae(97)	f__Bradyrhizobiaceae_unclassified(97)		0	0	0	0	0	0	0	0	0	0.000187	0	0.000145	0	0	0	0	0	0	0	0	0	0	0	0	0	0
	Otu000415	k__Bacteria(100)	p__Cyanobacteria(100)	p__Cyanobacteria_unclassified(100)	p__Cyanobacteria_unclassified(100)	p__Cyanobacteria_unclassified(100)	p__Cyanobacteria_unclassified(100)		0	0	0	0	0	0	0	0	0	0	0	0	0	0	0	0	0	0	0	0	0	0	3.9e-05	0.000347	0	0
	Otu000416	k__Bacteria(100)	p__Proteobacteria(100)	c__Alphaproteobacteria(100)	o__Rhodospirillales(100)	f__Rhodospirillaceae(100)	g__Phaeospirillum(100)	s__fulvum(100)	0	0	0	0	0	0	0	0	0.000325	0	0	0	0	0	0	0	0	0	0	0	0	0	0	0	0	0
	Otu000417	k__Bacteria(100)	p__Proteobacteria(100)	c__Alphaproteobacteria(100)	o__Sphingomonadales(100)	f__Sphingomonadaceae(100)	g__Sphingopyxis(97)	s__alaskensis(97)	0	0	0	0	0	0	0	0	0	0	0	0	0	0	0	0	0	0	0	0	0	0.000257	0	0	0	0
	Otu000418	k__Bacteria(100)	k__Bacteria_unclassified(100)	k__Bacteria_unclassified(100)	k__Bacteria_unclassified(100)	k__Bacteria_unclassified(100)	k__Bacteria_unclassified(100)		0	0	0	0	0	0	0	0	0	0	0	0	0	0	0	0	0	0	0	0	0	0	0.000106	0.000301	0	0
	Otu000419	k__Bacteria(100)	k__Bacteria_unclassified(100)	k__Bacteria_unclassified(100)	k__Bacteria_unclassified(100)	k__Bacteria_unclassified(100)	k__Bacteria_unclassified(100)		0	0	0	0	0	0	0	0	0	0	0	0	0	0	0	0	0	0	0	0	0	0	0	0	0	0.000281
	Otu000420	k__Bacteria(100)	p__Actinobacteria(100)	c__Acidimicrobiia(100)	o__Acidimicrobiales(100)	o__Acidimicrobiales_unclassified(100)	o__Acidimicrobiales_unclassified(100)		0	0	0	0	0	0	0	0	0	0	0	0	0	0	0	0	0	0	0	0	0	0	1.3e-05	0.000404	0	0
	Otu000421	k__Bacteria(100)	p__Actinobacteria(100)	p__Actinobacteria_unclassified(100)	p__Actinobacteria_unclassified(100)	p__Actinobacteria_unclassified(100)	p__Actinobacteria_unclassified(100)		0	0	0	0	0	0	0	0	0	0	0	0	0	0	0	0	0	0	0	0	8e-06	0	0	0.000347	0	0
	Otu000422	k__Bacteria(100)	p__Proteobacteria(100)	c__Alphaproteobacteria(100)	o__Rhizobiales(100)	o__Rhizobiales_unclassified(100)	o__Rhizobiales_unclassified(100)		0	0	0	0	0	0	0.000303	0	0	0	0	0	0	0	0	0	0	0	0	0	0	0	0	0	0	0
	Otu000423	k__Bacteria(100)	p__Proteobacteria(100)	c__Alphaproteobacteria(100)	o__Rhodobacterales(100)	o__Rhodobacterales_unclassified(97)	o__Rhodobacterales_unclassified(97)		0	0	0	0	0	0	0	0	0	0	0	0	0	0	0	0	0	0.000262	0	0	0	0	0	0	0	0
	Otu000424	k__Bacteria(100)	p__Proteobacteria(100)	c__Alphaproteobacteria(100)	c__Alphaproteobacteria_unclassified(100)	c__Alphaproteobacteria_unclassified(100)	c__Alphaproteobacteria_unclassified(100)		0	0	0	0	0	0	0	0	0	0	0	0	0	0	0	0	0	0.000262	0	0	0	0	0	0	0	0
	Otu000425	k__Bacteria(100)	p__Cyanobacteria(100)	p__Cyanobacteria_unclassified(100)	p__Cyanobacteria_unclassified(100)	p__Cyanobacteria_unclassified(100)	p__Cyanobacteria_unclassified(100)		0	0	0	0	0	0	0	0	0	0	0	0	0	0	0	0	0	0	0	0	0	0	0.000225	0.00015	0	0
	Otu000426	k__Bacteria(100)	p__Firmicutes(100)	c__Bacilli(100)	o__Lactobacillales(100)	f__Streptococcaceae(100)	g__Streptococcus(100)	s__infantis(87)	0	0	0	2.4e-05	0	0	0	0	4.1e-05	0	0	0	1.8e-05	0.000102	0	0	0	0	0.000139	0	0	0	0	0	0	0
	Otu000427	k__Bacteria(100)	p__Bacteroidetes(100)	p__Bacteroidetes_unclassified(100)	p__Bacteroidetes_unclassified(100)	p__Bacteroidetes_unclassified(100)	p__Bacteroidetes_unclassified(100)		0	0	0	0	0	0	0	0	0	0	0	0	0	0	0	0	0	0	0	0	0	0	0	0	0.000242	0
	Otu000428	k__Bacteria(100)	p__Proteobacteria(100)	c__Gammaproteobacteria(100)	o__Alteromonadales(100)	f__Alteromonadaceae(100)	g__Marinobacter(100)	s__hydrocarbonoclasticus(84)	0	0	0	0	0	0	0	0	0	0	0	0	0	0	0	0	0.000223	0	0	0	0	0	0	0	0	0
	Otu000429	k__Bacteria(100)	p__Proteobacteria(100)	c__Alphaproteobacteria(100)	c__Alphaproteobacteria_unclassified(100)	c__Alphaproteobacteria_unclassified(100)	c__Alphaproteobacteria_unclassified(100)		0	0	0	0	0	0	0	0	0	0	0	1e-05	0	0	0	0	0	0.000161	1.4e-05	0	0	8e-06	0	0	6.4e-05	0
	Otu000430	k__Bacteria(100)	p__Proteobacteria(100)	c__Alphaproteobacteria(100)	o__Sphingomonadales(100)	f__Sphingomonadaceae(100)	f__Sphingomonadaceae_unclassified(90)		0	0	0	0	0	0	0	0	0	0	0	0	0	0	0	0.00028	0	0	0	0	0	0	0	0	0	0
	Otu000431	k__Bacteria(100)	p__Proteobacteria(100)	c__Alphaproteobacteria(100)	o__Sphingomonadales(100)	f__Sphingomonadaceae(100)	g__Sphingomonas(94)		0	0	0	0	0	0.000213	0	0	0	0	0	0	0	0	0	0	0	0	0	0	0	0	0	0	0	0
	Otu000432	k__Bacteria(100)	p__Proteobacteria(100)	c__Alphaproteobacteria(100)	o__Sphingomonadales(100)	f__Sphingomonadaceae(100)	g__Sandarakinorhabdus(100)	s__limnophila(100)	0	0	0	0	0	0.000213	0	0	0	0	0	0	0	0	0	0	0	0	0	0	0	0	0	0	0	0
	Otu000433	k__Bacteria(100)	p__Cyanobacteria(100)	c__Nostocophycideae(100)	o__Stigonematales(100)	f__Rivulariaceae(100)	g__Calothrix(100)		7e-06	0	1.6e-05	0	9e-06	7e-06	1e-05	0	0	2.1e-05	2.1e-05	1e-05	1.8e-05	0	1.1e-05	1.9e-05	0	2.5e-05	0	8e-06	8e-06	8e-06	2.7e-05	1.1e-05	2.4e-05	9e-06
	Otu000434	k__Bacteria(100)	p__Proteobacteria(100)	c__Gammaproteobacteria(100)	o__Alteromonadales(100)	f__Alteromonadaceae(100)	g__Marinobacter(100)		0	0	0	0	0	0	0	0	0	0	0	0	0	0	0	0	0.000216	0	0	0	0	0	0	0	0	0
	Otu000435	k__Bacteria(100)	p__Proteobacteria(100)	c__Alphaproteobacteria(100)	o__Sphingomonadales(100)	o__Sphingomonadales_unclassified(100)	o__Sphingomonadales_unclassified(100)		0	0	0	0	0.000266	0	0	0	0	0	0	0	0	0	0	0	0	0	0	0	0	0	0	0	0	0
	Otu000436	k__Bacteria(100)	p__Bacteroidetes(100)	c__[Saprospirae](100)	o__[Saprospirales](100)	f__Chitinophagaceae(100)	g__Sediminibacterium(100)		0	0	0	0	0	7e-06	0	0.000197	0	0	0	0	0	0	0	0	0	0	0	0	0	0	0	0	0	0
	Otu000437	k__Bacteria(100)	p__Proteobacteria(100)	c__Alphaproteobacteria(100)	o__Rhodobacterales(100)	f__Rhodobacteraceae(100)	f__Rhodobacteraceae_unclassified(100)		0	0	0.000225	0	0	0	0	0	0	0	0	0	0	0	0	0	0	0	0	0	0	0	0	0	0	0
	Otu000438	k__Bacteria(100)	p__Cyanobacteria(100)	p__Cyanobacteria_unclassified(100)	p__Cyanobacteria_unclassified(100)	p__Cyanobacteria_unclassified(100)	p__Cyanobacteria_unclassified(100)		0	0	0	0	0	0	0	0	0	0	0	0	0	0	0	0	0	0	0	0	0	0.000233	0	0	0	0
	Otu000439	k__Bacteria(100)	p__Cyanobacteria(100)	c__Oscillatoriophycideae(100)	o__Oscillatoriales(100)	f__Phormidiaceae(100)	g__Phormidium(100)		0	0.000241	0	0	0	0	0	0	0	0	0	0	0	0	0	0	0	0	0	0	0	0	0	0	0	0
	Otu000440	k__Bacteria(100)	k__Bacteria_unclassified(100)	k__Bacteria_unclassified(100)	k__Bacteria_unclassified(100)	k__Bacteria_unclassified(100)	k__Bacteria_unclassified(100)		0	0	0	0	0	0	0	0	0	0	0	0	0	0	0	0	0	0	0	0	0	0	0.000199	0.00022	0	0
	Otu000441	k__Bacteria(100)	p__Proteobacteria(100)	c__Alphaproteobacteria(100)	o__Rhizobiales(100)	f__Phyllobacteriaceae(100)	g__Hoeflea(97)		1.4e-05	9e-06	8e-06	0	0	0	0	0	0	0	1e-05	0	0.000177	0	0	0	1.5e-05	0	0	8e-06	0	0	0	0	0	0
	Otu000442	k__Bacteria(100)	p__[Thermi](100)	c__Deinococci(100)	o__Thermales(100)	f__Thermaceae(100)	g__Meiothermus(100)		0	0	0	0	0	0	0	0	0	0	0	0	0	0	0	0	0	0	0	0	0	0	0	0	0	0.000246
	Otu000443	k__Bacteria(100)	p__Proteobacteria(100)	c__Alphaproteobacteria(100)	o__Sphingomonadales(100)	f__Erythrobacteraceae(97)	f__Erythrobacteraceae_unclassified(97)		0	0	0	0	0	0	1e-05	0.000183	0	0	0	0	0	0	0	0	0	0	0	0	0	0	0	0	0	0
	Otu000444	k__Bacteria(100)	p__Cyanobacteria(100)	c__Synechococcophycideae(100)	o__Pseudanabaenales(100)	f__Pseudanabaenaceae(100)	g__Leptolyngbya(100)		0	0	0	0	0	0	0	0	0	0	0	0	0	0	0	0	0	0	0	0	0	0.000217	0	0	0	0
	Otu000445	k__Bacteria(100)	p__Cyanobacteria(100)	c__Oscillatoriophycideae(100)	o__Oscillatoriales(100)	f__Phormidiaceae(100)	g__Planktothrix(100)		0	0	0	0.000318	0	0	0	0	0	0	0	0	0	0	0	0	0	0	0	0	0	0	0	0	0	0
	Otu000446	k__Bacteria(100)	p__Proteobacteria(100)	c__Gammaproteobacteria(100)	c__Gammaproteobacteria_unclassified(100)	c__Gammaproteobacteria_unclassified(100)	c__Gammaproteobacteria_unclassified(100)		7e-06	0	0	0	9e-06	0	0	7e-06	0	0	0	0	0.000177	0	0	0	7e-06	8e-06	0	0	8e-06	0	0	0	8e-06	0
	Otu000447	k__Bacteria(100)	p__Chloroflexi(100)	p__Chloroflexi_unclassified(100)	p__Chloroflexi_unclassified(100)	p__Chloroflexi_unclassified(100)	p__Chloroflexi_unclassified(100)		0	0	0	0	0	0	0	0.00019	0	0	0	0	0	0	0	0	0	0	0	0	0	0	0	0	0	0
	Otu000448	k__Bacteria(100)	p__Proteobacteria(100)	c__Gammaproteobacteria(100)	o__Xanthomonadales(100)	f__Xanthomonadaceae(100)	g__Silanimonas(100)	s__lenta(100)	0	0	0	0.000318	0	0	0	0	0	0	0	0	0	0	0	0	0	0	0	0	0	0	0	0	0	0
	Otu000449	k__Bacteria(100)	p__Cyanobacteria(100)	c__Synechococcophycideae(100)	o__Synechococcales(100)	f__Acaryochloridaceae(100)	g__Thermosynechococcus(100)		0	0	0	0	0	0	0	0	0	0	0	0	0	0	0	0	0	0	0	0	0	0	0	0	0.000209	0
	Otu000450	k__Bacteria(100)	p__Cyanobacteria(100)	c__Nostocophycideae(100)	o__Nostocales(100)	f__Nostocaceae(100)	f__Nostocaceae_unclassified(100)		0	0	0	0	0	0	0.000156	0	0	0	0	0	0	0	0.000107	0	0	0	0	0	0	0	0	0	0	0
	Otu000451	k__Bacteria(100)	k__Bacteria_unclassified(100)	k__Bacteria_unclassified(100)	k__Bacteria_unclassified(100)	k__Bacteria_unclassified(100)	k__Bacteria_unclassified(100)		0	0	0	0	0	0	0	0	0	0	0	0	0	0	0	0	0	0	0	0	0	0	0.000186	0.00015	0	0
	Otu000452	k__Bacteria(100)	p__Proteobacteria(100)	c__Gammaproteobacteria(100)	o__Pseudomonadales(100)	f__Pseudomonadaceae(100)	g__Pseudomonas(100)		0	0	0	0	0	0	0	0	0	0	0	0.000251	0	0	0	0	0	0	0	0	0	0	0	0	0	0
	Otu000453	k__Bacteria(100)	p__Proteobacteria(100)	c__Alphaproteobacteria(100)	o__Sphingomonadales(100)	o__Sphingomonadales_unclassified(97)	o__Sphingomonadales_unclassified(97)		0	0	0	0	0	0	0	0	0	0	0	0	0	0	0	0	0	0.00022	0	0	0	0	0	0	0	0
	Otu000454	k__Bacteria(100)	p__Proteobacteria(100)	c__Gammaproteobacteria(100)	o__Oceanospirillales(100)	f__Halomonadaceae(100)	g__Halomonas(100)		0.000136	0	0	0	0	0	0	0	0	0	0	0	0	0	0	0	5.2e-05	0	0	0	0	0	0	0	0	0
	Otu000455	k__Bacteria(100)	p__Cyanobacteria(100)	c__Oscillatoriophycideae(100)	o__Oscillatoriales(100)	f__Phormidiaceae(100)	g__Geitlerinema(100)		0	0	0	0	0	0	0	0	0	0	0	0	0	0	0	0	0	0.000203	0	0	0	1.6e-05	0	0	0	0
	Otu000456	k__Bacteria(100)	p__Actinobacteria(100)	c__Actinobacteria(100)	o__Actinomycetales(100)	f__Micrococcaceae(100)	g__Arthrobacter(100)		0	0	0	0	0	0	0	0	0	0	0	0	0	0	0	0	0	0	0	0.000207	0	0	0	0	0	0
	Otu000457	k__Bacteria(100)	p__Cyanobacteria(100)	c__Oscillatoriophycideae(100)	o__Oscillatoriales(100)	f__Phormidiaceae(100)	g__Planktothrix(100)		7e-06	2.6e-05	8e-06	1.2e-05	0	2.2e-05	1.9e-05	7e-06	0	1e-05	1e-05	0	0	0	1.1e-05	1e-05	3e-05	0	1.4e-05	8e-06	0	1.6e-05	1.3e-05	1.1e-05	0	0
	Otu000459	k__Bacteria(100)	k__Bacteria_unclassified(100)	k__Bacteria_unclassified(100)	k__Bacteria_unclassified(100)	k__Bacteria_unclassified(100)	k__Bacteria_unclassified(100)		0	0	0	0	0	0	0	0	0.000254	0	1e-05	0	0	0	0	0	0	0	0	0	0	0	0	0	0	0
	Otu000460	k__Bacteria(100)	p__Armatimonadetes(100)	c__OS-L(100)	c__OS-L_unclassified(100)	c__OS-L_unclassified(100)	c__OS-L_unclassified(100)		0	0	0	0	0	0	0	0	0	0	0	0	0	0	0	0	0	0	0	0	0	0	0	0	0.000209	0
	Otu000461	k__Bacteria(100)	p__Proteobacteria(100)	c__Alphaproteobacteria(100)	o__Sphingomonadales(100)	f__Sphingomonadaceae(92)	f__Sphingomonadaceae_unclassified(92)		0	0	0	0	0	0	0	0	0	0	0	0	0	0	0	0.000241	0	0	0	0	0	0	0	0	0	0
	Otu000462	k__Bacteria(100)	p__Cyanobacteria(100)	c__Oscillatoriophycideae(100)	c__Oscillatoriophycideae_unclassified(100)	c__Oscillatoriophycideae_unclassified(100)	c__Oscillatoriophycideae_unclassified(100)		0	0	0	0	0	0.000184	0	0	0	0	0	0	0	0	0	0	0	0	0	0	0	0	0	0	0	0
	Otu000463	k__Bacteria(100)	p__Proteobacteria(100)	c__Betaproteobacteria(100)	o__Burkholderiales(100)	f__Comamonadaceae(100)	f__Comamonadaceae_unclassified(100)		0	0	0	0	0.000165	4.4e-05	0	7e-06	0	0	0	0	0	0	0	0	0	0	0	0	0	0	0	0	0	0
	Otu000464	k__Bacteria(100)	p__Proteobacteria(100)	c__Alphaproteobacteria(100)	o__Rhodospirillales(100)	f__Acetobacteraceae(96)	f__Acetobacteraceae_unclassified(96)		0	0	0	0	0	0	0	0	0	0	0	0	0	0.000212	0	0	0	0	0	0	0	0	0	0	0	0
	Otu000465	k__Bacteria(100)	p__Cyanobacteria(100)	p__Cyanobacteria_unclassified(100)	p__Cyanobacteria_unclassified(100)	p__Cyanobacteria_unclassified(100)	p__Cyanobacteria_unclassified(100)		0	0	0	0	0	0	0	0	0	0	0	0	0	0	0	0	0	0	0	0	0.0002	0	0	0	0	0
	Otu000466	k__Bacteria(100)	k__Bacteria_unclassified(100)	k__Bacteria_unclassified(100)	k__Bacteria_unclassified(100)	k__Bacteria_unclassified(100)	k__Bacteria_unclassified(100)		0	0	0	0	0	0	0	0	0	0	0	0	0	0	0	0.000241	0	0	0	0	0	0	0	0	0	0
	Otu000467	k__Bacteria(100)	p__Armatimonadetes(100)	c__OS-L(100)	c__OS-L_unclassified(100)	c__OS-L_unclassified(100)	c__OS-L_unclassified(100)		0	0	0	0	0	0	0	0	0	0	0	0	0	0	0	0	0	0	0	0	0	0	0	0	0.000193	9e-06
	Otu000468	k__Bacteria(100)	p__Proteobacteria(100)	c__Alphaproteobacteria(100)	o__Sphingomonadales(100)	f__Sphingomonadaceae(100)	g__Sphingopyxis(100)	s__alaskensis(100)	7e-06	0	0	0	0	0	0	0	0	0	0	0	0	0	0	0	0	8e-06	0.000152	1.6e-05	1.6e-05	6.4e-05	0	0	0	0
	Otu000469	k__Bacteria(100)	p__Proteobacteria(100)	c__Alphaproteobacteria(100)	o__Caulobacterales(100)	f__Caulobacteraceae(100)	g__Mycoplana(96)		0	0	0	0	0	7e-06	0	0	0	0	0	0	0	0.000204	0	0	0	0	0	0	0	0	0	0	0	0
	Otu000470	k__Bacteria(100)	p__Proteobacteria(100)	c__Alphaproteobacteria(100)	o__Sphingomonadales(100)	f__Sphingomonadaceae(100)	f__Sphingomonadaceae_unclassified(96)		0	0	0	0	0	0	0	0.000176	0	0	0	0	0	0	0	0	0	0	0	0	0	0	0	0	0	0
	Otu000472	k__Bacteria(100)	p__Cyanobacteria(100)	c__Synechococcophycideae(100)	o__Pseudanabaenales(100)	f__Pseudanabaenaceae(100)	g__Leptolyngbya(96)		0	0	0	0	0	0	0	0	0	0	0	0	0	8e-06	0	0	7e-06	8.5e-05	0	0	0	9.6e-05	0	0	0	0
	Otu000473	k__Bacteria(100)	p__Bacteroidetes(100)	c__Sphingobacteriia(100)	o__Sphingobacteriales(100)	f__Sphingobacteriaceae(100)	f__Sphingobacteriaceae_unclassified(92)		0	0	0	0	0	0.000176	0	0	0	0	0	0	0	0	0	0	0	0	0	0	0	0	0	0	0	0
	Otu000474	k__Bacteria(100)	p__Bacteroidetes(100)	c__Cytophagia(100)	o__Cytophagales(100)	o__Cytophagales_unclassified(100)	o__Cytophagales_unclassified(100)		0	0	0	0	0	0	0	7e-06	0	1e-05	0	0	0.000185	0	0	0	0	0	0	0	0	0	0	1.1e-05	0	0
	Otu000475	k__Bacteria(100)	p__Proteobacteria(100)	c__Alphaproteobacteria(100)	o__Rhodospirillales(100)	f__Rhodospirillaceae(100)	g__Phaeospirillum(100)	s__fulvum(100)	0	0	0	0	0	0	0	0	0.000243	0	0	0	0	0	0	0	0	0	0	0	0	0	0	0	0	0
	Otu000476	k__Bacteria(100)	p__Cyanobacteria(100)	c__Nostocophycideae(100)	o__Stigonematales(100)	f__Rivulariaceae(100)	g__Calothrix(100)		0	0	8e-06	1.2e-05	9e-06	0	0	1.4e-05	1e-05	1e-05	1e-05	2.9e-05	0	8e-06	0	1.9e-05	0	0	0	8e-06	8e-06	0	0	2.4e-05	3.2e-05	9e-06
	Otu000477	k__Bacteria(100)	p__Cyanobacteria(100)	p__Cyanobacteria_unclassified(100)	p__Cyanobacteria_unclassified(100)	p__Cyanobacteria_unclassified(100)	p__Cyanobacteria_unclassified(100)		0	0	0	0	0	0	0	0	0	0	0	0	0	0	0	0	0	0	0	0	0	0	5.4e-05	0.000277	0	0
	Otu000478	k__Bacteria(100)	p__Proteobacteria(100)	c__Gammaproteobacteria(100)	o__Enterobacteriales(100)	f__Enterobacteriaceae(100)	f__Enterobacteriaceae_unclassified(61)		0	0	0	0	0	7e-06	0	0	1e-05	0	1e-05	0	0	8e-06	0	0	0	0	0.000208	2.4e-05	0	0	1.3e-05	0	0	0
	Otu000479	k__Bacteria(100)	k__Bacteria_unclassified(100)	k__Bacteria_unclassified(100)	k__Bacteria_unclassified(100)	k__Bacteria_unclassified(100)	k__Bacteria_unclassified(100)		0	0	0	0	0.000211	0	0	0	0	0	0	0	0	0	0	0	0	0	0	0	0	0	0	0	0	0
	Otu000480	k__Bacteria(100)	p__Cyanobacteria(100)	c__Gloeobacterophycideae(100)	o__Gloeobacterales(100)	f__Gloeobacteraceae(100)	g__Gloeobacter(100)		0	0	0	0	0	0	0	0	0	0	0	0	0	0	0	0	0	0	0	0	0	0	0	0	0	0.000202
	Otu000481	k__Bacteria(100)	p__Cyanobacteria(100)	c__Synechococcophycideae(100)	o__Synechococcales(100)	f__Acaryochloridaceae(100)	g__Thermosynechococcus(100)		0	0	0	0	0	0	0	0	0	0	0	0	0	0	0	0	0	0	0	0	0	0	0	0	0.000185	0
	Otu000482	k__Bacteria(100)	p__Cyanobacteria(100)	p__Cyanobacteria_unclassified(100)	p__Cyanobacteria_unclassified(100)	p__Cyanobacteria_unclassified(100)	p__Cyanobacteria_unclassified(100)		0	0	0	0	0	0.000162	0	0	0	0	0	0	0	0	0	0	0	0	0	0	0	0	0	0	0	0
	Otu000483	k__Bacteria(100)	k__Bacteria_unclassified(100)	k__Bacteria_unclassified(100)	k__Bacteria_unclassified(100)	k__Bacteria_unclassified(100)	k__Bacteria_unclassified(100)		0	0	0	0	0	0	0	0	0	0	0	0	0	0	0	0	0	0.000186	0	0	0	0	0	0	0	0
	Otu000484	k__Bacteria(100)	p__Actinobacteria(100)	c__Actinobacteria(100)	o__Actinomycetales(100)	o__Actinomycetales_unclassified(100)	o__Actinomycetales_unclassified(100)		0	0	0	0	0.000202	0	0	0	0	0	0	0	0	0	0	0	0	0	0	0	0	0	0	0	0	0
	Otu000485	k__Bacteria(100)	p__Cyanobacteria(100)	c__Synechococcophycideae(100)	o__Pseudanabaenales(100)	f__Pseudanabaenaceae(100)	g__Leptolyngbya(55)	s__antarctica(55)	7e-06	0	0	0	0	0	1e-05	0	1e-05	0	0	0	0.000168	0	0	0	0	0	0	0	0	0	0	0	0	0
	Otu000486	k__Bacteria(100)	p__Proteobacteria(100)	c__Alphaproteobacteria(100)	o__Rhizobiales(100)	f__Methylobacteriaceae(100)	g__Methylobacterium(100)	s__adhaesivum(100)	0	0	0	0	0.000174	0	0	2.1e-05	0	0	0	0	0	0	0	0	0	0	0	0	0	0	0	0	0	0
	Otu000488	k__Bacteria(100)	p__Actinobacteria(100)	c__Actinobacteria(100)	o__Actinomycetales(100)	f__Nocardioidaceae(100)	g__Aeromicrobium(100)		0	0	0	0	0	0	0.000205	0	0	0	0	0	0	0	0	0	0	0	0	0	0	0	0	0	0	0
	Otu000489	k__Bacteria(100)	p__Proteobacteria(100)	c__Alphaproteobacteria(100)	o__Sphingomonadales(100)	f__Erythrobacteraceae(77)	f__Erythrobacteraceae_unclassified(77)		0	0	0	0	0.000193	0	0	0	0	0	0	0	0	0	0	0	0	0	0	0	0	0	0	0	0	0
	Otu000490	k__Bacteria(100)	p__Proteobacteria(100)	c__Betaproteobacteria(100)	o__Burkholderiales(100)	f__Comamonadaceae(100)	f__Comamonadaceae_unclassified(100)		0	0	0	0	0.000193	0	0	0	0	0	0	0	0	0	0	0	0	0	0	0	0	0	0	0	0	0
	Otu000491	k__Bacteria(100)	p__Proteobacteria(100)	c__Gammaproteobacteria(100)	o__Xanthomonadales(100)	f__Xanthomonadaceae(100)	g__Stenotrophomonas(100)	s__geniculata(100)	0	0	0	0	0	0	0	0	0	0	0	0	0	0	0	0	0	0	0	0	8e-06	0.000161	0	0	0	0
	Otu000492	k__Bacteria(100)	p__Bacteroidetes(100)	p__Bacteroidetes_unclassified(100)	p__Bacteroidetes_unclassified(100)	p__Bacteroidetes_unclassified(100)	p__Bacteroidetes_unclassified(100)		0	0	0	0	0	0.000154	0	0	0	0	0	0	0	0	0	0	0	0	0	0	0	0	0	0	0	0
	Otu000493	k__Bacteria(100)	k__Bacteria_unclassified(100)	k__Bacteria_unclassified(100)	k__Bacteria_unclassified(100)	k__Bacteria_unclassified(100)	k__Bacteria_unclassified(100)		0	0	0	0	0.000193	0	0	0	0	0	0	0	0	0	0	0	0	0	0	0	0	0	0	0	0	0
	Otu000494	k__Bacteria(100)	p__Armatimonadetes(100)	c__OS-L(100)	c__OS-L_unclassified(100)	c__OS-L_unclassified(100)	c__OS-L_unclassified(100)		0	0	0	0	0	0	0	0	0	0	0	0	0	0	0	0	0	0	0	0	0	0	0	0	0	0.000184
	Otu000495	k__Bacteria(100)	p__Cyanobacteria(100)	c__Oscillatoriophycideae(100)	o__Oscillatoriales(100)	f__Phormidiaceae(100)	g__Phormidium(100)	s__pseudopriestleyi(75)	0.000143	0	0	0	0	0	0	0	0	0	0	0	0	0	0	0	0	0	0	0	0	0	0	0	0	0
	Otu000496	k__Bacteria(100)	p__Proteobacteria(100)	c__Alphaproteobacteria(100)	o__Sphingomonadales(100)	o__Sphingomonadales_unclassified(100)			0	0	0	0	0	0	0	0	0	0	0	0	0	0	0	0	0	0.000169	0	0	0	0	0	0	0	0
	Otu000497	k__Bacteria(100)	p__Bacteroidetes(100)	c__[Saprospirae](100)	o__[Saprospirales](100)	f__Chitinophagaceae(100)	f__Chitinophagaceae_unclassified(100)		0	0	0	0	0	0	0	0	0	0	0	0	0	0	0	0	0	0	0.000125	1.6e-05	0	7.2e-05	0	0	0	0
	Otu000498	k__Bacteria(100)	p__Proteobacteria(100)	c__Alphaproteobacteria(100)	o__Caulobacterales(100)	f__Caulobacteraceae(100)	f__Caulobacteraceae_unclassified(90)		0	0	0	0	0	0	0	0	0	0	0	0	0	0	0	0.000193	0	0	0	0	0	0	0	0	0	0
	Otu000499	k__Bacteria(100)	p__Proteobacteria(100)	c__Alphaproteobacteria(100)	o__Sphingomonadales(100)	f__Erythrobacteraceae(85)	f__Erythrobacteraceae_unclassified(85)		0	0	0	0	0.000184	0	0	0	0	0	0	0	0	0	0	0	0	0	0	0	0	0	0	0	0	0
	Otu000500	k__Bacteria(100)	p__Planctomycetes(100)	c__Phycisphaerae(100)	o__WD2101(100)	o__WD2101_unclassified(100)	o__WD2101_unclassified(100)		0	0	0	0	0	0	0	0	0	0	0	0.000193	0	0	0	0	0	0	0	0	0	0	0	0	0	0
	Otu000501	k__Bacteria(100)	p__Proteobacteria(100)	c__Alphaproteobacteria(100)	o__Rhodospirillales(100)	f__Acetobacteraceae(85)	f__Acetobacteraceae_unclassified(85)		0	0	0	0	0	0	0	0	0	0	0	0	0	0.00017	0	0	0	0	0	0	0	0	0	0	0	0
	Otu000502	k__Bacteria(100)	p__Cyanobacteria(100)	c__Gloeobacterophycideae(100)	o__Gloeobacterales(100)	f__Gloeobacteraceae(100)	g__Gloeobacter(100)		0	0	0	0	0	0	0	0	0	0	0	0	0	0	0	0	0	0	0	0	0	0	0	0	0	0.000175
	Otu000503	k__Bacteria(100)	p__Proteobacteria(100)	c__Alphaproteobacteria(100)	o__Rhizobiales(100)	o__Rhizobiales_unclassified(100)	o__Rhizobiales_unclassified(100)		0	0	0	0	0	0	0	0.000141	0	0	0	0	0	0	0	0	0	0	0	0	0	0	0	0	0	0
	Otu000504	k__Bacteria(100)	p__Armatimonadetes(100)	c__OS-L(100)	c__OS-L_unclassified(100)	c__OS-L_unclassified(100)	c__OS-L_unclassified(100)		0	0	0	0	0	0	0	0	0	0	0	0	0	0	0	0	0	0	0	0	0	0	0	0	0.000161	0
	Otu000505	k__Bacteria(100)	p__Cyanobacteria(100)	c__Nostocophycideae(100)	o__Nostocales(100)	f__Nostocaceae(100)	f__Nostocaceae_unclassified(80)		0	0	0	0	0	0	0	0	0	0	0	0	0	0	0	0	0	0	0	0.000159	0	0	0	0	0	0
	Otu000506	k__Bacteria(100)	p__Cyanobacteria(100)	c__Oscillatoriophycideae(100)	c__Oscillatoriophycideae_unclassified(100)	c__Oscillatoriophycideae_unclassified(100)	c__Oscillatoriophycideae_unclassified(100)		0	0	0	0	0	0	0	0	0	0	0	0	0	0.00017	0	0	0	0	0	0	0	0	0	0	0	0
	Otu000507	k__Bacteria(100)	k__Bacteria_unclassified(100)	k__Bacteria_unclassified(100)	k__Bacteria_unclassified(100)	k__Bacteria_unclassified(100)	k__Bacteria_unclassified(100)		0	0	0	0	0.000174	0	0	0	0	0	0	0	0	0	0	0	0	0	0	0	0	0	0	0	0	0
	Otu000508	k__Bacteria(100)	p__Bacteroidetes(100)	c__Cytophagia(100)	o__Cytophagales(100)	f__Cytophagaceae(100)	g__Spirosoma(100)		0	0	0	0	0	0	0	0	0	0	0	0	0	0	0.000203	0	0	0	0	0	0	0	0	0	0	0
	Otu000509	k__Bacteria(100)	p__Armatimonadetes(100)	c__OS-L(100)	c__OS-L_unclassified(100)	c__OS-L_unclassified(100)	c__OS-L_unclassified(100)		0	0	0	0	0	0	0	0	0	0	0	0	0	0	0	0	0	0	0	0	0	0	0	0	0	0.000167
	Otu000510	k__Bacteria(100)	p__Proteobacteria(100)	c__Gammaproteobacteria(100)	o__Pseudomonadales(100)	f__Moraxellaceae(100)	g__Acinetobacter(100)	s__rhizosphaerae(100)	0	0	0	0	0	0	0	0	0	0	1e-05	0	0	5.9e-05	0	0	0	8e-06	0.000111	1.6e-05	0	0	0	0	0	0
	Otu000511	k__Bacteria(100)	p__Proteobacteria(100)	c__Alphaproteobacteria(100)	o__Rhodobacterales(100)	o__Rhodobacterales_unclassified(100)	o__Rhodobacterales_unclassified(100)		0	0	0	0	0	0	0	0	0	0	0	0	0	0	0	0	0	0.000161	0	0	0	0	0	0	0	0
	Otu000512	k__Bacteria(100)	p__Cyanobacteria(100)	c__Oscillatoriophycideae(100)	c__Oscillatoriophycideae_unclassified(100)	c__Oscillatoriophycideae_unclassified(100)	c__Oscillatoriophycideae_unclassified(100)		0	0	0	0	0	0	0	0	0	0	0	0	0	0	0	0	0	0	0	0	0.000152	0	0	0	0	0
	Otu000513	k__Bacteria(100)	p__Proteobacteria(100)	c__Gammaproteobacteria(100)	o__Xanthomonadales(100)	f__Xanthomonadaceae(100)	f__Xanthomonadaceae_unclassified(100)		0	0	0	0	9e-06	0	0	0	0	0	0	0	9e-06	2.5e-05	1.1e-05	1e-05	7e-06	0	0	8e-06	8e-06	0	0.000106	1.1e-05	0	0
	Otu000514	k__Bacteria(100)	p__Bacteroidetes(100)	c__Sphingobacteriia(100)	o__Sphingobacteriales(100)	o__Sphingobacteriales_unclassified(100)	o__Sphingobacteriales_unclassified(100)		0	0	0	0	0	0.000139	0	0	0	0	0	0	0	0	0	0	0	0	0	0	0	0	0	0	0	0
	Otu000515	k__Bacteria(100)	p__Actinobacteria(100)	c__Actinobacteria(100)	o__Actinomycetales(100)	f__Nocardioidaceae(100)	g__Nocardioides(100)		0	0	0	0	0	2.9e-05	0	0	0	0	0	0.000145	0	0	0	0	0	0	0	0	0	0	0	0	0	0
	Otu000516	k__Bacteria(100)	p__Cyanobacteria(100)	c__Oscillatoriophycideae(100)	c__Oscillatoriophycideae_unclassified(100)	c__Oscillatoriophycideae_unclassified(100)	c__Oscillatoriophycideae_unclassified(100)		0	0	0	0	0	0	0	0	0	0	0	0	0	0	0	0	0	0	0	0	0.000152	0	0	0	0	0
	Otu000517	k__Bacteria(100)	p__Proteobacteria(100)	c__Alphaproteobacteria(100)	o__Rhizobiales(100)	o__Rhizobiales_unclassified(100)	o__Rhizobiales_unclassified(100)		0	0	0	0	0	0.000139	0	0	0	0	0	0	0	0	0	0	0	0	0	0	0	0	0	0	0	0
	Otu000518	k__Bacteria(100)	p__Proteobacteria(100)	c__Alphaproteobacteria(100)	o__Rhizobiales(100)	f__Beijerinckiaceae(100)	f__Beijerinckiaceae_unclassified(100)		0	0	0	0	0.000165	0	0	7e-06	0	0	0	0	0	0	0	0	0	0	0	0	0	0	0	0	0	0
	Otu000519	k__Bacteria(100)	p__Proteobacteria(100)	c__Alphaproteobacteria(100)	c__Alphaproteobacteria_unclassified(100)	c__Alphaproteobacteria_unclassified(100)	c__Alphaproteobacteria_unclassified(100)		0	0	0	0	0	0	0	0	0	0	0	0	0	0	0	0	0	0.000161	0	0	0	0	0	0	0	0
	Otu000520	k__Bacteria(100)	p__Proteobacteria(100)	c__Betaproteobacteria(100)	o__Rhodocyclales(100)	f__Rhodocyclaceae(100)	f__Rhodocyclaceae_unclassified(53)		7e-06	0	0	0	0	0	1e-05	0	0	0	0	0	0.00015	0	0	0	0	0	0	0	0	0	0	0	0	0
	Otu000521	k__Bacteria(100)	p__Proteobacteria(100)	c__Gammaproteobacteria(100)	o__Alteromonadales(100)	f__Alteromonadaceae(100)	g__Marinobacter(100)		0	0	0	0	0	0	1e-05	0	0	0	0	0	0	0	0	0	0.000134	0	0	0	0	0	0	0	0	0
	Otu000522	k__Bacteria(100)	p__Cyanobacteria(100)	p__Cyanobacteria_unclassified(100)	p__Cyanobacteria_unclassified(100)	p__Cyanobacteria_unclassified(100)	p__Cyanobacteria_unclassified(100)		0	0	0	0	0	0	0	0.000134	0	0	0	0	0	0	0	0	0	0	0	0	0	0	0	0	0	0
	Otu000523	k__Bacteria(100)	p__Proteobacteria(100)	p__Proteobacteria_unclassified(100)	p__Proteobacteria_unclassified(100)	p__Proteobacteria_unclassified(100)	p__Proteobacteria_unclassified(100)		0	0	0	0	0	0	0	0	0	0	0	0	0	0	0	0	0	0	9.7e-05	0	0	9.6e-05	0	0	0	0
	Otu000524	k__Bacteria(100)	p__Proteobacteria(100)	c__Alphaproteobacteria(100)	o__Rhizobiales(100)	f__Rhizobiaceae(100)	g__Rhizobium(90)		0	0	0	0	0	0	0	0	0	0	0	0	0	0.000161	0	0	0	0	0	0	0	0	0	0	0	0
	Otu000525	k__Bacteria(100)	p__Proteobacteria(100)	c__Alphaproteobacteria(100)	o__Sphingomonadales(100)	f__Erythrobacteraceae(100)	f__Erythrobacteraceae_unclassified(100)		0	0	0	0	0	0	0	0	0	0	0	0	0	0	0	0	0	0.000161	0	0	0	0	0	0	0	0
	Otu000526	k__Bacteria(100)	p__Proteobacteria(100)	c__Gammaproteobacteria(100)	o__Pseudomonadales(100)	f__Pseudomonadaceae(100)	g__Pseudomonas(100)		0	0	0	0	0	0.000132	0	0	0	0	0	0	0	0	0	0	0	0	0	0	0	0	0	0	0	0
	Otu000527	k__Bacteria(100)	p__Proteobacteria(100)	c__Alphaproteobacteria(100)	o__Rhizobiales(100)	f__Hyphomicrobiaceae(100)	g__Rhodoplanes(100)		0	0	0	0	0	0	0	0	0	0	0	0	0	0	0	0	0	0	0	8e-06	8e-06	0.000129	0	0	0	0
	Otu000529	k__Bacteria(100)	p__Proteobacteria(100)	c__Alphaproteobacteria(100)	o__Caulobacterales(100)	f__Caulobacteraceae(100)	f__Caulobacteraceae_unclassified(100)		0	0	0	0	0	0	0	0	0	0	0	0	0	0	0	0	0	0	0	0	0.000144	0	0	0	0	0
	Otu000530	k__Bacteria(100)	p__Bacteroidetes(100)	c__Flavobacteriia(100)	o__Flavobacteriales(100)	f__[Weeksellaceae](100)	g__Chryseobacterium(100)		0	0	0	0	0	0	0	0	0	0	0	0	0.000159	0	0	0	0	0	0	0	0	0	0	0	0	0
	Otu000531	k__Bacteria(100)	p__Proteobacteria(100)	c__Alphaproteobacteria(100)	o__Sphingomonadales(100)	f__Sphingomonadaceae(100)	g__Sphingobium(100)	s__yanoikuyae(100)	0	0	8e-06	0	0	0	0	0	0	0	1e-05	0	0	0	1.1e-05	0	0	0	0.000208	0	0	0	0	0	0	0
	Otu000532	k__Bacteria(100)	p__[Thermi](100)	c__Deinococci(100)	o__Thermales(100)	f__Thermaceae(100)	g__Meiothermus(100)		0	0	0	0	0	0	0	0	0	0	0	0	0	0	0	0	0	0	0	0	0	0	0	0	0	0.000158
	Otu000533	k__Bacteria(100)	p__Proteobacteria(100)	c__Alphaproteobacteria(100)	o__Sphingomonadales(100)	f__Erythrobacteraceae(100)	f__Erythrobacteraceae_unclassified(95)		0	0	0	0.000212	0	0	0	0	0	0	0	0	0	0	0	0	0	0	0	0	0	0	0	0	0	0
	Otu000534	k__Bacteria(100)	p__Cyanobacteria(100)	c__Nostocophycideae(100)	o__Stigonematales(100)	f__Rivulariaceae(100)	g__Rivularia(100)		0	0	0	0	0	0	0	0	4.1e-05	1e-05	6.2e-05	1.9e-05	4.4e-05	0	0	0	0	0	0	0	0	0	0	0	0	0
	Otu000535	k__Bacteria(100)	p__Proteobacteria(100)	c__Gammaproteobacteria(100)	o__Xanthomonadales(100)	f__Xanthomonadaceae(100)	g__Stenotrophomonas(100)	s__geniculata(89)	0	0	0	0	0	0	0	0	0	0	0	0	0	0	0	0	0	0.000118	0	0	0	3.2e-05	0	0	0	0
	Otu000536	k__Bacteria(100)	p__Cyanobacteria(100)	p__Cyanobacteria_unclassified(100)	p__Cyanobacteria_unclassified(100)	p__Cyanobacteria_unclassified(100)	p__Cyanobacteria_unclassified(100)		0	0	0	0	0	0.000132	0	0	0	0	0	0	0	0	0	0	0	0	0	0	0	0	0	0	0	0
	Otu000537	k__Bacteria(100)	k__Bacteria_unclassified(100)	k__Bacteria_unclassified(100)	k__Bacteria_unclassified(100)	k__Bacteria_unclassified(100)	k__Bacteria_unclassified(100)		0	0	0	0	0	0	0	0	0	0	0	0	0	0	0	0	0	0	0	0	0	0	0.000159	8.1e-05	0	0
	Otu000538	k__Bacteria(100)	p__Proteobacteria(100)	c__Alphaproteobacteria(100)	o__Rhodobacterales(100)	o__Rhodobacterales_unclassified(100)	o__Rhodobacterales_unclassified(100)		0	0	0	0	0	0	0	0	0	0	0	0	0	0	0	0	0	0.000152	0	0	0	0	0	0	0	0
	Otu000539	k__Bacteria(100)	p__Actinobacteria(100)	c__Actinobacteria(100)	o__Actinomycetales(100)	f__Nocardioidaceae(100)	g__Nocardioides(100)		0	0	0	0	0	0	0.000175	0	0	0	0	0	0	0	0	0	0	0	0	0	0	0	0	0	0	0
	Otu000540	k__Bacteria(100)	p__Proteobacteria(100)	c__Alphaproteobacteria(100)	o__Rhodospirillales(100)	o__Rhodospirillales_unclassified(100)	o__Rhodospirillales_unclassified(100)		0	0	0	0	0	0	0	0	0	0	0	0	0	0	0	0	0	0	0	0	0	0	0	0	0.000145	0
	Otu000541	k__Bacteria(100)	p__Cyanobacteria(100)	c__Synechococcophycideae(100)	o__Pseudanabaenales(100)	f__Pseudanabaenaceae(100)	g__Leptolyngbya(100)		0	0	0	0	0	0	0	0	0	0	0	0	0	0	0	0	0	0	0	0	0	0.000145	0	0	0	0
	Otu000542	k__Bacteria(100)	p__Proteobacteria(100)	c__Alphaproteobacteria(100)	o__Caulobacterales(100)	f__Caulobacteraceae(100)	f__Caulobacteraceae_unclassified(95)		0	0	0	0	0	0	0	0	0	0	0	0	0	0	0	0	0	0	0	0	8e-06	0.000137	0	0	0	0
	Otu000544	k__Bacteria(100)	p__Cyanobacteria(100)	c__Oscillatoriophycideae(100)	o__Oscillatoriales(100)	f__Phormidiaceae(100)	g__Phormidium(100)	s__pseudopriestleyi(73)	0.000129	0	0	0	0	0	0	0	0	0	0	0	0	0	0	0	0	0	0	0	0	0	0	0	0	0
	Otu000545	k__Bacteria(100)	p__Proteobacteria(100)	c__Alphaproteobacteria(100)	o__Caulobacterales(100)	f__Caulobacteraceae(100)	g__Mycoplana(100)		0	0	0	0	0	0	0	0	0	0	0	0	0	0.000153	0	0	0	0	0	0	0	0	0	0	0	0
	Otu000546	k__Bacteria(100)	p__Cyanobacteria(100)	c__Synechococcophycideae(100)	o__Pseudanabaenales(100)	f__Pseudanabaenaceae(100)	g__Leptolyngbya(78)		0	0	0	0	0	0	0	0	0	0	0	0	0	0	0	0	0	0	0	0	0	0.000145	0	0	0	0
	Otu000547	k__Bacteria(100)	p__Planctomycetes(100)	c__BD7-11(100)	c__BD7-11_unclassified(100)	c__BD7-11_unclassified(100)	c__BD7-11_unclassified(100)		0	9e-06	0	1.2e-05	9e-06	7e-06	0	7e-06	0	0	4.1e-05	0	0	8e-06	1.1e-05	0	0	0	8.3e-05	0	0	0	0	0	0	0
	Otu000548	k__Bacteria(100)	p__Cyanobacteria(100)	c__Nostocophycideae(100)	o__Stigonematales(100)	f__Rivulariaceae(100)	g__Rivularia(100)		0	0	0	0	0	0	0	0	4.1e-05	1e-05	6.2e-05	1.9e-05	3.5e-05	0	0	0	0	0	0	0	0	0	0	0	0	0
	Otu000549	k__Bacteria(100)	p__Proteobacteria(100)	c__Alphaproteobacteria(100)	c__Alphaproteobacteria_unclassified(100)	c__Alphaproteobacteria_unclassified(100)	c__Alphaproteobacteria_unclassified(100)		0	0	0	0	0	0	0	0	0	0	0	0.000164	0	0	0	0	0	0	0	0	0	0	0	0	0	0
	Otu000550	k__Bacteria(100)	p__Proteobacteria(100)	c__Alphaproteobacteria(100)	o__Rhizobiales(100)	f__Rhizobiaceae(89)	f__Rhizobiaceae_unclassified(89)		0	0	0	0.0002	0	0	0	0	0	0	0	0	0	0	0	0	0	0	0	0	0	0	0	0	0	0
	Otu000551	k__Bacteria(100)	p__Proteobacteria(100)	c__Alphaproteobacteria(100)	o__Sphingomonadales(100)	f__Sphingomonadaceae(100)	g__Sphingomonas(100)		0	0	0	0	0	0	0	0	0	0	0	0	0	0	0	0.000164	0	0	0	0	0	0	0	0	0	0
	Otu000552	k__Bacteria(100)	p__Proteobacteria(100)	c__Gammaproteobacteria(100)	c__Gammaproteobacteria_unclassified(100)	c__Gammaproteobacteria_unclassified(100)	c__Gammaproteobacteria_unclassified(100)		0	0	0	0	9e-06	0	1e-05	0	0	0	1e-05	0	0.000124	0	0	0	0	0	0	0	0	0	0	0	0	0
	Otu000553	k__Bacteria(100)	p__Proteobacteria(100)	c__Alphaproteobacteria(100)	c__Alphaproteobacteria_unclassified(100)	c__Alphaproteobacteria_unclassified(100)	c__Alphaproteobacteria_unclassified(100)		0	0	0	0	0	0	0	0	0	0	0	0	0	8e-06	0	0	0	0.000135	0	0	0	0	0	0	0	0
	Otu000554	k__Bacteria(100)	p__Bacteroidetes(100)	p__Bacteroidetes_unclassified(100)	p__Bacteroidetes_unclassified(100)	p__Bacteroidetes_unclassified(100)	p__Bacteroidetes_unclassified(100)		0	0	0	0	0	0	0	0	0	0	0	0	0.00015	0	0	0	0	0	0	0	0	0	0	0	0	0
	Otu000555	k__Bacteria(100)	k__Bacteria_unclassified(100)	k__Bacteria_unclassified(100)	k__Bacteria_unclassified(100)	k__Bacteria_unclassified(100)	k__Bacteria_unclassified(100)		0	0	0	0	0	0	0	0	0	0	0	0	0	0	0	0	0	0	0	0	0	0	0.000199	2.4e-05	0	0
	Otu000556	k__Bacteria(100)	p__Cyanobacteria(100)	p__Cyanobacteria_unclassified(100)	p__Cyanobacteria_unclassified(100)	p__Cyanobacteria_unclassified(100)	p__Cyanobacteria_unclassified(100)		7e-06	9e-06	0	0	0	1.5e-05	1e-05	0	0	1e-05	0	0	9e-06	0	1.1e-05	0	7e-06	1.7e-05	4.2e-05	0	8e-06	8e-06	0	1.1e-05	0	0
	Otu000557	k__Bacteria(100)	p__Firmicutes(100)	c__Bacilli(100)	o__Bacillales(100)	f__Paenibacillaceae(100)	g__Paenibacillus(100)		0	0	0	0.0002	0	0	0	0	0	0	0	0	0	0	0	0	0	0	0	0	0	0	0	0	0	0
	Otu000558	k__Bacteria(100)	p__Proteobacteria(100)	c__Alphaproteobacteria(100)	o__Sphingomonadales(100)	f__Erythrobacteraceae(100)	g__Porphyrobacter(71)	s__cryptus(71)	0	0	0	0	0	0	1.9e-05	0	0	0	0.000113	0	1.8e-05	8e-06	1.1e-05	0	0	0	0	0	0	0	0	0	0	0
	Otu000559	k__Bacteria(100)	p__Chloroflexi(100)	c__Chloroflexi(100)	o__Chloroflexales(100)	f__Chloroflexaceae(100)	g__Chloroflexus(100)		0	0	0	0	0	0	0	0	0	0	0	0	0	0	0	0	0	0	0	0	0	0	0	0	0	0.000149
	Otu000560	k__Bacteria(100)	p__Proteobacteria(100)	c__Alphaproteobacteria(100)	c__Alphaproteobacteria_unclassified(100)	c__Alphaproteobacteria_unclassified(100)	c__Alphaproteobacteria_unclassified(100)		0	0	0	0	0	0	0	0	0	0	0	0	0	0	0	0	0	0.000144	0	0	0	0	0	0	0	0
	Otu000561	k__Bacteria(100)	p__Cyanobacteria(100)	c__Oscillatoriophycideae(100)	o__Chroococcales(100)	o__Chroococcales_unclassified(100)	o__Chroococcales_unclassified(100)		7e-06	9e-06	0	0	9e-06	0	0	0	0	0	0	0	0.000115	0	0	0	0	8e-06	0	0	0	0	0	0	0	0
	Otu000562	k__Bacteria(100)	p__Proteobacteria(100)	c__Gammaproteobacteria(100)	c__Gammaproteobacteria_unclassified(100)	c__Gammaproteobacteria_unclassified(100)	c__Gammaproteobacteria_unclassified(100)		0	0	0	0	0	0	0	0	0	0	0	0	0	0	0	0	0	0	0	0	0	0	0	0	0	0.000149
	Otu000563	k__Bacteria(100)	p__Proteobacteria(100)	c__Gammaproteobacteria(100)	o__Pseudomonadales(100)	f__Pseudomonadaceae(100)	g__Pseudomonas(100)		0	0	0	0	0	9.5e-05	0	0	0	0	0	2.9e-05	0	0	0	0	0	0	0	0	8e-06	0	0	0	0	0
	Otu000564	k__Bacteria(100)	k__Bacteria_unclassified(100)	k__Bacteria_unclassified(100)	k__Bacteria_unclassified(100)	k__Bacteria_unclassified(100)	k__Bacteria_unclassified(100)		0	0	0	0	0	0	0	0	0	0	0	0	0	0	0	0	0	0	0	0	0	0	0.000213	2.4e-05	0	0
	Otu000565	k__Bacteria(100)	p__Proteobacteria(100)	c__Alphaproteobacteria(100)	o__Rhodobacterales(100)	f__Rhodobacteraceae(100)	f__Rhodobacteraceae_unclassified(100)		0	0	0	0	0	0	0	0	0	0	0	0	0	8e-06	0	0	0	0.000127	0	0	0	0	0	0	0	0
	Otu000566	k__Bacteria(100)	p__Proteobacteria(100)	c__Alphaproteobacteria(100)	o__Caulobacterales(100)	f__Caulobacteraceae(100)	g__Mycoplana(69)		0	0	0	0	0	0	0	0	0	0	0	0	0	0.000136	0	0	0	0	0	0	0	0	0	0	0	0
	Otu000567	k__Bacteria(100)	p__Cyanobacteria(100)	c__Oscillatoriophycideae(100)	c__Oscillatoriophycideae_unclassified(100)	c__Oscillatoriophycideae_unclassified(100)	c__Oscillatoriophycideae_unclassified(100)		0	0	0	0	0	0	0	0.000113	0	0	0	0	0	0	0	0	0	0	0	0	0	0	0	0	0	0
	Otu000568	k__Bacteria(100)	p__Proteobacteria(100)	c__Alphaproteobacteria(100)	o__Rhodobacterales(100)	f__Rhodobacteraceae(100)	f__Rhodobacteraceae_unclassified(100)		8.6e-05	0	1.6e-05	0	0	0	0	0	0	0	0	0	0	0	0	0	1.5e-05	0	0	0	0	0	0	0	0	0
	Otu000569	k__Bacteria(100)	p__Armatimonadetes(100)	c__OS-L(100)	c__OS-L_unclassified(100)	c__OS-L_unclassified(100)	c__OS-L_unclassified(100)		0	0	0	0	0	0	0	0	0	0	0	0	0	0	0	0	0	0	0	0	0	0	0	0	0.000129	0
	Otu000570	k__Bacteria(100)	p__Cyanobacteria(100)	c__Synechococcophycideae(100)	o__Pseudanabaenales(100)	f__Pseudanabaenaceae(100)	f__Pseudanabaenaceae_unclassified(100)		7e-06	9e-06	8e-06	1.2e-05	1.8e-05	7e-06	0	0	1e-05	0	0	1e-05	0	0	0	1e-05	0	0	0	2.4e-05	8e-06	0	0	0	1.6e-05	0
	Otu000571	k__Bacteria(100)	p__Proteobacteria(100)	c__Alphaproteobacteria(100)	o__Caulobacterales(100)	f__Caulobacteraceae(100)	g__Brevundimonas(100)	s__vesicularis(100)	0	0	0	0	0	0	0.000156	0	0	0	0	0	0	0	0	0	0	0	0	0	0	0	0	0	0	0
	Otu000572	k__Bacteria(100)	p__Proteobacteria(100)	c__Alphaproteobacteria(100)	c__Alphaproteobacteria_unclassified(100)	c__Alphaproteobacteria_unclassified(100)	c__Alphaproteobacteria_unclassified(100)		0	0	0	0	0.000147	0	0	0	0	0	0	0	0	0	0	0	0	0	0	0	0	0	0	0	0	0
	Otu000573	k__Bacteria(100)	p__Bacteroidetes(100)	c__Cytophagia(100)	o__Cytophagales(100)	f__Cytophagaceae(100)	g__Spirosoma(100)		0	0	0	0	0	0	0	0	0	0	0	0	0	0	0.000171	0	0	0	0	0	0	0	0	0	0	0
	Otu000574	k__Bacteria(100)	p__Bacteroidetes(100)	c__Cytophagia(100)	o__Cytophagales(100)	o__Cytophagales_unclassified(100)	o__Cytophagales_unclassified(100)		0	0	0	0	0	0	0	0	0	0	0	0	0.000141	0	0	0	0	0	0	0	0	0	0	0	0	0
	Otu000575	k__Bacteria(100)	p__Proteobacteria(100)	c__Betaproteobacteria(100)	o__Procabacteriales(100)	f__Procabacteriaceae(100)	f__Procabacteriaceae_unclassified(100)		0	1.7e-05	0	0	0	0	0	0	0	2.1e-05	3.1e-05	0	0	0	1.1e-05	0	0	0	0	4e-05	0	0	3.9e-05	0	0	0
	Otu000576	k__Bacteria(100)	k__Bacteria_unclassified(100)	k__Bacteria_unclassified(100)	k__Bacteria_unclassified(100)	k__Bacteria_unclassified(100)	k__Bacteria_unclassified(100)		0	0	0	0	0	0	0	0	0	0	0	0	0	0	0	0	0	0	0	0	0	0	0	0	0	0.00014
	Otu000577	k__Bacteria(100)	p__Proteobacteria(100)	c__Gammaproteobacteria(100)	o__Alteromonadales(100)	f__[Chromatiaceae](100)	g__Alishewanella(88)		0	0	0	0	9e-06	0	0	0	0	0	0	0	0.000124	0	0	0	0	0	0	8e-06	0	0	0	0	0	0
	Otu000578	k__Bacteria(100)	p__Proteobacteria(100)	c__Alphaproteobacteria(100)	o__Rhodobacterales(100)	f__Rhodobacteraceae(100)	f__Rhodobacteraceae_unclassified(88)		0	0	0	0	0	0	0	0	0	0	1e-05	0	0.000115	0	0	0	0	0	0	0	8e-06	0	0	0	0	9e-06
	Otu000579	k__Bacteria(100)	p__Cyanobacteria(100)	c__Oscillatoriophycideae(100)	c__Oscillatoriophycideae_unclassified(100)	c__Oscillatoriophycideae_unclassified(100)	c__Oscillatoriophycideae_unclassified(100)		0	0	0	0	0	0	0	0.000113	0	0	0	0	0	0	0	0	0	0	0	0	0	0	0	0	0	0
	Otu000580	k__Bacteria(100)	p__Cyanobacteria(100)	c__Oscillatoriophycideae(100)	o__Chroococcales(100)	f__Xenococcaceae(100)	f__Xenococcaceae_unclassified(100)		0	9e-06	8e-06	1.2e-05	9e-06	1.5e-05	1.9e-05	7e-06	0	0	0	0	0	0	1.1e-05	0	0	0	0	0	0	0	1.3e-05	3.5e-05	0	1.8e-05
	Otu000581	k__Bacteria(100)	p__Bacteroidetes(100)	c__Sphingobacteriia(100)	o__Sphingobacteriales(100)	f__Sphingobacteriaceae(100)	g__Pedobacter(94)		0	0	0	0	0	0.000117	0	0	0	0	0	0	0	0	0	0	0	0	0	0	0	0	0	0	0	0
	Otu000582	k__Bacteria(100)	p__Proteobacteria(100)	c__Alphaproteobacteria(100)	o__Rhizobiales(100)	f__Phyllobacteriaceae(100)	g__Chelativorans(100)		0	0	0	0	0	0	0	0	0	0	0	0	0	0	0	0	0	0	6.9e-05	4e-05	1.6e-05	2.4e-05	0	0	0	0
	Otu000583	k__Bacteria(100)	p__Bacteroidetes(100)	c__Flavobacteriia(100)	o__Flavobacteriales(100)	f__[Weeksellaceae](100)	g__Chryseobacterium(61)		0	0	0	0	0	0	0	0	0	0	0	0	0.000132	0	0	0	0	0	0	0	0	0	0	0	0	0
	Otu000584	k__Bacteria(100)	p__[Thermi](100)	c__Deinococci(100)	o__Thermales(100)	f__Thermaceae(100)	g__Meiothermus(100)		0	0	0	0	0	0	0	0	0	0	0	0	0	0	0	0	0	0	0	0	0	0	0	0	0	0.000132
	Otu000585	k__Bacteria(100)	p__TM6(100)	c__SJA-4(100)	c__SJA-4_unclassified(100)	c__SJA-4_unclassified(100)	c__SJA-4_unclassified(100)		0	0	0	0	0	0	0	0	0	0	0	0	0	8e-06	0	0	0	0	0.000194	0	0	0	0	0	0	0
	Otu000586	k__Bacteria(100)	p__Cyanobacteria(100)	c__Gloeobacterophycideae(100)	o__Gloeobacterales(100)	f__Gloeobacteraceae(100)	g__Gloeobacter(100)		1.4e-05	9e-06	0	1.2e-05	0	0	0	7e-06	0	0	1e-05	2.9e-05	9e-06	8e-06	0	0	7e-06	8e-06	0	0	0	1.6e-05	0	0	0	0
	Otu000587	k__Bacteria(100)	p__Proteobacteria(100)	c__Alphaproteobacteria(100)	o__Sphingomonadales(100)	f__Sphingomonadaceae(100)	g__Zymomonas(100)		0	0	0	0	0	0	0	0	0	0	0	0	0	0	0.000161	0	0	0	0	0	0	0	0	0	0	0
	Otu000588	k__Bacteria(100)	p__Proteobacteria(100)	c__Alphaproteobacteria(100)	o__Rhodobacterales(100)	f__Rhodobacteraceae(100)	f__Rhodobacteraceae_unclassified(94)		0	0	0	0	0	0	0	0.000106	0	0	0	0	0	0	0	0	0	0	0	0	0	0	0	0	0	0
	Otu000589	k__Bacteria(100)	k__Bacteria_unclassified(100)	k__Bacteria_unclassified(100)	k__Bacteria_unclassified(100)	k__Bacteria_unclassified(100)	k__Bacteria_unclassified(100)		0	0	0	0	0	0	0	0	0	0	0	0	0	0	0	0	0	0	0	0	0	0	0.000199	0	0	0
	Otu000590	k__Bacteria(100)	p__Proteobacteria(100)	c__Gammaproteobacteria(100)	c__Gammaproteobacteria_unclassified(100)	c__Gammaproteobacteria_unclassified(100)	c__Gammaproteobacteria_unclassified(100)		0	0	0	0	0	0	0	0	0	0	0	0	0	0	0	0	0	0	0	0	0	0	0.00012	7e-05	0	0
	Otu000591	k__Bacteria(100)	p__Cyanobacteria(100)	p__Cyanobacteria_unclassified(100)	p__Cyanobacteria_unclassified(100)	p__Cyanobacteria_unclassified(100)	p__Cyanobacteria_unclassified(100)		0	0	0	0	0	0.00011	0	0	0	0	0	0	0	0	0	0	0	0	0	0	0	0	0	0	0	0
	Otu000592	k__Bacteria(100)	p__Proteobacteria(100)	c__Gammaproteobacteria(100)	c__Gammaproteobacteria_unclassified(100)	c__Gammaproteobacteria_unclassified(100)	c__Gammaproteobacteria_unclassified(100)		0	0	0	0	0	0	0	0	0	0	0	0	0	0	0	0	0.000112	0	0	0	0	0	0	0	0	0
	Otu000593	k__Bacteria(100)	p__Proteobacteria(100)	c__Alphaproteobacteria(100)	o__Rhizobiales(100)	f__Bradyrhizobiaceae(87)	f__Bradyrhizobiaceae_unclassified(87)		0	0	0	0	0	0	0	0	0	1e-05	0	9.7e-05	3.5e-05	0	0	0	0	0	0	0	0	0	0	0	0	0
	Otu000594	k__Bacteria(100)	p__Cyanobacteria(100)	c__Oscillatoriophycideae(100)	o__Oscillatoriales(100)	f__Phormidiaceae(100)	g__Phormidium(100)	s__pseudopriestleyi(100)	5e-05	0	6.2e-05	0	0	0	0	0	0	0	0	0	0	0	0	0	0	0	0	0	0	0	0	0	0	0
	Otu000595	k__Bacteria(100)	p__Proteobacteria(100)	c__Alphaproteobacteria(100)	o__Sphingomonadales(100)	f__Sphingomonadaceae(100)	f__Sphingomonadaceae_unclassified(100)		0	0	0	0	0	0	0	0	0	0	0	0	0	0	0	0.000145	0	0	0	0	0	0	0	0	0	0
	Otu000596	k__Bacteria(100)	p__Cyanobacteria(100)	c__Oscillatoriophycideae(100)	o__Chroococcales(100)	o__Chroococcales_unclassified(100)	o__Chroococcales_unclassified(100)		0	0	0	0	0	0	0	0	0	0	0	0	0	0.000127	0	0	0	0	0	0	0	0	0	0	0	0
	Otu000597	k__Bacteria(100)	p__Proteobacteria(100)	c__Alphaproteobacteria(100)	o__Sphingomonadales(100)	f__Sphingomonadaceae(100)	g__Sphingomonas(100)	s__asaccharolytica(100)	7e-06	0	0	0	0	0	0	0	0	0.000146	0	0	0	0	0	0	0	0	0	0	0	0	0	0	0	0
	Otu000599	k__Bacteria(100)	p__Cyanobacteria(100)	c__Nostocophycideae(100)	o__Nostocales(100)	f__Nostocaceae(100)	g__Nostoc(87)		7e-06	0	1.6e-05	2.4e-05	0	7e-06	0	0	1e-05	0	0	0	0	0	0	0	1.5e-05	0	1.4e-05	8e-06	8e-06	8e-06	0	0	0	1.8e-05
	Otu000600	k__Bacteria(100)	p__Proteobacteria(100)	c__Alphaproteobacteria(100)	o__Sphingomonadales(100)	o__Sphingomonadales_unclassified(100)	o__Sphingomonadales_unclassified(100)		0	0	0	0	0	0	0	0	0	0	0	0	0	0	0	0	0	0.000127	0	0	0	0	0	0	0	0
	Otu000601	k__Bacteria(100)	p__Proteobacteria(100)	c__Alphaproteobacteria(100)	o__Rhizobiales(100)	f__Beijerinckiaceae(100)	g__Chelatococcus(100)		0	0	0	0	0	0	1e-05	0	0	0	0	0	0	0	0	0	0	0	0	0	0	0	0	0	0.000113	0
	Otu000602	k__Bacteria(100)	k__Bacteria_unclassified(100)	k__Bacteria_unclassified(100)	k__Bacteria_unclassified(100)	k__Bacteria_unclassified(100)	k__Bacteria_unclassified(100)		0	0	0	0	0	0	0	0	0	0	0	0	0	0	0	0	0	0	0	0	0	0	0.000159	4.6e-05	0	0
	Otu000603	k__Bacteria(100)	p__Proteobacteria(100)	c__Alphaproteobacteria(100)	o__Sphingomonadales(100)	f__Sphingomonadaceae(100)	g__Blastomonas(100)	s__natatoria(100)	0	0	0	0	0	0.00011	0	0	0	0	0	0	0	0	0	0	0	0	0	0	0	0	0	0	0	0
	Otu000604	k__Bacteria(100)	p__Cyanobacteria(100)	c__Nostocophycideae(100)	o__Stigonematales(100)	f__Rivulariaceae(100)	g__Rivularia(100)		0	0	0	0	0	0	0	0	0	2.1e-05	3.1e-05	7.7e-05	1.8e-05	0	0	0	0	0	0	0	0	0	0	0	0	0
	Otu000605	k__Bacteria(100)	p__Actinobacteria(100)	c__Actinobacteria(100)	o__Actinomycetales(100)	f__Corynebacteriaceae(100)	g__Corynebacterium(100)	s__kroppenstedtii(100)	0	0	0	0	0	0	0	0	0	0	0	0	0	1.7e-05	0	0	0	0	0.00018	0	0	0	0	0	0	0
	Otu000606	k__Bacteria(100)	p__Proteobacteria(100)	c__Alphaproteobacteria(100)	o__Rhizobiales(100)	f__Bradyrhizobiaceae(100)	f__Bradyrhizobiaceae_unclassified(100)		0	0	0	0	0	0	0	0	0	0	0	0	0.000132	0	0	0	0	0	0	0	0	0	0	0	0	0
	Otu000607	k__Bacteria(100)	p__Proteobacteria(100)	c__Gammaproteobacteria(100)	c__Gammaproteobacteria_unclassified(100)	c__Gammaproteobacteria_unclassified(100)	c__Gammaproteobacteria_unclassified(100)		0	0	0	0	0	0	0	0	0	0	0	0	0	0	0	0	0.000112	0	0	0	0	0	0	0	0	0
	Otu000608	k__Bacteria(100)	p__Proteobacteria(100)	c__Gammaproteobacteria(100)	o__Pseudomonadales(100)	f__Pseudomonadaceae(100)	g__Pseudomonas(100)		0	0	0	0	0	0	0	0	0	8.3e-05	0	5.8e-05	0	0	0	0	0	0	0	0	0	0	0	0	0	0
	Otu000609	k__Bacteria(100)	p__Proteobacteria(100)	c__Alphaproteobacteria(100)	c__Alphaproteobacteria_unclassified(100)	c__Alphaproteobacteria_unclassified(100)	c__Alphaproteobacteria_unclassified(100)		0	0	0	0	0	0	0	0	0	0	0	0	0	0	0	0	0	0.000118	0	0	0	0	0	0	0	0
	Otu000610	k__Bacteria(100)	p__Cyanobacteria(100)	c__Oscillatoriophycideae(100)	o__Chroococcales(100)	f__Gomphosphaeriaceae(100)	f__Gomphosphaeriaceae_unclassified(79)		0	0	0	0	0	0	0	0	0	0	0	0	0.000124	0	0	0	0	0	0	0	0	0	0	0	0	0
	Otu000611	k__Bacteria(100)	p__Proteobacteria(100)	c__Alphaproteobacteria(100)	o__Rhizobiales(100)	f__Phyllobacteriaceae(100)	g__Mesorhizobium(93)		0	0	0	0	0	0	0	0	0	0	0	0	0	0	0	0.000135	0	0	0	0	0	0	0	0	0	0
	Otu000612	k__Bacteria(100)	p__Proteobacteria(100)	c__Gammaproteobacteria(100)	o__Alteromonadales(100)	f__[Chromatiaceae](100)	g__Alishewanella(72)		0	0	0	0	0	0.000103	0	0	0	0	0	0	0	0	0	0	0	0	0	0	0	0	0	0	0	0
	Otu000613	k__Bacteria(100)	p__Cyanobacteria(100)	c__Oscillatoriophycideae(100)	o__Oscillatoriales(100)	f__Phormidiaceae(100)	g__Phormidium(100)	s__pseudopriestleyi(79)	0	0	9.3e-05	0	0	0	0	0	0	0	0	0	0	0	0	0	1.5e-05	0	0	0	0	0	0	0	0	0
	Otu000614	k__Bacteria(100)	p__Cyanobacteria(100)	c__Synechococcophycideae(100)	o__Synechococcales(100)	f__Acaryochloridaceae(100)	g__Thermosynechococcus(100)		0	0	0	1.2e-05	0	0	0	0	0	0	0	0	0	0	0	0	0	0	0	0	0	0	0	0	0.000105	0
	Otu000615	k__Bacteria(100)	p__Proteobacteria(100)	c__Alphaproteobacteria(100)	c__Alphaproteobacteria_unclassified(100)	c__Alphaproteobacteria_unclassified(100)	c__Alphaproteobacteria_unclassified(100)		0	0	0	1.2e-05	0.000119	0	0	0	0	0	0	0	0	0	0	0	0	0	0	0	0	0	0	0	0	0
	Otu000616	k__Bacteria(100)	p__Acidobacteria(100)	c__Solibacteres(100)	o__Solibacterales(100)	o__Solibacterales_unclassified(100)	o__Solibacterales_unclassified(100)		0	0	0	0	0	0	0	0	0	0	0	0	0	0	0	0	0	0	0	0	0	0	0	0	0.000113	0
	Otu000617	k__Bacteria(100)	p__Proteobacteria(100)	c__Alphaproteobacteria(100)	o__Rhizobiales(100)	f__Hyphomicrobiaceae(93)	f__Hyphomicrobiaceae_unclassified(93)		0	0	0	0	0	0	0	0	0	0	0	0	0	0	0	0	0	0.000118	0	0	0	0	0	0	0	0
	Otu000618	k__Bacteria(100)	p__Cyanobacteria(100)	c__Nostocophycideae(100)	o__Stigonematales(100)	f__Rivulariaceae(100)	g__Rivularia(100)		0	0	0	0	0	0	0	0	0	1e-05	2.1e-05	0.000106	0	0	0	0	0	0	0	0	0	0	0	0	0	0
	Otu000619	k__Bacteria(100)	p__Proteobacteria(100)	c__Gammaproteobacteria(100)	o__Pseudomonadales(100)	f__Pseudomonadaceae(100)	g__Pseudomonas(100)		0	0	0	0	0	7e-06	0	0	0	0.000135	0	0	0	0	0	0	0	0	0	0	0	0	0	0	0	0
	Otu000620	k__Bacteria(100)	p__Chloroflexi(100)	c__Chloroflexi(100)	o__Chloroflexales(100)	f__Chloroflexaceae(100)	g__Chloroflexus(100)		0	0	0	0	0	0	0	0	0	0	0	0	0	0	0	0	0	0	0	0	0	0	0	0	0	0.000123
	Otu000621	k__Bacteria(100)	p__Bacteroidetes(100)	c__[Saprospirae](100)	o__[Saprospirales](100)	f__Chitinophagaceae(100)	g__Sediminibacterium(100)		0	0	0	0	0	0	0	9.9e-05	0	0	0	0	0	0	0	0	0	0	0	0	0	0	0	0	0	0
	Otu000622	k__Bacteria(100)	p__Proteobacteria(100)	c__Betaproteobacteria(100)	o__Burkholderiales(100)	f__Oxalobacteraceae(100)	f__Oxalobacteraceae_unclassified(93)		7e-06	0	0	0	0	7e-06	0	0	0	1e-05	2.1e-05	1e-05	0	8e-06	0	0	0	0	6.9e-05	0	0	8e-06	0	0	8e-06	0
	Otu000623	k__Bacteria(100)	p__Proteobacteria(100)	c__Alphaproteobacteria(100)	o__Rhizobiales(100)	f__Phyllobacteriaceae(100)	f__Phyllobacteriaceae_unclassified(93)		0	0	0	0	0	0	0	0	0	0	0	0	0	0	0	0	0	0	0	0	0	0.000113	0	0	0	0
	Otu000624	k__Bacteria(100)	p__Proteobacteria(100)	c__Betaproteobacteria(100)	o__Burkholderiales(100)	f__Oxalobacteraceae(100)	f__Oxalobacteraceae_unclassified(93)		0	0	0	0	0	0	0	0	0	0	0	0	0	0	0	0	0	0	0	0	0	0	0.000132	4.6e-05	0	0
	Otu000625	k__Bacteria(100)	p__Proteobacteria(100)	c__Alphaproteobacteria(100)	o__Sphingomonadales(100)	f__Erythrobacteraceae(72)	f__Erythrobacteraceae_unclassified(72)		0	0	0	0	0	0	0	0	0	0	0	0	0	0	0	0	0	0.000118	0	0	0	0	0	0	0	0
	Otu000626	k__Bacteria(100)	k__Bacteria_unclassified(100)	k__Bacteria_unclassified(100)	k__Bacteria_unclassified(100)	k__Bacteria_unclassified(100)	k__Bacteria_unclassified(100)		0	0	0	0	0	0	0	0	0	0	0	0	0	0	0	0	0	0	0	0	0	0	0	0	0	0.000123
	Otu000627	k__Bacteria(100)	p__Proteobacteria(100)	c__Gammaproteobacteria(100)	o__Xanthomonadales(100)	f__Xanthomonadaceae(100)	g__Stenotrophomonas(100)	s__geniculata(86)	0	0	0	0	0	0	0	0	0	0	0	0	0	0	0	0	0	0	0	0	0	0.000113	0	0	0	0
	Otu000628	k__Bacteria(100)	p__Bacteroidetes(100)	p__Bacteroidetes_unclassified(100)	p__Bacteroidetes_unclassified(100)	p__Bacteroidetes_unclassified(100)	p__Bacteroidetes_unclassified(100)		0	0	0	0	0	0.000103	0	0	0	0	0	0	0	0	0	0	0	0	0	0	0	0	0	0	0	0
	Otu000629	k__Bacteria(100)	p__Proteobacteria(100)	p__Proteobacteria_unclassified(100)	p__Proteobacteria_unclassified(100)	p__Proteobacteria_unclassified(100)	p__Proteobacteria_unclassified(100)		0	0	0	0	0	0	0	0	0	0	0	0	0	0	0	0	0	0	0	0	0	0	0.000159	2.4e-05	0	0
	Otu000630	k__Bacteria(100)	p__Chlorobi(100)	c__OPB56(100)	c__OPB56_unclassified(100)	c__OPB56_unclassified(100)	c__OPB56_unclassified(100)		7e-06	0	0	0	9e-06	7e-06	0	7e-06	0	0	0	0	0	0	0	0	7e-06	8e-06	0	0	0	0	7.9e-05	1.1e-05	0	0
	Otu000631	k__Bacteria(100)	p__Proteobacteria(100)	c__Gammaproteobacteria(100)	o__Pseudomonadales(100)	f__Pseudomonadaceae(100)	g__Pseudomonas(100)		0	0	0	0	0	4.4e-05	0	0	0	0	0	6.8e-05	0	0	0	0	0	0	0	0	0	0	0	0	0	0
	Otu000632	k__Bacteria(100)	p__Proteobacteria(100)	p__Proteobacteria_unclassified(100)	p__Proteobacteria_unclassified(100)	p__Proteobacteria_unclassified(100)	p__Proteobacteria_unclassified(100)		0	0	0	0	0	0	0	0	0	0	0	0	0	0	0	0	0	0	0	0	8e-06	9.6e-05	0	0	0	0
	Otu000633	k__Bacteria(100)	p__Actinobacteria(100)	c__Actinobacteria(100)	o__Actinomycetales(100)	f__Nocardioidaceae(100)	g__Nocardioides(100)		0	0	0	0	0	0	0	0	0	0	0	9.7e-05	0	2.5e-05	0	0	0	0	0	0	0	0	0	0	0	0
	Otu000634	k__Bacteria(100)	p__Proteobacteria(100)	c__Alphaproteobacteria(100)	o__Rhodobacterales(100)	f__Rhodobacteraceae(100)	f__Rhodobacteraceae_unclassified(100)		1.4e-05	0	5.4e-05	0	0	0	0	0	0	0	0	0	0	0	0	0	3e-05	0	0	0	0	0	0	0	0	0
	Otu000635	k__Bacteria(100)	p__Bacteroidetes(100)	c__[Saprospirae](100)	o__[Saprospirales](100)	f__Chitinophagaceae(100)	g__Flavihumibacter(100)		0	9e-06	0	1.2e-05	9e-06	0	0	0	0	4.2e-05	0	0	0	8e-06	0	0	0	0	0	0	1.6e-05	0	1.3e-05	1.1e-05	0	9e-06
	Otu000636	k__Bacteria(100)	p__Proteobacteria(100)	c__Alphaproteobacteria(100)	o__Rhizobiales(100)	f__Hyphomicrobiaceae(100)	g__Parvibaculum(100)		0	0	0	0	9e-06	0	0	0	2e-05	0	0	0	5.3e-05	0	0	0	0	8e-06	0	0	0	8e-06	2.7e-05	0	0	0
	Otu000637	k__Bacteria(100)	k__Bacteria_unclassified(100)	k__Bacteria_unclassified(100)	k__Bacteria_unclassified(100)	k__Bacteria_unclassified(100)	k__Bacteria_unclassified(100)		0	0	0	0	0	0	0	9.2e-05	0	0	0	0	0	0	0	0	0	0	0	0	0	0	0	0	0	0
	Otu000638	k__Bacteria(100)	p__Cyanobacteria(100)	p__Cyanobacteria_unclassified(100)	p__Cyanobacteria_unclassified(100)	p__Cyanobacteria_unclassified(100)	p__Cyanobacteria_unclassified(100)		0	0	0	0	0	0	0	0	0	0	0	0	0	0	0	0	0	0	0	0	0	0.000105	0	0	0	0
	Otu000639	k__Bacteria(100)	p__Cyanobacteria(100)	c__Synechococcophycideae(100)	o__Pseudanabaenales(100)	f__Pseudanabaenaceae(100)	g__Leptolyngbya(100)		0	0	0	0	0	0	0	0	0	0	0	0	0	0	0	0	0	0	0	0	0	0.000105	0	0	0	0
	Otu000640	k__Bacteria(100)	p__Cyanobacteria(100)	c__Oscillatoriophycideae(100)	o__Oscillatoriales(100)	f__Phormidiaceae(100)	g__Phormidium(100)	s__pseudopriestleyi(100)	5e-05	0	4.7e-05	0	0	0	0	0	0	0	0	0	0	0	0	0	0	0	0	0	0	0	0	0	0	0
	Otu000641	k__Bacteria(100)	p__Proteobacteria(100)	c__Betaproteobacteria(100)	o__Burkholderiales(100)	f__Burkholderiaceae(100)	g__Burkholderia(100)	s__bryophila(100)	0	0	0	0	0	0	0	0	2e-05	0	2.1e-05	0	2.6e-05	0	0	0	0	0	8.3e-05	0	0	0	0	0	0	0
	Otu000642	k__Bacteria(100)	p__Cyanobacteria(100)	c__Nostocophycideae(100)	o__Nostocales(100)	f__Nostocaceae(100)	f__Nostocaceae_unclassified(100)		0	0	0	0	0	0	0.000108	0	0	0	0	0	0	0	2.1e-05	0	0	0	0	0	0	0	0	0	0	0
	Otu000643	k__Bacteria(100)	p__Cyanobacteria(100)	c__Synechococcophycideae(100)	o__Pseudanabaenales(100)	f__Pseudanabaenaceae(100)	g__Leptolyngbya(100)		0	0	0	0	0	0	0	0	0	0	0	0	0	0	0	0	0	0	0	0	0	0.000105	0	0	0	0
	Otu000646	k__Bacteria(100)	p__Cyanobacteria(100)	c__Nostocophycideae(100)	o__Nostocales(100)	f__Nostocaceae(100)	g__Gloeotrichia(100)		0	9e-06	8e-06	1.2e-05	9e-06	1.5e-05	0	0	1e-05	2.1e-05	0	0	0	0	0	0	7e-06	0	1.4e-05	0	0	0	2.7e-05	0	0	0
	Otu000647	k__Bacteria(100)	p__Proteobacteria(100)	c__Alphaproteobacteria(100)	o__Sphingomonadales(100)	f__Erythrobacteraceae(100)	f__Erythrobacteraceae_unclassified(100)		0	0	0	0.000153	0	0	0	0	0	0	0	0	0	0	0	0	0	0	0	0	0	0	0	0	0	0
	Otu000648	k__Bacteria(100)	p__Proteobacteria(100)	c__Alphaproteobacteria(100)	o__Sphingomonadales(100)	f__Sphingomonadaceae(77)	g__Sphingopyxis(62)	s__alaskensis(62)	0	0	0	0	0	0	0	0	0	0	0	0	0	0	0	0	0	0	0	0	0	0.000105	0	0	0	0
	Otu000649	k__Bacteria(100)	p__Proteobacteria(100)	c__Alphaproteobacteria(100)	c__Alphaproteobacteria_unclassified(100)	c__Alphaproteobacteria_unclassified(100)	c__Alphaproteobacteria_unclassified(100)		0	0	0	0	0	0	0	0	0	0	0	0	0	0	0	0	0	0.00011	0	0	0	0	0	0	0	0
	Otu000650	k__Bacteria(100)	p__Proteobacteria(100)	c__Alphaproteobacteria(100)	o__Sphingomonadales(100)	f__Sphingomonadaceae(100)	g__Sphingomonas(100)		0	0	0	0	0	0	0	0	0	0	0	0	0	0	0	0.000125	0	0	0	0	0	0	0	0	0	0
	Otu000652	k__Bacteria(100)	k__Bacteria_unclassified(100)	k__Bacteria_unclassified(100)	k__Bacteria_unclassified(100)	k__Bacteria_unclassified(100)	k__Bacteria_unclassified(100)		0	0	0	0	0	0	0	0	0.000132	0	0	0	0	0	0	0	0	0	0	0	0	0	0	0	0	0
	Otu000654	k__Bacteria(100)	p__Proteobacteria(100)	c__Alphaproteobacteria(100)	o__Rhizobiales(100)	o__Rhizobiales_unclassified(84)	o__Rhizobiales_unclassified(84)		0	0	0	2.4e-05	9.2e-05	0	0	0	0	0	0	0	0	0	0	0	0	0	0	0	0	0	0	0	0	0
	Otu000655	k__Bacteria(100)	p__Proteobacteria(100)	c__Alphaproteobacteria(100)	o__Rhizobiales(100)	f__Bradyrhizobiaceae(100)	f__Bradyrhizobiaceae_unclassified(100)		0	0	0	0	0	0	0	0	0	0	0	0	0	0.000102	0	0	0	0	0	0	0	0	0	0	0	0
	Otu000657	k__Bacteria(100)	p__Proteobacteria(100)	c__Alphaproteobacteria(100)	c__Alphaproteobacteria_unclassified(100)	c__Alphaproteobacteria_unclassified(100)	c__Alphaproteobacteria_unclassified(100)		0	0	0	0	0	0	0	0	0	0	0	0	0	0	0	0	0	0	0	0	0	0	0	0	9.7e-05	0
	Otu000658	k__Bacteria(100)	p__Chloroflexi(100)	c__Chloroflexi(100)	o__Chloroflexales(100)	f__Chloroflexaceae(100)	g__Chloroflexus(100)		0	0	0	0	0	0	0	0	0	0	0	0	0	0	0	0	0	0	0	0	0	0	0	0	0	0.000105
	Otu000659	k__Bacteria(100)	p__Proteobacteria(100)	c__Alphaproteobacteria(100)	o__Sphingomonadales(100)	f__Sphingomonadaceae(100)	g__Sphingomonas(59)		8.6e-05	0	0	0	0	0	0	0	0	0	0	0	0	0	0	0	0	0	0	0	0	0	0	0	0	0
	Otu000660	k__Bacteria(100)	p__Proteobacteria(100)	c__Alphaproteobacteria(100)	o__Caulobacterales(100)	f__Caulobacteraceae(100)	g__Brevundimonas(92)	s__staleyi(92)	8.6e-05	0	0	0	0	0	0	0	0	0	0	0	0	0	0	0	0	0	0	0	0	0	0	0	0	0
	Otu000662	k__Bacteria(100)	p__Cyanobacteria(100)	c__Nostocophycideae(100)	o__Nostocales(100)	o__Nostocales_unclassified(100)	o__Nostocales_unclassified(100)		0	0	0	0	0	0	0	0	0	0	0	0	0	0	0	0.000116	0	0	0	0	0	0	0	0	0	0
	Otu000663	k__Bacteria(100)	p__Actinobacteria(100)	c__Actinobacteria(100)	o__Bifidobacteriales(100)	f__Bifidobacteriaceae(100)	g__Bifidobacterium(100)		0	0	0	0	0	0	0	0	0	0	0	0	0	0	0	0	0	0	0.000166	0	0	0	0	0	0	0
	Otu000664	k__Bacteria(100)	p__Proteobacteria(100)	p__Proteobacteria_unclassified(100)	p__Proteobacteria_unclassified(100)	p__Proteobacteria_unclassified(100)	p__Proteobacteria_unclassified(100)		0	0	0	0	0	0	0	0	0	0	0	0	0	0	0	0	0	0	0	0	0	0	0.000146	1.1e-05	0	0
	Otu000665	k__Bacteria(100)	p__Bacteroidetes(100)	c__Bacteroidia(100)	o__Bacteroidales(100)	f__BS11(100)	f__BS11_unclassified(100)		0	0	0	0	0	0	0	0	0	0	0	0	0	0	0	0	0	0	0.000166	0	0	0	0	0	0	0
	Otu000666	k__Bacteria(100)	p__Proteobacteria(100)	c__Alphaproteobacteria(100)	c__Alphaproteobacteria_unclassified(100)	c__Alphaproteobacteria_unclassified(100)	c__Alphaproteobacteria_unclassified(100)		0	0	0	0.000141	0	0	0	0	0	0	0	0	0	0	0	0	0	0	0	0	0	0	0	0	0	0
	Otu000667	k__Bacteria(100)	p__Proteobacteria(100)	c__Alphaproteobacteria(100)	o__Rhodospirillales(100)	o__Rhodospirillales_unclassified(100)	o__Rhodospirillales_unclassified(100)		0	0	0	0	0	0	0	0	0	0	0	0	0	0	0	0	0	0	0	0	0	0	0	0	9.7e-05	0
	Otu000668	k__Bacteria(100)	p__Bacteroidetes(100)	c__[Saprospirae](100)	o__[Saprospirales](100)	f__Chitinophagaceae(100)	f__Chitinophagaceae_unclassified(100)		0	1.7e-05	0	0	0	0	0	0	0	1e-05	2.1e-05	0	9e-06	3.4e-05	0	0	0	0	1.4e-05	0	0	0	0	0	0	9e-06
	Otu000669	k__Bacteria(100)	p__Proteobacteria(100)	c__Gammaproteobacteria(100)	o__Pseudomonadales(100)	f__Pseudomonadaceae(100)	g__Pseudomonas(100)		0	0	0	0	0	8.8e-05	0	0	0	0	0	0	0	0	0	0	0	0	0	0	0	0	0	0	0	0
	Otu000670	k__Bacteria(100)	p__Bacteroidetes(100)	c__Cytophagia(100)	o__Cytophagales(100)	f__Flammeovirgaceae(75)	f__Flammeovirgaceae_unclassified(75)		0	0	0	0	0	0	0	0	0	0	0	0	9.7e-05	0	0	0	0	0	0	0	0	8e-06	0	0	0	0
	Otu000671	k__Bacteria(100)	p__Cyanobacteria(100)	c__Gloeobacterophycideae(100)	o__Gloeobacterales(100)	f__Gloeobacteraceae(100)	g__Gloeobacter(100)		0	0	0	0	0	0	0	0	0	0	0	0	0	0	0	0	0	0	0	0	0	0	0	0	0	0.000105
	Otu000672	k__Bacteria(100)	p__Armatimonadetes(100)	c__OS-L(100)	c__OS-L_unclassified(100)	c__OS-L_unclassified(100)	c__OS-L_unclassified(100)		0	0	0	0	0	0	0	0	0	0	0	0	0	0	0	0	0	0	0	0	0	0	0	0	8.1e-05	1.8e-05
	Otu000673	k__Bacteria(100)	p__Cyanobacteria(100)	c__Oscillatoriophycideae(100)	o__Chroococcales(100)	f__Cyanobacteriaceae(100)	g__Cyanobacterium(100)		0	0	0	0	0	0	0	0	0	0	0	0	9.7e-05	0	0	0	0	0	0	0	0	0	0	0	0	9e-06
	Otu000674	k__Bacteria(100)	p__Firmicutes(100)	c__Bacilli(100)	o__Bacillales(100)	f__Alicyclobacillaceae(100)	g__Alicyclobacillus(100)	s__tolerans(100)	0	0	0	0	0	0	0	0	0	0	0	0	0	0	0	0	0	0	0	0	0	0	0.000159	0	0	0
	Otu000675	k__Bacteria(100)	p__Proteobacteria(100)	c__Alphaproteobacteria(100)	o__Sphingomonadales(100)	f__Erythrobacteraceae(100)	f__Erythrobacteraceae_unclassified(100)		0	0	0	0	0	0	0	0	0	0	0	0	0	0	0	0	0	0.000101	0	0	0	0	0	0	0	0
	Otu000676	k__Bacteria(100)	k__Bacteria_unclassified(100)	k__Bacteria_unclassified(100)	k__Bacteria_unclassified(100)	k__Bacteria_unclassified(100)	k__Bacteria_unclassified(100)		0	0	0	0	0	0	1.9e-05	0	0	0	0	0	8.8e-05	0	0	0	0	0	0	0	0	0	0	0	0	0
	Otu000677	k__Bacteria(100)	p__Proteobacteria(100)	c__Alphaproteobacteria(100)	o__Rhizobiales(100)	f__Methylobacteriaceae(100)	g__Methylobacterium(100)		0	0	0	0	0	0	0	0	0	0	0	0	0	0.000102	0	0	0	0	0	0	0	0	0	0	0	0
	Otu000678	k__Bacteria(100)	k__Bacteria_unclassified(100)	k__Bacteria_unclassified(100)	k__Bacteria_unclassified(100)	k__Bacteria_unclassified(100)	k__Bacteria_unclassified(100)		0	0	0	0	0.000101	0	0	7e-06	0	0	0	0	0	0	0	0	0	0	0	0	0	0	0	0	0	0
	Otu000679	k__Bacteria(100)	p__Proteobacteria(100)	c__Gammaproteobacteria(100)	o__Pseudomonadales(100)	f__Pseudomonadaceae(100)	g__Pseudomonas(100)		0	0	0	0	0	4.4e-05	0	0	0	1e-05	0	1e-05	0	0	0	0	0	0	0	0	3.2e-05	0	0	0	0	0
	Otu000680	k__Bacteria(100)	p__Proteobacteria(100)	c__Alphaproteobacteria(100)	o__Rhizobiales(100)	f__Phyllobacteriaceae(100)	g__Chelativorans(92)		0	0	0	0	0	0	0	0	0	0	0	0	0	0	0	0	0	0	0	9.5e-05	0	0	0	0	0	0
	Otu000681	k__Bacteria(100)	p__Proteobacteria(100)	c__Alphaproteobacteria(100)	o__Rhodobacterales(100)	f__Rhodobacteraceae(100)	f__Rhodobacteraceae_unclassified(100)		7e-06	0	0	0	0	0	0	0	0	0	0	0	0	0	0	0	8.2e-05	0	0	0	0	0	0	0	0	0
	Otu000682	k__Bacteria(100)	p__Proteobacteria(100)	c__Gammaproteobacteria(100)	o__Oceanospirillales(100)	f__Halomonadaceae(100)	g__Halomonas(100)		0	0	0	0	0	0	0	0	0	0	0	0	0	0	0	0	8.9e-05	0	0	0	0	0	0	0	0	0
	Otu000683	k__Bacteria(100)	p__Proteobacteria(100)	c__Gammaproteobacteria(100)	o__Alteromonadales(100)	f__Alteromonadaceae(100)	g__Marinobacter(100)		0	0	0	0	0	0	0	0	0	0	0	0	0	0	0	0	8.9e-05	0	0	0	0	0	0	0	0	0
	Otu000684	k__Bacteria(100)	p__Bacteroidetes(100)	c__Sphingobacteriia(100)	o__Sphingobacteriales(100)	o__Sphingobacteriales_unclassified(100)	o__Sphingobacteriales_unclassified(100)		0	0	0	0	0	8.8e-05	0	0	0	0	0	0	0	0	0	0	0	0	0	0	0	0	0	0	0	0
	Otu000685	k__Bacteria(100)	p__Proteobacteria(100)	c__Alphaproteobacteria(100)	o__Rhizobiales(100)	f__Bradyrhizobiaceae(59)	f__Bradyrhizobiaceae_unclassified(59)		0	0	0	0	0	0	0	0	0	0	0	0.000116	0	0	0	0	0	0	0	0	0	0	0	0	0	0
	Otu000686	k__Bacteria(100)	p__Actinobacteria(100)	c__Actinobacteria(100)	o__Actinomycetales(100)	o__Actinomycetales_unclassified(100)	o__Actinomycetales_unclassified(100)		0	0	0	0.000129	0	0	0	0	0	0	0	0	0	0	0	0	0	0	0	0	0	0	0	0	0	0
	Otu000687	k__Bacteria(100)	p__Proteobacteria(100)	c__Alphaproteobacteria(100)	o__Sphingomonadales(100)	f__Sphingomonadaceae(100)	g__Zymomonas(91)		0	0	0	0	0	0	0	0	0	0	0	0	0	0	0.000118	0	0	0	0	0	0	0	0	0	0	0
	Otu000688	k__Bacteria(100)	p__Proteobacteria(100)	c__Alphaproteobacteria(100)	o__Rhodobacterales(100)	f__Rhodobacteraceae(100)	f__Rhodobacteraceae_unclassified(100)		2.9e-05	0	5.4e-05	0	0	0	0	0	0	0	0	0	0	0	0	0	0	0	0	0	0	0	0	0	0	0
	Otu000689	k__Bacteria(100)	p__Firmicutes(100)	c__Bacilli(100)	o__Lactobacillales(100)	f__Enterococcaceae(100)	g__Enterococcus(100)		0	0	0	0	0	0	0	0	0	0	0	0	0	8e-06	0	0	0	0	0.000139	0	0	0	0	0	0	0
	Otu000690	k__Bacteria(100)	p__Proteobacteria(100)	c__Gammaproteobacteria(100)	o__Xanthomonadales(100)	f__Xanthomonadaceae(100)	g__Stenotrophomonas(100)	s__geniculata(100)	0	0	0	0	0	0	0	0	0	0	0	0	0	0	0	0	0	0	0	8e-06	0	8e-05	0	0	0	0
	Otu000691	k__Bacteria(100)	p__Proteobacteria(100)	c__Gammaproteobacteria(100)	o__Oceanospirillales(100)	f__Halomonadaceae(100)	g__Halomonas(91)		0	0	0	0	0	0	0	0	0	0	0	0	0	0	0	0	8.2e-05	0	0	0	0	0	0	0	0	0
	Otu000692	k__Bacteria(100)	k__Bacteria_unclassified(100)	k__Bacteria_unclassified(100)	k__Bacteria_unclassified(100)	k__Bacteria_unclassified(100)	k__Bacteria_unclassified(100)		0	0	0	0	0	0	0	0	0	0	0	0	0	0	0	0	0	0	0	0	0	0	0	0	0	9.6e-05
	Otu000693	k__Bacteria(100)	p__Chloroflexi(100)	c__Anaerolineae(100)	o__Caldilineales(100)	f__Caldilineaceae(100)	g__Caldilinea(100)		0	0	0	0	0	7e-06	0	0	0	0	0	0	9e-06	0	0	0	7e-06	0	2.8e-05	0	8e-06	8e-06	3.9e-05	1.1e-05	0	0
	Otu000694	k__Bacteria(100)	k__Bacteria_unclassified(100)	k__Bacteria_unclassified(100)	k__Bacteria_unclassified(100)	k__Bacteria_unclassified(100)	k__Bacteria_unclassified(100)		7e-06	0	8e-06	0	0	0	0	0	0	0	0	0	6.2e-05	0	0	1e-05	0	0	0	0	0	0	0	0	8e-06	0
	Otu000695	k__Bacteria(100)	p__Bacteroidetes(100)	p__Bacteroidetes_unclassified(100)	p__Bacteroidetes_unclassified(100)	p__Bacteroidetes_unclassified(100)	p__Bacteroidetes_unclassified(100)		0	0	0	0	0	8.1e-05	0	0	0	0	0	0	0	0	0	0	0	0	0	0	0	0	0	0	0	0
	Otu000696	k__Bacteria(100)	p__Proteobacteria(100)	c__Alphaproteobacteria(100)	o__Rhizobiales(100)	f__Phyllobacteriaceae(100)	g__Chelativorans(55)		0	0	0	0	0	0	0	0	0	0	0	0	0	0	0	0	0	5.1e-05	2.8e-05	1.6e-05	0	8e-06	0	0	0	0
	Otu000697	k__Bacteria(100)	k__Bacteria_unclassified(100)	k__Bacteria_unclassified(100)	k__Bacteria_unclassified(100)	k__Bacteria_unclassified(100)	k__Bacteria_unclassified(100)		0	0	0	0	0	0	0	0	0	0	0	0	0	0	0	0	0	0	0	0	0	0	0	0	0	9.6e-05
	Otu000698	k__Bacteria(100)	p__Cyanobacteria(100)	c__Nostocophycideae(100)	o__Stigonematales(100)	f__Rivulariaceae(100)	g__Rivularia(100)		0	0	0	0	0	0	0	0	0	6.2e-05	1e-05	3.9e-05	0	0	0	0	0	0	0	0	0	0	0	0	0	0
	Otu000699	k__Bacteria(100)	p__Proteobacteria(100)	c__Gammaproteobacteria(100)	o__Xanthomonadales(100)	f__Xanthomonadaceae(100)	g__Silanimonas(100)	s__lenta(100)	0	0	0	0	0	0	0	0	0	0	0.000113	0	0	0	0	0	0	0	0	0	0	0	0	0	0	0
	Otu000700	k__Bacteria(100)	p__Armatimonadetes(100)	c__OS-L(100)	c__OS-L_unclassified(100)	c__OS-L_unclassified(100)	c__OS-L_unclassified(100)		0	0	0	0	0	0	0	0	0	0	0	0	0	0	0	0	0	0	0	0	0	0	0	0	8.9e-05	0
	Otu000701	k__Bacteria(100)	p__Armatimonadetes(100)	c__OS-L(100)	c__OS-L_unclassified(100)	c__OS-L_unclassified(100)	c__OS-L_unclassified(100)		0	0	0	0	0	0	0	0	0	0	0	0	0	0	0	0	0	0	0	0	0	0	0	0	0	9.6e-05
	Otu000702	k__Bacteria(100)	p__Cyanobacteria(100)	p__Cyanobacteria_unclassified(100)	p__Cyanobacteria_unclassified(100)	p__Cyanobacteria_unclassified(100)	p__Cyanobacteria_unclassified(100)		0	0	0	0	0	8.1e-05	0	0	0	0	0	0	0	0	0	0	0	0	0	0	0	0	0	0	0	0
	Otu000703	k__Bacteria(100)	k__Bacteria_unclassified(100)	k__Bacteria_unclassified(100)	k__Bacteria_unclassified(100)	k__Bacteria_unclassified(100)	k__Bacteria_unclassified(100)		0	0	0	0	0	0	0	0	0	0	0	0	0	0	0	0	0	0	0	0	0	0	0	0	0	9.6e-05
	Otu000704	k__Bacteria(100)	k__Bacteria_unclassified(100)	k__Bacteria_unclassified(100)	k__Bacteria_unclassified(100)	k__Bacteria_unclassified(100)	k__Bacteria_unclassified(100)		0	0	0	0	0	0	0	0	0	0	0	0	0	0	0	0	0	0	0	0	0	0	0	0	0	9.6e-05
	Otu000705	k__Bacteria(100)	p__Proteobacteria(100)	c__Gammaproteobacteria(100)	o__Xanthomonadales(100)	f__Xanthomonadaceae(100)	g__Stenotrophomonas(100)	s__geniculata(100)	0	0	0	0	0	0	0	0	0	0	0	0	0	0	0	0	0	0	0	7.2e-05	0	1.6e-05	0	0	0	0
	Otu000706	k__Bacteria(100)	p__Bacteroidetes(100)	c__Cytophagia(100)	o__Cytophagales(100)	f__Cyclobacteriaceae(100)	f__Cyclobacteriaceae_unclassified(82)		0	0	8e-06	0	0	0	0	0	0	0	0	0	7.9e-05	0	0	0	0	8e-06	0	0	0	0	0	0	0	0
	Otu000707	k__Bacteria(100)	k__Bacteria_unclassified(100)	k__Bacteria_unclassified(100)	k__Bacteria_unclassified(100)	k__Bacteria_unclassified(100)	k__Bacteria_unclassified(100)		7e-06	0	0	0	0	1.5e-05	0	0	1e-05	0	0	1e-05	9e-06	0	0	0	0	0	0	1.6e-05	0	0	3.9e-05	0	0	0
	Otu000708	k__Bacteria(100)	p__Proteobacteria(100)	c__Alphaproteobacteria(100)	o__Rhizobiales(100)	o__Rhizobiales_unclassified(100)	o__Rhizobiales_unclassified(100)		0	0	0	0	0	0	9.7e-05	0	0	0	0	0	0	0	1.1e-05	0	0	0	0	0	0	0	0	0	0	0
	Otu000709	k__Bacteria(100)	p__Proteobacteria(100)	c__Betaproteobacteria(100)	o__Burkholderiales(100)	f__Burkholderiaceae(100)	g__Burkholderia(55)		0	0	0	1.2e-05	0	0	1e-05	0	2e-05	0	2.1e-05	0	0	2.5e-05	0	0	0	0	1.4e-05	0	0	0	0	0	8e-06	0
	Otu000710	k__Bacteria(100)	p__Proteobacteria(100)	c__Betaproteobacteria(100)	o__Burkholderiales(100)	f__Comamonadaceae(100)	g__Comamonas(64)		0	1.7e-05	0	0	0	1.5e-05	0	0	0	3.1e-05	0	0	0	0	1.1e-05	0	0	0	0	0	0	0	3.9e-05	0	0	0
	Otu000711	k__Bacteria(100)	p__Proteobacteria(100)	c__Alphaproteobacteria(100)	o__Rhizobiales(100)	f__Phyllobacteriaceae(100)	g__Phyllobacterium(100)		0	0	0	0	0	0	0	0	0	0	0	9.7e-05	0	0	0	0	0	0	0	0	0	0	0	0	8e-06	0
	Otu000712	k__Bacteria(100)	p__Proteobacteria(100)	c__Gammaproteobacteria(100)	o__Alteromonadales(100)	f__[Chromatiaceae](100)	g__Alkalimonas(100)	s__delamerensis(82)	0	0	0	0	0	0	0	0	0	0	0	0	9e-06	0	0	0	0	0	0.000139	0	0	0	0	0	0	0
	Otu000713	k__Bacteria(100)	p__Proteobacteria(100)	c__Alphaproteobacteria(100)	o__Rhizobiales(100)	f__Beijerinckiaceae(100)	g__Chelatococcus(100)		0	0	0	0	0	0	0	0	0	0	0	0	0	0	0	0	0	0	0	0	0	0	0	0	8.9e-05	0
	Otu000714	k__Bacteria(100)	p__Cyanobacteria(100)	c__Oscillatoriophycideae(100)	o__Oscillatoriales(100)	f__Phormidiaceae(100)	g__Planktothrix(100)		0	0	0	0.000129	0	0	0	0	0	0	0	0	0	0	0	0	0	0	0	0	0	0	0	0	0	0
	Otu000715	k__Bacteria(100)	p__Proteobacteria(100)	c__Alphaproteobacteria(100)	o__Caulobacterales(100)	f__Caulobacteraceae(100)	g__Mycoplana(82)		0	0	0	0	0	0	0	0	0	0	0	0	0	9.3e-05	0	0	0	0	0	0	0	0	0	0	0	0
	Otu000716	k__Bacteria(100)	p__Proteobacteria(100)	c__Gammaproteobacteria(100)	c__Gammaproteobacteria_unclassified(100)	c__Gammaproteobacteria_unclassified(100)	c__Gammaproteobacteria_unclassified(100)		0	0	0	0	0	0	0	0	0	0	0	0	0	0	0	0	0	0	0	0	0	0	0	0	0	9.6e-05
	Otu000717	k__Bacteria(100)	p__Proteobacteria(100)	c__Alphaproteobacteria(100)	o__Sphingomonadales(100)	f__Sphingomonadaceae(100)	g__Sphingopyxis(91)	s__alaskensis(91)	0	0	0	0	0	0	0	0	0	0	0	0	0	0	0	0	0	0	0	0	0	8.8e-05	0	0	0	0
	Otu000718	k__Bacteria(100)	p__Cyanobacteria(100)	c__Oscillatoriophycideae(100)	o__Oscillatoriales(100)	f__Phormidiaceae(100)	g__Planktothrix(100)		0	0	0	0.000129	0	0	0	0	0	0	0	0	0	0	0	0	0	0	0	0	0	0	0	0	0	0
	Otu000719	k__Bacteria(100)	p__Chloroflexi(100)	c__Chloroflexi(100)	o__Chloroflexales(100)	f__Chloroflexaceae(100)	g__Chloroflexus(100)		0	0	0	0	0	0	0	0	0	0	0	0	0	0	0	0	0	0	0	0	0	0	0	0	0	9.6e-05
	Otu000720	k__Bacteria(100)	p__Cyanobacteria(100)	c__Oscillatoriophycideae(100)	o__Oscillatoriales(100)	f__Phormidiaceae(100)	g__Phormidium(100)	s__pseudopriestleyi(100)	2.9e-05	0	5.4e-05	0	0	0	0	0	0	0	0	0	0	0	0	0	0	0	0	0	0	0	0	0	0	0
	Otu000721	k__Bacteria(100)	p__Cyanobacteria(100)	c__Nostocophycideae(100)	c__Nostocophycideae_unclassified(100)	c__Nostocophycideae_unclassified(100)	c__Nostocophycideae_unclassified(100)		0	0	0	0	0	0	0	0	0	0	6.2e-05	0	3.5e-05	0	0	0	0	0	0	0	0	0	0	0	0	0
	Otu000722	k__Bacteria(100)	p__Proteobacteria(100)	c__Gammaproteobacteria(100)	o__Pseudomonadales(100)	f__Pseudomonadaceae(100)	g__Pseudomonas(100)		0	0	0	0	0	4.4e-05	0	0	0	0	0	0	0	0	0	0	0	0	0	0	3.2e-05	0	0	0	0	0
	Otu000723	k__Bacteria(100)	p__Proteobacteria(100)	c__Deltaproteobacteria(100)	o__Myxococcales(100)	f__0319-6G20(100)	f__0319-6G20_unclassified(100)		0	9e-06	0	0	0	0	0	0	0	0	0	0	1.8e-05	8e-06	0	0	0	0	5.5e-05	8e-06	0	0	1.3e-05	0	0	0
	Otu000724	k__Bacteria(100)	k__Bacteria_unclassified(100)	k__Bacteria_unclassified(100)	k__Bacteria_unclassified(100)	k__Bacteria_unclassified(100)	k__Bacteria_unclassified(100)		0	0	7e-05	0	0	0	0	0	0	0	0	0	0	0	0	0	7e-06	0	0	0	0	0	0	0	0	0
	Otu000725	k__Bacteria(100)	p__Proteobacteria(100)	p__Proteobacteria_unclassified(100)	p__Proteobacteria_unclassified(100)	p__Proteobacteria_unclassified(100)	p__Proteobacteria_unclassified(100)		0	0	0	0	0	0	0	0	0	0	0	0	0	0	0	0	0	0	0	0	0	0	0	0	0	8.8e-05
	Otu000726	k__Bacteria(100)	p__Proteobacteria(100)	c__Alphaproteobacteria(100)	o__Rhodospirillales(100)	f__Rhodospirillaceae(100)	g__Phaeospirillum(100)	s__fulvum(100)	0	0	0	0	0	0	0	0	0.000101	0	0	0	0	0	0	0	0	0	0	0	0	0	0	0	0	0
	Otu000727	k__Bacteria(100)	p__Proteobacteria(100)	c__Gammaproteobacteria(100)	o__Alteromonadales(100)	f__Alteromonadaceae(100)	g__Marinobacter(100)		0	0	0	0	0	0	0	0	0	0	0	0	0	0	0	0	7.4e-05	0	0	0	0	0	0	0	0	0
	Otu000728	k__Bacteria(100)	p__Chloroflexi(100)	c__Chloroflexi(100)	o__Chloroflexales(100)	f__Chloroflexaceae(100)	g__Chloroflexus(100)		0	0	0	0	0	0	0	0	0	0	0	0	0	0	0	0	0	0	0	0	0	0	0	0	0	8.8e-05
	Otu000729	k__Bacteria(100)	p__Cyanobacteria(100)	c__Synechococcophycideae(100)	o__Synechococcales(100)	f__Acaryochloridaceae(100)	g__Thermosynechococcus(100)		0	0	0	0	0	0	0	0	0	0	0	0	0	0	0	0	0	0	0	0	0	0	0	0	8.1e-05	0
	Otu000730	k__Bacteria(100)	p__Proteobacteria(100)	c__Gammaproteobacteria(100)	o__Pseudomonadales(100)	f__Pseudomonadaceae(100)	g__Pseudomonas(100)		0	0	0	0	0	0	0	0	0	0	0	9.7e-05	0	0	0	0	0	0	0	0	0	0	0	0	0	0
	Otu000731	k__Bacteria(100)	p__Proteobacteria(100)	c__Alphaproteobacteria(100)	o__Rhizobiales(100)	o__Rhizobiales_unclassified(100)	o__Rhizobiales_unclassified(100)		0	0	0	0	0	0	0	0	0	0	0	9.7e-05	0	0	0	0	0	0	0	0	0	0	0	0	0	0
	Otu000732	k__Bacteria(100)	p__Cyanobacteria(100)	c__Nostocophycideae(100)	o__Nostocales(100)	o__Nostocales_unclassified(100)	o__Nostocales_unclassified(100)		0	9e-06	0	0	9e-06	0	1e-05	0	0	0	1e-05	0	0	0	0	1e-05	0	0	0	1.6e-05	0	8e-06	1.3e-05	1.1e-05	0	0
	Otu000733	k__Bacteria(100)	p__Cyanobacteria(100)	c__Synechococcophycideae(100)	o__Synechococcales(100)	f__Acaryochloridaceae(100)	g__Thermosynechococcus(100)		0	0	0	0	0	0	0	0	0	0	0	0	0	0	0	0	0	0	0	0	0	0	0	0	8.1e-05	0
	Otu000734	k__Bacteria(100)	p__Proteobacteria(100)	c__Gammaproteobacteria(100)	o__Pseudomonadales(100)	f__Pseudomonadaceae(100)	g__Pseudomonas(100)		0	0	0	0	0	5.9e-05	0	0	0	0	0	0	0	0	0	0	0	0	0	0	1.6e-05	0	0	0	0	0
	Otu000735	k__Bacteria(100)	p__Chloroflexi(100)	c__Chloroflexi(100)	o__Chloroflexales(100)	f__Chloroflexaceae(100)	g__Chloroflexus(100)		0	0	0	0	0	0	0	0	0	0	0	0	0	0	0	0	0	0	0	0	0	0	0	0	0	8.8e-05
	Otu000736	k__Bacteria(100)	p__Cyanobacteria(100)	c__Oscillatoriophycideae(100)	c__Oscillatoriophycideae_unclassified(100)	c__Oscillatoriophycideae_unclassified(100)	c__Oscillatoriophycideae_unclassified(100)		0	0	0	1.2e-05	0	0	0	0	2e-05	0	1e-05	1e-05	0	0	0	0	7e-06	8e-06	0	8e-06	0	0	0	0	8e-06	9e-06
	Otu000737	k__Bacteria(100)	p__Armatimonadetes(100)	c__OS-L(100)	c__OS-L_unclassified(100)	c__OS-L_unclassified(100)	c__OS-L_unclassified(100)		0	0	0	0	0	0	0	0	0	0	0	0	0	0	0	0	0	0	0	0	0	0	0	0	0	8.8e-05
	Otu000739	k__Bacteria(100)	p__Cyanobacteria(100)	c__Oscillatoriophycideae(100)	c__Oscillatoriophycideae_unclassified(100)	c__Oscillatoriophycideae_unclassified(100)	c__Oscillatoriophycideae_unclassified(100)		0	0	0	0	0	7.3e-05	0	0	0	0	0	0	0	0	0	0	0	0	0	0	0	0	0	0	0	0
	Otu000740	k__Bacteria(100)	p__Proteobacteria(100)	c__Alphaproteobacteria(100)	o__Sphingomonadales(100)	f__Sphingomonadaceae(90)	g__Sphingopyxis(80)	s__alaskensis(80)	7e-06	0	0	0	0	0	0	0	0	0	0	0	0	0	0	0	0	8e-06	0	1.6e-05	1.6e-05	3.2e-05	0	0	0	0
	Otu000741	k__Bacteria(100)	p__Proteobacteria(100)	c__Gammaproteobacteria(100)	o__Oceanospirillales(100)	f__Halomonadaceae(100)	g__Halomonas(100)		0	0	0	0	0	0	0	0	0	0	1e-05	0	0	0	0	0	6.7e-05	0	0	0	0	0	0	0	0	0
	Otu000742	k__Bacteria(100)	p__Proteobacteria(100)	c__Gammaproteobacteria(100)	o__Oceanospirillales(100)	f__Halomonadaceae(100)	g__Halomonas(90)		0	0	0	0	0	0	0	0	0	0	0	0	0	0	0	0	7.4e-05	0	0	0	0	0	0	0	0	0
	Otu000743	k__Bacteria(100)	p__Proteobacteria(100)	c__Alphaproteobacteria(100)	o__Rhizobiales(100)	o__Rhizobiales_unclassified(100)	o__Rhizobiales_unclassified(100)		0	0	0	0	0	0	9.7e-05	0	0	0	0	0	0	0	0	0	0	0	0	0	0	0	0	0	0	0
	Otu000744	k__Bacteria(100)	p__Proteobacteria(100)	c__Alphaproteobacteria(100)	o__Rhizobiales(100)	f__Phyllobacteriaceae(100)	g__Chelativorans(80)		0	0	0	0	0	0	0	0	0	0	0	0	0	0	0	0	0	0	0	0	8e-05	0	0	0	0	0
	Otu000745	k__Bacteria(100)	p__Proteobacteria(100)	c__Alphaproteobacteria(100)	c__Alphaproteobacteria_unclassified(100)	c__Alphaproteobacteria_unclassified(100)	c__Alphaproteobacteria_unclassified(100)		0	0	0	0	0	0	0	0	0	0	0	0	0	0	0	0	0	8.5e-05	0	0	0	0	0	0	0	0
	Otu000746	k__Bacteria(100)	p__Proteobacteria(100)	c__Alphaproteobacteria(100)	c__Alphaproteobacteria_unclassified(100)	c__Alphaproteobacteria_unclassified(100)	c__Alphaproteobacteria_unclassified(100)		0	0	0	0	9.2e-05	0	0	0	0	0	0	0	0	0	0	0	0	0	0	0	0	0	0	0	0	0
	Otu000747	k__Bacteria(100)	p__Cyanobacteria(100)	p__Cyanobacteria_unclassified(100)	p__Cyanobacteria_unclassified(100)	p__Cyanobacteria_unclassified(100)	p__Cyanobacteria_unclassified(100)		0	0	0	0	0	7.3e-05	0	0	0	0	0	0	0	0	0	0	0	0	0	0	0	0	0	0	0	0
	Otu000748	k__Bacteria(100)	p__Proteobacteria(100)	c__Alphaproteobacteria(100)	o__Sphingomonadales(100)	f__Sphingomonadaceae(100)	g__Sphingomonas(90)		0	0	0	0	0	7.3e-05	0	0	0	0	0	0	0	0	0	0	0	0	0	0	0	0	0	0	0	0
	Otu000749	k__Bacteria(100)	p__Proteobacteria(100)	c__Betaproteobacteria(100)	o__Burkholderiales(100)	f__Comamonadaceae(100)	f__Comamonadaceae_unclassified(100)		0	0	0	0	9e-06	0	0	0	1e-05	0	2.1e-05	1e-05	9e-06	1.7e-05	0	0	0	0	0	8e-06	0	0	1.3e-05	0	0	0
	Otu000751	k__Bacteria(100)	p__Proteobacteria(100)	c__Alphaproteobacteria(100)	c__Alphaproteobacteria_unclassified(100)	c__Alphaproteobacteria_unclassified(100)	c__Alphaproteobacteria_unclassified(100)		0	0	0	0	0	0	0	0	0	0	0	0	0	0	0	0	0	0	0	0	0	0	0	0	8.1e-05	0
	Otu000752	k__Bacteria(100)	p__Proteobacteria(100)	c__Betaproteobacteria(100)	o__Burkholderiales(100)	f__Oxalobacteraceae(100)	f__Oxalobacteraceae_unclassified(61)		0	0	0	0	0	0	1.9e-05	0	1e-05	0	0	0	0	0	1.1e-05	1.9e-05	2.2e-05	8e-06	0	0	0	0	0	0	0	0
	Otu000753	k__Bacteria(100)	p__Proteobacteria(100)	c__Alphaproteobacteria(100)	o__Caulobacterales(100)	f__Caulobacteraceae(100)	g__Brevundimonas(100)		0	0	0	0	0	0	9.7e-05	0	0	0	0	0	0	0	0	0	0	0	0	0	0	0	0	0	0	0
	Otu000754	k__Bacteria(100)	p__Proteobacteria(100)	c__Alphaproteobacteria(100)	o__Caulobacterales(100)	f__Caulobacteraceae(100)	f__Caulobacteraceae_unclassified(100)		0	0	0	0	0	0	0	0	0	0	0	0	0	8.5e-05	0	0	0	0	0	0	0	0	0	0	0	0
	Otu000755	k__Bacteria(100)	p__Actinobacteria(100)	c__Actinobacteria(100)	o__Actinomycetales(100)	f__Micrococcaceae(100)	g__Arthrobacter(90)		0	0	7.8e-05	0	0	0	0	0	0	0	0	0	0	0	0	0	0	0	0	0	0	0	0	0	0	0
	Otu000756	k__Bacteria(100)	p__Proteobacteria(100)	c__Alphaproteobacteria(100)	o__Rhizobiales(100)	f__Beijerinckiaceae(90)	g__Chelatococcus(90)		0	0	0	0	0	0	0	0	0	0	0	0	0	0	0	0	0	7.6e-05	0	0	0	0	0	0	8e-06	0
	Otu000757	k__Bacteria(100)	p__Cyanobacteria(100)	p__Cyanobacteria_unclassified(100)	p__Cyanobacteria_unclassified(100)	p__Cyanobacteria_unclassified(100)	p__Cyanobacteria_unclassified(100)		0	0	0	0	0	0	0	0	0	0	0	0	0	0	0	0	0	0	0	0	0	0	5.4e-05	7e-05	0	0
	Otu000758	k__Bacteria(100)	p__Cyanobacteria(100)	p__Cyanobacteria_unclassified(100)	p__Cyanobacteria_unclassified(100)	p__Cyanobacteria_unclassified(100)	p__Cyanobacteria_unclassified(100)		0	0	0	0	0	7.3e-05	0	0	0	0	0	0	0	0	0	0	0	0	0	0	0	0	0	0	0	0
	Otu000759	k__Bacteria(100)	p__Proteobacteria(100)	c__Alphaproteobacteria(100)	o__Rhizobiales(100)	f__Hyphomicrobiaceae(100)	f__Hyphomicrobiaceae_unclassified(100)		0	0	0	0	0	0	0	0	0	0	0	0	0	0	0	0	0	7.6e-05	0	0	0	0	0	0	0	0
	Otu000760	k__Bacteria(100)	p__Actinobacteria(100)	c__Actinobacteria(100)	o__Actinomycetales(100)	f__Corynebacteriaceae(100)	g__Corynebacterium(100)		0	1.7e-05	0	0	0	0	0	0	0	0	0	0	0	3.4e-05	0	0	0	0	0	2.4e-05	0	0	0	0	0	0
	Otu000761	k__Bacteria(100)	p__Cyanobacteria(100)	c__Oscillatoriophycideae(100)	c__Oscillatoriophycideae_unclassified(100)	c__Oscillatoriophycideae_unclassified(100)	c__Oscillatoriophycideae_unclassified(100)		0	0	0	0	0	0	0	0	0	0	0	0	0	0	0	0	0	0	0	0	7.2e-05	0	0	0	0	0
	Otu000762	k__Bacteria(100)	p__Armatimonadetes(100)	c__OS-L(100)	c__OS-L_unclassified(100)	c__OS-L_unclassified(100)	c__OS-L_unclassified(100)		0	0	0	0	0	0	0	0	0	0	0	0	0	0	0	0	0	0	0	0	0	0	0	0	7.3e-05	0
	Otu000763	k__Bacteria(100)	p__Bacteroidetes(100)	p__Bacteroidetes_unclassified(100)	p__Bacteroidetes_unclassified(100)	p__Bacteroidetes_unclassified(100)	p__Bacteroidetes_unclassified(100)		0	0	0	0	0	6.6e-05	0	0	0	0	0	0	0	0	0	0	0	0	0	0	0	0	0	0	0	0
	Otu000764	k__Bacteria(100)	p__Proteobacteria(100)	c__Alphaproteobacteria(100)	o__Rhizobiales(100)	f__Rhizobiaceae(100)	g__Rhizobium(100)	s__leguminosarum(100)	0	0	0	0	0	0	0	0	0	0	0	0	0	7.6e-05	0	0	0	0	0	0	0	0	0	0	0	0
	Otu000765	k__Bacteria(100)	p__Bacteroidetes(100)	p__Bacteroidetes_unclassified(100)	p__Bacteroidetes_unclassified(100)	p__Bacteroidetes_unclassified(100)	p__Bacteroidetes_unclassified(100)		0	0	0	0	0	6.6e-05	0	0	0	0	0	0	0	0	0	0	0	0	0	0	0	0	0	0	0	0
	Otu000766	k__Bacteria(100)	p__Cyanobacteria(100)	c__Nostocophycideae(100)	o__Nostocales(100)	o__Nostocales_unclassified(89)	o__Nostocales_unclassified(89)		0	0	0	0	0	0	0	0	0	0	0	0	0	0	0	8.7e-05	0	0	0	0	0	0	0	0	0	0
	Otu000767	k__Bacteria(100)	p__Cyanobacteria(100)	c__Oscillatoriophycideae(100)	c__Oscillatoriophycideae_unclassified(100)	c__Oscillatoriophycideae_unclassified(100)	c__Oscillatoriophycideae_unclassified(100)		0	0	0	0	0	6.6e-05	0	0	0	0	0	0	0	0	0	0	0	0	0	0	0	0	0	0	0	0
	Otu000768	k__Bacteria(100)	p__Cyanobacteria(100)	c__Nostocophycideae(100)	o__Nostocales(100)	f__Nostocaceae(100)	f__Nostocaceae_unclassified(100)		0	0	0	0	0	0	3e-05	0	0	0	0	0	0	0	6.4e-05	0	0	0	0	0	0	0	0	0	0	0
	Otu000769	k__Bacteria(100)	p__Proteobacteria(100)	c__Alphaproteobacteria(100)	o__Rhodobacterales(100)	f__Rhodobacteraceae(100)	g__Paracoccus(100)	s__aminovorans(100)	0	0	0	0	0	0	0	0	0	0	0	0	0	0	0	0	0	0	0.000125	0	0	0	0	0	0	0
	Otu000770	k__Bacteria(100)	p__Proteobacteria(100)	c__Gammaproteobacteria(100)	o__Oceanospirillales(100)	f__Halomonadaceae(100)	g__Halomonas(100)		5e-05	0	0	0	0	0	0	0	0	0	0	0	0	0	0	0	1.5e-05	0	0	0	0	0	0	0	0	0
	Otu000771	k__Bacteria(100)	p__Proteobacteria(100)	c__Alphaproteobacteria(100)	o__Rhodobacterales(100)	f__Rhodobacteraceae(100)	f__Rhodobacteraceae_unclassified(100)		0	0	0	0	0	0	0	0	0	0	0	0	0	0	0	0	6.7e-05	0	0	0	0	0	0	0	0	0
	Otu000772	k__Bacteria(100)	k__Bacteria_unclassified(100)	k__Bacteria_unclassified(100)	k__Bacteria_unclassified(100)	k__Bacteria_unclassified(100)	k__Bacteria_unclassified(100)		0	0	0	0	0	0	0	0	0	0	0	0	0	0	0	0	0	7.6e-05	0	0	0	0	0	0	0	0
	Otu000773	k__Bacteria(100)	p__Cyanobacteria(100)	c__Nostocophycideae(100)	o__Nostocales(100)	f__Nostocaceae(100)	f__Nostocaceae_unclassified(100)		0	0	0	0	0	0	3.9e-05	0	0	0	0	0	0	0	5.3e-05	0	0	0	0	0	0	0	0	0	0	0
	Otu000774	k__Bacteria(100)	p__Proteobacteria(100)	c__Alphaproteobacteria(100)	o__Rhodobacterales(100)	f__Rhodobacteraceae(100)	f__Rhodobacteraceae_unclassified(100)		0	0	0	0	0	0	0	0	0	0	0	8.7e-05	0	0	0	0	0	0	0	0	0	0	0	0	0	0
	Otu000775	k__Bacteria(100)	p__Chloroflexi(100)	c__TK17(100)	o__mle1-48(100)	o__mle1-48_unclassified(100)	o__mle1-48_unclassified(100)		0	0	0	0	0	0	0	0	0	0	0	0	0	0	0	0	0	0	0	0	0	0	0	0	7.3e-05	0
	Otu000776	k__Bacteria(100)	p__Bacteroidetes(100)	c__Sphingobacteriia(100)	o__Sphingobacteriales(100)	o__Sphingobacteriales_unclassified(89)	o__Sphingobacteriales_unclassified(89)		0	0	0	0	0	6.6e-05	0	0	0	0	0	0	0	0	0	0	0	0	0	0	0	0	0	0	0	0
	Otu000777	k__Bacteria(100)	p__Proteobacteria(100)	c__Alphaproteobacteria(100)	o__Rhizobiales(100)	f__Phyllobacteriaceae(78)	g__Phyllobacterium(78)		0	0	0	0	0	0	0	0	0	0	0	1.9e-05	0	0	0	0	0	0	1.4e-05	0	8e-06	4e-05	0	0	0	0
	Otu000778	k__Bacteria(100)	k__Bacteria_unclassified(100)	k__Bacteria_unclassified(100)	k__Bacteria_unclassified(100)	k__Bacteria_unclassified(100)	k__Bacteria_unclassified(100)		0	0	0	0	0	0	0	0	0	0	0	0	0	0	0	0	0	0	0	0	0	7.2e-05	0	0	0	0
	Otu000779	k__Bacteria(100)	p__Proteobacteria(100)	c__Alphaproteobacteria(100)	o__Sphingomonadales(100)	o__Sphingomonadales_unclassified(100)	o__Sphingomonadales_unclassified(100)		0	0	0	0	0	0	0	0	0	0	0	0	0	8e-06	0	0	0	6.8e-05	0	0	0	0	0	0	0	0
	Otu000780	k__Bacteria(100)	p__Proteobacteria(100)	c__Alphaproteobacteria(100)	o__Sphingomonadales(100)	o__Sphingomonadales_unclassified(67)	o__Sphingomonadales_unclassified(67)		0	0	0	0	8.3e-05	0	0	0	0	0	0	0	0	0	0	0	0	0	0	0	0	0	0	0	0	0
	Otu000781	k__Bacteria(100)	p__Cyanobacteria(100)	c__Synechococcophycideae(100)	o__Pseudanabaenales(100)	f__Pseudanabaenaceae(100)	f__Pseudanabaenaceae_unclassified(78)		7e-06	0	0	0	0	0	0	0	0	0	0	0	6.2e-05	0	0	0	0	0	0	0	0	8e-06	0	0	0	0
	Otu000782	k__Bacteria(100)	p__Proteobacteria(100)	c__Betaproteobacteria(100)	o__Burkholderiales(100)	f__Oxalobacteraceae(100)	f__Oxalobacteraceae_unclassified(100)		0	0	0	0	0	7e-06	0	0	0	0	0	0	0	0	0	0	0	0	8.3e-05	1.6e-05	0	0	0	0	0	0
	Otu000783	k__Bacteria(100)	p__Proteobacteria(100)	c__Gammaproteobacteria(100)	o__Pseudomonadales(100)	f__Pseudomonadaceae(100)	g__Pseudomonas(100)		0	0	0	0	0	0	0	0	0	0	0	8.7e-05	0	0	0	0	0	0	0	0	0	0	0	0	0	0
	Otu000784	k__Bacteria(100)	p__Proteobacteria(100)	c__Betaproteobacteria(100)	o__Burkholderiales(100)	f__Comamonadaceae(100)	f__Comamonadaceae_unclassified(100)		0	0	0	0	8.3e-05	0	0	0	0	0	0	0	0	0	0	0	0	0	0	0	0	0	0	0	0	0
	Otu000785	k__Bacteria(100)	p__Proteobacteria(100)	c__Alphaproteobacteria(100)	c__Alphaproteobacteria_unclassified(100)	c__Alphaproteobacteria_unclassified(100)	c__Alphaproteobacteria_unclassified(100)		0	0	0	1.2e-05	7.3e-05	0	0	0	0	0	0	0	0	0	0	0	0	0	0	0	0	0	0	0	0	0
	Otu000786	k__Bacteria(100)	p__Cyanobacteria(100)	c__Synechococcophycideae(100)	o__Pseudanabaenales(100)	f__Pseudanabaenaceae(100)	f__Pseudanabaenaceae_unclassified(100)		0	0	0	0	0	0	0	0	0	0	0	0	7.1e-05	0	0	0	0	0	0	0	0	0	0	1.1e-05	0	0
	Otu000787	k__Bacteria(100)	p__Proteobacteria(100)	c__Alphaproteobacteria(100)	c__Alphaproteobacteria_unclassified(100)	c__Alphaproteobacteria_unclassified(100)	c__Alphaproteobacteria_unclassified(100)		0	0	0	0	0	0	0	0	0	0	0	8.7e-05	0	0	0	0	0	0	0	0	0	0	0	0	0	0
	Otu000788	k__Bacteria(100)	p__Proteobacteria(100)	c__Alphaproteobacteria(100)	o__Sphingomonadales(100)	f__Sphingomonadaceae(56)	f__Sphingomonadaceae_unclassified(56)		0	0	0	0	0	0	0	0	0	0	0	0	0	0	0	0	0	7.6e-05	0	0	0	0	0	0	0	0
	Otu000789	k__Bacteria(100)	p__Proteobacteria(100)	c__Alphaproteobacteria(100)	o__Rhodospirillales(100)	f__Rhodospirillaceae(100)	g__Reyranella(100)	s__massiliensis(100)	0	0	0	0	0	0	0	0	0	0	0	0	0	0	0	0	0	0	0	0	3.2e-05	4e-05	0	0	0	0
	Otu000790	k__Bacteria(100)	p__Proteobacteria(100)	c__Gammaproteobacteria(100)	o__Pseudomonadales(100)	f__Moraxellaceae(100)	g__Acinetobacter(100)		0	9e-06	0	0	0	0	1e-05	0	0	2.1e-05	1e-05	0	0	8e-06	0	0	0	0	2.8e-05	0	0	0	1.3e-05	0	0	0
	Otu000791	k__Bacteria(100)	p__Cyanobacteria(100)	p__Cyanobacteria_unclassified(100)	p__Cyanobacteria_unclassified(100)	p__Cyanobacteria_unclassified(100)	p__Cyanobacteria_unclassified(100)		0	0	0	0	0	0	1.9e-05	0	0	0	0	0	1.8e-05	1.7e-05	0	0	0	0	0	8e-06	0	0	1.3e-05	1.1e-05	0	0
	Otu000792	k__Bacteria(100)	p__Cyanobacteria(100)	p__Cyanobacteria_unclassified(100)	p__Cyanobacteria_unclassified(100)	p__Cyanobacteria_unclassified(100)	p__Cyanobacteria_unclassified(100)		0	0	0	0	0	6.6e-05	0	0	0	0	0	0	0	0	0	0	0	0	0	0	0	0	0	0	0	0
	Otu000793	k__Bacteria(100)	p__Cyanobacteria(100)	c__Synechococcophycideae(100)	o__Pseudanabaenales(100)	f__Pseudanabaenaceae(100)	g__Leptolyngbya(100)		0	0	0	0	0	0	0	0	0	0	0	0	0	0	0	0	0	0	0	0	0	7.2e-05	0	0	0	0
	Otu000794	k__Bacteria(100)	p__Proteobacteria(100)	c__Alphaproteobacteria(100)	o__Caulobacterales(100)	f__Caulobacteraceae(100)	g__Brevundimonas(100)	s__vesicularis(100)	0	0	0	0	0	0	8.8e-05	0	0	0	0	0	0	0	0	0	0	0	0	0	0	0	0	0	0	0
	Otu000795	k__Bacteria(100)	p__Proteobacteria(100)	p__Proteobacteria_unclassified(100)	p__Proteobacteria_unclassified(100)	p__Proteobacteria_unclassified(100)	p__Proteobacteria_unclassified(100)		0	0	0	0	0	0	0	0	0	0	0	0	0	0	0	0	0	0	0	0	0	0	0	0	0	7.9e-05
	Otu000796	k__Bacteria(100)	p__Proteobacteria(100)	c__Alphaproteobacteria(100)	c__Alphaproteobacteria_unclassified(100)	c__Alphaproteobacteria_unclassified(100)	c__Alphaproteobacteria_unclassified(100)		0	0	0	0	0	0	0	0	0	0	0	0	0	0	0	0	0	7.6e-05	0	0	0	0	0	0	0	0
	Otu000797	k__Bacteria(100)	p__Proteobacteria(100)	c__Gammaproteobacteria(100)	o__Xanthomonadales(100)	f__Xanthomonadaceae(100)	g__Silanimonas(100)	s__lenta(100)	0	0	0	0	0	0	0	0	0	0	9.2e-05	0	0	0	0	0	0	0	0	0	0	0	0	0	0	0
	Otu000798	k__Bacteria(100)	p__Proteobacteria(100)	c__Alphaproteobacteria(100)	o__Sphingomonadales(100)	o__Sphingomonadales_unclassified(100)	o__Sphingomonadales_unclassified(100)		0	0	0	0	0	0	0	0	0	0	0	0	0	0	0	0	0	7.6e-05	0	0	0	0	0	0	0	0
	Otu000799	k__Bacteria(100)	k__Bacteria_unclassified(100)	k__Bacteria_unclassified(100)	k__Bacteria_unclassified(100)	k__Bacteria_unclassified(100)	k__Bacteria_unclassified(100)		0	0	0	0	0	0	0	0	0	0	0	0	0	0	0	0	0	0	0	0	0	0	9.3e-05	2.4e-05	0	0
	Otu000800	k__Bacteria(100)	p__Cyanobacteria(100)	c__Oscillatoriophycideae(100)	o__Oscillatoriales(100)	f__Phormidiaceae(100)	g__Planktothrix(100)		0	0	0	0.000106	0	0	0	0	0	0	0	0	0	0	0	0	0	0	0	0	0	0	0	0	0	0
	Otu000801	k__Bacteria(100)	p__Cyanobacteria(100)	c__Oscillatoriophycideae(100)	o__Oscillatoriales(100)	f__Phormidiaceae(100)	g__Geitlerinema(78)		0	0	0	0	0	0	0	0	0	0	0	0	0	0	0	0	0	7.6e-05	0	0	0	0	0	0	0	0
	Otu000802	k__Bacteria(100)	p__Proteobacteria(100)	c__Alphaproteobacteria(100)	o__Sphingomonadales(100)	f__Erythrobacteraceae(100)	f__Erythrobacteraceae_unclassified(78)		0	0	0	8.2e-05	0	0	0	0	0	0	0	0	0	0	0	0	0	0	2.8e-05	0	0	0	0	0	0	0
	Otu000803	k__Bacteria(100)	p__Proteobacteria(100)	c__Alphaproteobacteria(100)	o__Rhizobiales(100)	f__Bradyrhizobiaceae(100)	f__Bradyrhizobiaceae_unclassified(100)		0	0	0	0	0	0	0	0	0	1e-05	0	4.8e-05	2.6e-05	0	0	0	0	0	0	0	0	0	0	0	0	0
	Otu000804	k__Bacteria(100)	p__Proteobacteria(100)	c__Alphaproteobacteria(100)	o__Sphingomonadales(100)	o__Sphingomonadales_unclassified(67)	o__Sphingomonadales_unclassified(67)		0	0	0	0	0	0	0	6.3e-05	0	0	0	0	0	0	0	0	0	0	0	0	0	0	0	0	0	0
	Otu000805	k__Bacteria(100)	p__Proteobacteria(100)	c__Alphaproteobacteria(100)	c__Alphaproteobacteria_unclassified(100)	c__Alphaproteobacteria_unclassified(100)	c__Alphaproteobacteria_unclassified(100)		0	0	0	0	0	0	0	0	0	0	0	8.7e-05	0	0	0	0	0	0	0	0	0	0	0	0	0	0
	Otu000806	k__Bacteria(100)	p__Proteobacteria(100)	c__Alphaproteobacteria(100)	o__Sphingomonadales(100)	f__Sphingomonadaceae(100)	g__Novosphingobium(100)		0	0	0	0	0	6.6e-05	0	0	0	0	0	0	0	0	0	0	0	0	0	0	0	0	0	0	0	0
	Otu000807	k__Bacteria(100)	p__Cyanobacteria(100)	c__Oscillatoriophycideae(100)	o__Oscillatoriales(100)	f__Phormidiaceae(100)	g__Phormidium(100)		0	7.7e-05	0	0	0	0	0	0	0	0	0	0	0	0	0	0	0	0	0	0	0	0	0	0	0	0
	Otu000808	k__Bacteria(100)	p__Firmicutes(100)	c__Clostridia(100)	o__Clostridiales(100)	f__Lachnospiraceae(100)	f__Lachnospiraceae_unclassified(100)		0	0	0	0	0	0	0	0	0	0	0	0	0	0	0	0	0	0	0.000125	0	0	0	0	0	0	0
	Otu000809	k__Bacteria(100)	p__Proteobacteria(100)	c__Alphaproteobacteria(100)	o__Rhodospirillales(100)	f__Rhodospirillaceae(100)	g__Phaeospirillum(100)	s__fulvum(100)	0	0	0	0	0	0	0	0	9.1e-05	0	0	0	0	0	0	0	0	0	0	0	0	0	0	0	0	0
	Otu000810	k__Bacteria(100)	p__Proteobacteria(100)	c__Gammaproteobacteria(100)	o__Enterobacteriales(100)	f__Enterobacteriaceae(100)	f__Enterobacteriaceae_unclassified(89)		0	0	0	0	0	0	0	0	0	0	1e-05	0	0	0	0	0	0	0	0.000111	0	0	0	0	0	0	0
	Otu000811	k__Bacteria(100)	p__Proteobacteria(100)	c__Gammaproteobacteria(100)	c__Gammaproteobacteria_unclassified(100)	c__Gammaproteobacteria_unclassified(100)	c__Gammaproteobacteria_unclassified(100)		0	0	0	0	0	0	0	0	0	0	0	0	0	0	0	0	6.7e-05	0	0	0	0	0	0	0	0	0
	Otu000812	k__Bacteria(100)	p__Proteobacteria(100)	c__Betaproteobacteria(100)	o__Burkholderiales(100)	f__Oxalobacteraceae(100)	f__Oxalobacteraceae_unclassified(100)		0	0	0	2.4e-05	9e-06	0	1e-05	0	0	0	0	0	0	0	0	0	0	0	0	0	0	0	0	0	0	4.4e-05
	Otu000813	k__Bacteria(100)	p__Verrucomicrobia(100)	c__[Methylacidiphilae](100)	o__Methylacidiphilales(100)	f__LD19(100)	f__LD19_unclassified(100)		0	9e-06	8e-06	1.2e-05	1.8e-05	0	0	0	0	0	0	1e-05	0	0	0	0	0	0	0	0	8e-06	8e-06	1.3e-05	0	0	0
	Otu000814	k__Bacteria(100)	p__Cyanobacteria(100)	c__4C0d-2(100)	o__MLE1-12(100)	o__MLE1-12_unclassified(100)	o__MLE1-12_unclassified(100)		0	0	0	0	0	0	0	0	0	0	0	0	1.8e-05	0	0	0	7e-06	0	8.3e-05	0	0	0	0	0	0	0
	Otu000815	k__Bacteria(100)	p__Armatimonadetes(100)	c__[Fimbriimonadia](100)	o__[Fimbriimonadales](100)	f__[Fimbriimonadaceae](100)	g__Fimbriimonas(100)		0	0	0	0	7.3e-05	0	0	0	0	0	0	0	0	0	0	0	0	0	0	0	0	0	0	0	0	0
	Otu000816	k__Bacteria(100)	p__Proteobacteria(100)	c__Gammaproteobacteria(100)	c__Gammaproteobacteria_unclassified(100)	c__Gammaproteobacteria_unclassified(100)	c__Gammaproteobacteria_unclassified(100)		0	0	0	0	0	0	0	0	0	0	0	0	0	0	0	0	6e-05	0	0	0	0	0	0	0	0	0
	Otu000817	k__Bacteria(100)	p__Proteobacteria(100)	c__Alphaproteobacteria(100)	o__Rhizobiales(100)	o__Rhizobiales_unclassified(100)	o__Rhizobiales_unclassified(100)		0	0	0	0	0	0	0	5.6e-05	0	0	0	0	0	0	0	0	0	0	0	0	0	0	0	0	0	0
	Otu000818	k__Bacteria(100)	p__Proteobacteria(100)	c__Betaproteobacteria(100)	c__Betaproteobacteria_unclassified(100)	c__Betaproteobacteria_unclassified(100)	c__Betaproteobacteria_unclassified(100)		0	0	0	0	0	0	0	0	0	0	0	0	0	0	0	0	0	0	0.000111	0	0	0	0	0	0	0
	Otu000819	k__Bacteria(100)	p__Firmicutes(100)	c__Bacilli(100)	o__Lactobacillales(100)	f__Leuconostocaceae(100)	g__Weissella(100)		0	0	0	0	0	0	0	0	0	0	0	0	0	0	0	0	0	0	0.000111	0	0	0	0	0	0	0
	Otu000820	k__Bacteria(100)	p__Cyanobacteria(100)	p__Cyanobacteria_unclassified(100)	p__Cyanobacteria_unclassified(100)	p__Cyanobacteria_unclassified(100)	p__Cyanobacteria_unclassified(100)		0	0	0	0	0	0	0	0	0	0	0	0	0	0	0	0	0	0	0	0	0	0	7.9e-05	2.4e-05	0	0
	Otu000821	k__Bacteria(100)	p__Cyanobacteria(100)	c__Synechococcophycideae(100)	o__Pseudanabaenales(100)	f__Pseudanabaenaceae(100)	f__Pseudanabaenaceae_unclassified(100)		0	0	0	0	7.3e-05	0	0	0	0	0	0	0	0	0	0	0	0	0	0	0	0	0	0	0	0	0
	Otu000823	k__Bacteria(100)	p__Proteobacteria(100)	c__Alphaproteobacteria(100)	o__Sphingomonadales(100)	f__Sphingomonadaceae(100)	g__Sphingomonas(100)		0	0	0	0	0	5.9e-05	0	0	0	0	0	0	0	0	0	0	0	0	0	0	0	0	0	0	0	0
	Otu000824	k__Bacteria(100)	p__Proteobacteria(100)	c__Gammaproteobacteria(100)	o__Xanthomonadales(100)	f__Xanthomonadaceae(100)	g__Silanimonas(100)	s__lenta(100)	0	0	0	0	0	0	0	0	0	0	8.2e-05	0	0	0	0	0	0	0	0	0	0	0	0	0	0	0
	Otu000825	k__Bacteria(100)	p__Cyanobacteria(100)	c__Oscillatoriophycideae(100)	o__Oscillatoriales(100)	f__Phormidiaceae(100)	g__Planktothrix(100)		0	0	0	9.4e-05	0	0	0	0	0	0	0	0	0	0	0	0	0	0	0	0	0	0	0	0	0	0
	Otu000826	k__Bacteria(100)	p__Cyanobacteria(100)	c__Synechococcophycideae(100)	o__Pseudanabaenales(100)	f__Pseudanabaenaceae(100)	f__Pseudanabaenaceae_unclassified(100)		0	0	0	0	7.3e-05	0	0	0	0	0	0	0	0	0	0	0	0	0	0	0	0	0	0	0	0	0
	Otu000827	k__Bacteria(100)	p__Cyanobacteria(100)	c__Oscillatoriophycideae(100)	o__Oscillatoriales(100)	f__Phormidiaceae(100)	g__Planktothrix(100)		0	0	0	9.4e-05	0	0	0	0	0	0	0	0	0	0	0	0	0	0	0	0	0	0	0	0	0	0
	Otu000828	k__Bacteria(100)	p__Proteobacteria(100)	c__Alphaproteobacteria(100)	o__Sphingomonadales(100)	o__Sphingomonadales_unclassified(63)	o__Sphingomonadales_unclassified(63)		0	0	0	0	6.4e-05	0	0	7e-06	0	0	0	0	0	0	0	0	0	0	0	0	0	0	0	0	0	0
	Otu000829	k__Bacteria(100)	p__Proteobacteria(100)	c__Alphaproteobacteria(100)	c__Alphaproteobacteria_unclassified(100)	c__Alphaproteobacteria_unclassified(100)	c__Alphaproteobacteria_unclassified(100)		0	0	0	0	0	0	0	0	0	0	0	0	0	0	0	0	0	6.8e-05	0	0	0	0	0	0	0	0
	Otu000830	k__Bacteria(100)	p__Proteobacteria(100)	c__Alphaproteobacteria(100)	o__Rhodospirillales(100)	o__Rhodospirillales_unclassified(100)	o__Rhodospirillales_unclassified(100)		0	0	0	0	0	0	0	0	0	0	0	0	0	0	0	0	0	0	2.8e-05	0	0	4.8e-05	0	0	0	0
	Otu000831	k__Bacteria(100)	p__Proteobacteria(100)	c__Betaproteobacteria(100)	o__Burkholderiales(100)	f__Comamonadaceae(100)			0	0	8e-06	0	9e-06	0	1e-05	0	0	0	0	0	0	8e-06	0	1e-05	7e-06	0	0	0	0	0	1.3e-05	0	8e-06	0
	Otu000832	k__Bacteria(100)	k__Bacteria_unclassified(100)	k__Bacteria_unclassified(100)	k__Bacteria_unclassified(100)	k__Bacteria_unclassified(100)	k__Bacteria_unclassified(100)		0	0	0	0	0	0	0	0	0	0	0	0	0	0	0	7.7e-05	0	0	0	0	0	0	0	0	0	0
	Otu000833	k__Bacteria(100)	p__Proteobacteria(100)	c__Alphaproteobacteria(100)	o__Sphingomonadales(100)	f__Sphingomonadaceae(100)	f__Sphingomonadaceae_unclassified(100)		0	0	0	0	0	0	0	0	0	0	0	0	0	0	0	6.8e-05	0	0	0	0	0	0	0	0	0	9e-06
	Otu000834	k__Bacteria(100)	p__Firmicutes(100)	c__Bacilli(100)	o__Bacillales(100)	f__Alicyclobacillaceae(100)	g__Alicyclobacillus(100)	s__tolerans(100)	0	0	0	0	0	0	0	0	0	0	0	0	0	0	0	0	0	0	0	0	0	0	0.000106	0	0	0
	Otu000835	k__Bacteria(100)	p__Cyanobacteria(100)	p__Cyanobacteria_unclassified(100)	p__Cyanobacteria_unclassified(100)	p__Cyanobacteria_unclassified(100)	p__Cyanobacteria_unclassified(100)		0	0	0	0	0	5.9e-05	0	0	0	0	0	0	0	0	0	0	0	0	0	0	0	0	0	0	0	0
	Otu000836	k__Bacteria(100)	p__Proteobacteria(100)	c__Alphaproteobacteria(100)	o__Caulobacterales(100)	f__Caulobacteraceae(100)	f__Caulobacteraceae_unclassified(100)		0	0	0	0	0	0	0	0	0	0	0	0	0	0	0	0	0	0	0	0	0	6.4e-05	0	0	0	0
	Otu000837	k__Bacteria(100)	p__Proteobacteria(100)	c__Alphaproteobacteria(100)	o__Caulobacterales(100)	f__Caulobacteraceae(100)	f__Caulobacteraceae_unclassified(75)		0	0	0	0	0	0	0	0	0	0	0	0	0	6.8e-05	0	0	0	0	0	0	0	0	0	0	0	0
	Otu000838	k__Bacteria(100)	p__Cyanobacteria(100)	c__Nostocophycideae(100)	o__Stigonematales(100)	f__Rivulariaceae(100)	g__Rivularia(100)		0	0	0	0	0	0	0	0	2e-05	0	3.1e-05	0	2.6e-05	0	0	0	0	0	0	0	0	0	0	0	0	0
	Otu000839	k__Bacteria(100)	p__Cyanobacteria(100)	c__Oscillatoriophycideae(100)	o__Chroococcales(100)	o__Chroococcales_unclassified(100)	o__Chroococcales_unclassified(100)		0	0	0	0	0	0	0	0	0	0	0	0	0	6.8e-05	0	0	0	0	0	0	0	0	0	0	0	0
	Otu000840	k__Bacteria(100)	p__Proteobacteria(100)	c__Alphaproteobacteria(100)	o__Sphingomonadales(100)	f__Sphingomonadaceae(100)	g__Sphingopyxis(100)	s__alaskensis(100)	0	0	0	0	0	0	0	0	0	0	0	0	0	0	0	1e-05	0	4.2e-05	0	0	8e-06	8e-06	0	0	0	0
	Otu000841	k__Bacteria(100)	p__Proteobacteria(100)	c__Alphaproteobacteria(100)	o__Caulobacterales(100)	f__Caulobacteraceae(100)	g__Brevundimonas(100)	s__diminuta(100)	0	0	8e-06	1.2e-05	0	0	0	7e-06	0	0	1e-05	0	0	8e-06	0	0	0	8e-06	0	0	8e-06	0	0	0	0	9e-06
	Otu000842	k__Bacteria(100)	p__Proteobacteria(100)	c__Alphaproteobacteria(100)	c__Alphaproteobacteria_unclassified(100)	c__Alphaproteobacteria_unclassified(100)	c__Alphaproteobacteria_unclassified(100)		0	0	0	0	0	0	0	0	0	0	0	0	0	0	0	0	0	6.8e-05	0	0	0	0	0	0	0	0
	Otu000843	k__Bacteria(100)	p__Proteobacteria(100)	c__Alphaproteobacteria(100)	o__Sphingomonadales(100)	o__Sphingomonadales_unclassified(100)			0	0	0	0	0	0	0	4.9e-05	0	0	0	0	0	0	0	0	7e-06	0	0	0	0	0	0	0	0	0
	Otu000844	k__Bacteria(100)	k__Bacteria_unclassified(100)	k__Bacteria_unclassified(100)	k__Bacteria_unclassified(100)	k__Bacteria_unclassified(100)	k__Bacteria_unclassified(100)		0	6.9e-05	0	0	0	0	0	0	0	0	0	0	0	0	0	0	0	0	0	0	0	0	0	0	0	0
	Otu000845	k__Bacteria(100)	p__Cyanobacteria(100)	c__Synechococcophycideae(100)	o__Pseudanabaenales(100)	f__Pseudanabaenaceae(100)	f__Pseudanabaenaceae_unclassified(63)		0	0	0	0	7.3e-05	0	0	0	0	0	0	0	0	0	0	0	0	0	0	0	0	0	0	0	0	0
	Otu000846	k__Bacteria(100)	p__Cyanobacteria(100)	c__Oscillatoriophycideae(100)	o__Chroococcales(100)	f__Xenococcaceae(100)	f__Xenococcaceae_unclassified(100)		0	0	0	0	0	0	0	5.6e-05	0	0	0	0	0	0	0	0	0	0	0	0	0	0	0	0	0	0
	Otu000847	k__Bacteria(100)	p__Cyanobacteria(100)	p__Cyanobacteria_unclassified(100)	p__Cyanobacteria_unclassified(100)	p__Cyanobacteria_unclassified(100)	p__Cyanobacteria_unclassified(100)		0	0	0	0	0	0	0	5.6e-05	0	0	0	0	0	0	0	0	0	0	0	0	0	0	0	0	0	0
	Otu000848	k__Bacteria(100)	k__Bacteria_unclassified(100)	k__Bacteria_unclassified(100)	k__Bacteria_unclassified(100)	k__Bacteria_unclassified(100)	k__Bacteria_unclassified(100)		0	0	0	0	0	0	0	0	0	0	0	0	0	0	0	0	0	0	0	0	0	0	7.9e-05	2.4e-05	0	0
	Otu000849	k__Bacteria(100)	k__Bacteria_unclassified(100)	k__Bacteria_unclassified(100)	k__Bacteria_unclassified(100)	k__Bacteria_unclassified(100)	k__Bacteria_unclassified(100)		7e-06	0	0	0	0	0	1.9e-05	0	1e-05	0	0	0	0	0	1.1e-05	1e-05	0	0	1.4e-05	0	0	8e-06	0	0	0	0
	Otu000850	k__Bacteria(100)	p__Proteobacteria(100)	c__Alphaproteobacteria(100)	o__Rhizobiales(100)	f__Phyllobacteriaceae(100)	g__Phyllobacterium(100)		0	0	0	0	0	0	0	0	0	0	0	7.7e-05	0	0	0	0	0	0	0	0	0	0	0	0	0	0
	Otu000851	k__Bacteria(100)	p__Bacteroidetes(100)	c__[Saprospirae](100)	o__[Saprospirales](100)	f__Chitinophagaceae(100)	f__Chitinophagaceae_unclassified(100)		0	0	0	0	0	0	0	0	0	0	0	0	0	0	0	0	0	0	0	0	0	6.4e-05	0	0	0	0
	Otu000852	k__Bacteria(100)	p__Proteobacteria(100)	c__Alphaproteobacteria(100)	o__Rhizobiales(100)	o__Rhizobiales_unclassified(100)	o__Rhizobiales_unclassified(100)		0	0	0	9.4e-05	0	0	0	0	0	0	0	0	0	0	0	0	0	0	0	0	0	0	0	0	0	0
	Otu000853	k__Bacteria(100)	p__Cyanobacteria(100)	p__Cyanobacteria_unclassified(100)	p__Cyanobacteria_unclassified(100)	p__Cyanobacteria_unclassified(100)	p__Cyanobacteria_unclassified(100)		0	0	0	0	0	0	0	0	0	0	0	0	0	0	0	0	0	0	0	0	0	0	7.9e-05	2.4e-05	0	0
	Otu000854	k__Bacteria(100)	p__Cyanobacteria(100)	p__Cyanobacteria_unclassified(100)	p__Cyanobacteria_unclassified(100)	p__Cyanobacteria_unclassified(100)	p__Cyanobacteria_unclassified(100)		0	0	0	0	0	0	0	0	0	0	0	0	0	0	0	0	0	0	0	0	6.4e-05	0	0	0	0	0
	Otu000855	k__Bacteria(100)	p__Proteobacteria(100)	c__Alphaproteobacteria(100)	o__Caulobacterales(100)	f__Caulobacteraceae(100)	g__Brevundimonas(100)	s__vesicularis(100)	0	0	0	0	0	0	7.8e-05	0	0	0	0	0	0	0	0	0	0	0	0	0	0	0	0	0	0	0
	Otu000856	k__Bacteria(100)	p__Chloroflexi(100)	c__Chloroflexi(100)	o__Chloroflexales(100)	f__Chloroflexaceae(100)	g__Chloroflexus(100)		0	0	0	0	0	0	0	0	0	0	0	0	0	0	0	0	0	0	0	0	0	0	0	0	0	7e-05
	Otu000857	k__Bacteria(100)	p__Cyanobacteria(100)	c__Synechococcophycideae(100)	o__Synechococcales(100)	f__Synechococcaceae(100)	g__Synechococcus(63)		1.4e-05	0	0	0	0	0	0	0	0	0	0	0	2.6e-05	0	0	0	0	8e-06	0	8e-06	0	0	0	0	8e-06	0
	Otu000859	k__Bacteria(100)	p__Proteobacteria(100)	c__Alphaproteobacteria(100)	o__Rhodobacterales(100)	f__Rhodobacteraceae(100)	f__Rhodobacteraceae_unclassified(100)		0	0	6.2e-05	0	0	0	0	0	0	0	0	0	0	0	0	0	0	0	0	0	0	0	0	0	0	0
	Otu000861	k__Bacteria(100)	p__Cyanobacteria(100)	c__Nostocophycideae(100)	o__Nostocales(100)	f__Nostocaceae(100)	f__Nostocaceae_unclassified(100)		0	0	0	0	0	0	0	0	0	0	0	0	0	0	8.6e-05	0	0	0	0	0	0	0	0	0	0	0
	Otu000862	k__Bacteria(100)	p__Proteobacteria(100)	c__Gammaproteobacteria(100)	o__Oceanospirillales(100)	f__Halomonadaceae(100)	g__Halomonas(100)		5.7e-05	0	0	0	0	0	0	0	0	0	0	0	0	0	0	0	0	0	0	0	0	0	0	0	0	0
	Otu000863	k__Bacteria(100)	p__Proteobacteria(100)	c__Gammaproteobacteria(100)	o__Oceanospirillales(100)	f__Halomonadaceae(100)	f__Halomonadaceae_unclassified(100)		0	0	0	0	0	0	0	0	0	0	0	0	0	0	0	0	6e-05	0	0	0	0	0	0	0	0	0
	Otu000864	k__Bacteria(100)	p__Acidobacteria(100)	c__Solibacteres(100)	o__Solibacterales(100)	o__Solibacterales_unclassified(100)	o__Solibacterales_unclassified(100)		0	0	0	0	0	0	0	0	0	0	0	0	0	0	0	0	0	0	0.000111	0	0	0	0	0	0	0
	Otu000865	k__Bacteria(100)	p__Proteobacteria(100)	c__Gammaproteobacteria(100)	o__Oceanospirillales(100)	f__Halomonadaceae(100)	g__Halomonas(100)		4.3e-05	0	0	0	0	0	0	0	0	0	0	0	0	0	0	0	1.5e-05	0	0	0	0	0	0	0	0	0
	Otu000866	k__Bacteria(100)	p__Proteobacteria(100)	c__Alphaproteobacteria(100)	o__Rhodobacterales(100)	f__Rhodobacteraceae(100)	g__Paracoccus(100)	s__marcusii(100)	0	0	6.2e-05	0	0	0	0	0	0	0	0	0	0	0	0	0	0	0	0	0	0	0	0	0	0	0
	Otu000867	k__Bacteria(100)	p__Cyanobacteria(100)	c__Synechococcophycideae(100)	o__Pseudanabaenales(100)	f__Pseudanabaenaceae(100)	g__Leptolyngbya(100)		0	0	0	0	0	0	0	0	0	0	0	0	0	0	0	0	0	0	0	0	0	6.4e-05	0	0	0	0
	Otu000868	k__Bacteria(100)	p__Proteobacteria(100)	c__Alphaproteobacteria(100)	o__Rhizobiales(100)	o__Rhizobiales_unclassified(75)	o__Rhizobiales_unclassified(75)		0	0	0	0	0	0	0	0	0	0	0	0	0	0	0	0	0	0	0	4.8e-05	8e-06	8e-06	0	0	0	0
	Otu000870	k__Bacteria(100)	p__Cyanobacteria(100)	c__Synechococcophycideae(100)	o__Synechococcales(100)	f__Acaryochloridaceae(100)	g__Thermosynechococcus(100)		0	0	0	0	0	0	0	0	0	0	0	0	0	0	0	0	0	0	0	0	0	0	0	0	6.4e-05	0
	Otu000871	k__Bacteria(100)	p__Actinobacteria(100)	c__Actinobacteria(100)	o__Actinomycetales(100)	f__Nocardioidaceae(100)	f__Nocardioidaceae_unclassified(100)		0	0	0	0	7.3e-05	0	0	0	0	0	0	0	0	0	0	0	0	0	0	0	0	0	0	0	0	0
	Otu000872	k__Bacteria(100)	p__Proteobacteria(100)	c__Gammaproteobacteria(100)	o__Pseudomonadales(100)	f__Pseudomonadaceae(100)	g__Pseudomonas(100)		0	0	0	0	0	0	0	0	0	4.2e-05	0	3.9e-05	0	0	0	0	0	0	0	0	0	0	0	0	0	0
	Otu000873	k__Bacteria(100)	p__Cyanobacteria(100)	c__Nostocophycideae(100)	o__Stigonematales(100)	f__Rivulariaceae(100)	g__Rivularia(100)		0	0	0	0	0	0	0	0	8.1e-05	0	0	0	0	0	0	0	0	0	0	0	0	0	0	0	0	0
	Otu000874	k__Bacteria(100)	p__Cyanobacteria(100)	c__Gloeobacterophycideae(100)	o__Gloeobacterales(100)	f__Gloeobacteraceae(100)	g__Gloeobacter(100)		0	0	0	0	0	0	0	0	0	0	0	0	0	0	0	0	0	0	0	0	0	0	0	0	0	7e-05
	Otu000875	k__Bacteria(100)	p__Actinobacteria(100)	c__Actinobacteria(100)	o__Actinomycetales(100)	f__Corynebacteriaceae(75)	g__Corynebacterium(75)		0	0	0	1.2e-05	0	0	0	0	0	0	1e-05	0	0	5.1e-05	0	0	0	0	0	0	0	0	0	0	0	0
	Otu000876	k__Bacteria(100)	p__Cyanobacteria(100)	p__Cyanobacteria_unclassified(100)	p__Cyanobacteria_unclassified(100)	p__Cyanobacteria_unclassified(100)	p__Cyanobacteria_unclassified(100)		0	0	0	0	0	5.9e-05	0	0	0	0	0	0	0	0	0	0	0	0	0	0	0	0	0	0	0	0
	Otu000877	k__Bacteria(100)	p__Armatimonadetes(100)	c__OS-L(100)	c__OS-L_unclassified(100)	c__OS-L_unclassified(100)	c__OS-L_unclassified(100)		0	0	0	0	0	0	0	0	0	0	0	0	0	0	0	0	0	0	0	0	0	0	0	0	0	7e-05
	Otu000878	k__Bacteria(100)	p__Proteobacteria(100)	c__Alphaproteobacteria(100)	o__Rhizobiales(100)	f__Phyllobacteriaceae(100)	f__Phyllobacteriaceae_unclassified(100)		0	0	0	0	0	0	0	0	0	0	0	0	0	0	4.3e-05	3.9e-05	0	0	0	0	0	0	0	0	0	0
	Otu000879	k__Bacteria(100)	p__Armatimonadetes(100)	c__OS-L(100)	c__OS-L_unclassified(100)	c__OS-L_unclassified(100)	c__OS-L_unclassified(100)		0	0	0	0	0	0	0	0	0	0	0	0	0	0	0	0	0	0	0	0	0	0	0	0	0	7e-05
	Otu000880	k__Bacteria(100)	p__Cyanobacteria(100)	p__Cyanobacteria_unclassified(100)	p__Cyanobacteria_unclassified(100)	p__Cyanobacteria_unclassified(100)	p__Cyanobacteria_unclassified(100)		0	0	0	0	0	0	0	0	0	0	0	0	0	0	0	0	0	0	0	0	0	0	5.4e-05	4.6e-05	0	0
	Otu000881	k__Bacteria(100)	p__Proteobacteria(100)	c__Gammaproteobacteria(100)	o__Pseudomonadales(100)	f__Pseudomonadaceae(100)	g__Pseudomonas(100)		0	0	0	0	0	0	0	0	0	0	0	0	0	0	0	0	0	0	0	0	5.6e-05	0	0	0	0	0
	Otu000882	k__Bacteria(100)	p__Bacteroidetes(100)	p__Bacteroidetes_unclassified(100)	p__Bacteroidetes_unclassified(100)	p__Bacteroidetes_unclassified(100)	p__Bacteroidetes_unclassified(100)		0	0	0	0	0	5.1e-05	0	0	0	0	0	0	0	0	0	0	0	0	0	0	0	0	0	0	0	0
	Otu000883	k__Bacteria(100)	p__Bacteroidetes(100)	p__Bacteroidetes_unclassified(100)	p__Bacteroidetes_unclassified(100)	p__Bacteroidetes_unclassified(100)	p__Bacteroidetes_unclassified(100)		0	0	8e-06	0	9e-06	0	0	0	1e-05	1e-05	0	0	9e-06	0	0	0	0	0	0	0	8e-06	0	0	0	8e-06	0
	Otu000884	k__Bacteria(100)	p__Cyanobacteria(100)	c__Nostocophycideae(100)	o__Nostocales(100)	f__Nostocaceae(100)	f__Nostocaceae_unclassified(100)		0	0	0	0	0	0	0	0	0	0	0	0	0	0	0	0	0	0	0	5.6e-05	0	0	0	0	0	0
	Otu000885	k__Bacteria(100)	p__Bacteroidetes(100)	c__Cytophagia(100)	o__Cytophagales(100)	f__Cyclobacteriaceae(100)	f__Cyclobacteriaceae_unclassified(100)		0	0	0	0	0	0	0	0	0	1e-05	1e-05	0	4.4e-05	0	0	0	0	0	0	0	0	0	0	0	0	0
	Otu000886	k__Bacteria(100)	p__Proteobacteria(100)	c__Gammaproteobacteria(100)	o__Pseudomonadales(100)	f__Pseudomonadaceae(100)	g__Pseudomonas(100)		0	0	0	0	0	0	0	0	0	0	0	0	0	0	0	0	0	0	0	0	5.6e-05	0	0	0	0	0
	Otu000887	k__Bacteria(100)	p__Bacteroidetes(100)	c__Cytophagia(100)	o__Cytophagales(100)	f__[Amoebophilaceae](100)	g__Candidatus_Amoebophilus(100)		0	0	0	0	0	7e-06	0	0	0	0	0	0	4.4e-05	0	0	0	0	0	0	0	0	0	0	1.1e-05	0	0
	Otu000889	k__Bacteria(100)	p__Proteobacteria(100)	c__Gammaproteobacteria(100)	o__Oceanospirillales(100)	f__Halomonadaceae(100)	f__Halomonadaceae_unclassified(72)		0	0	0	0	0	0	0	0	0	0	0	0	0	0	0	0	5.2e-05	0	0	0	0	0	0	0	0	0
	Otu000890	k__Bacteria(100)	p__Proteobacteria(100)	c__Gammaproteobacteria(100)	o__Oceanospirillales(100)	f__Saccharospirillaceae(100)	g__ML110J-20(100)		0	0	0	0	0	0	0	0	0	0	0	0	4.4e-05	0	0	0	0	0	0	0	0	8e-06	0	0	0	9e-06
	Otu000891	k__Bacteria(100)	p__Proteobacteria(100)	c__Gammaproteobacteria(100)	o__Pseudomonadales(100)	f__Pseudomonadaceae(100)	g__Pseudomonas(100)		0	0	0	0	0	7e-06	0	0	0	2.1e-05	0	0	0	0	0	0	0	0	0	0	3.2e-05	0	0	0	0	0
	Otu000892	k__Bacteria(100)	p__Proteobacteria(100)	c__Alphaproteobacteria(100)	o__Rhizobiales(100)	f__Beijerinckiaceae(100)	g__Chelatococcus(100)		0	0	0	0	0	0	1e-05	0	0	0	1e-05	0	0	0	0	0	0	0	0	0	0	0	0	0	4e-05	0
	Otu000893	k__Bacteria(100)	p__Proteobacteria(100)	c__Gammaproteobacteria(100)	o__Pseudomonadales(100)	f__Pseudomonadaceae(100)	g__Pseudomonas(100)		0	0	0	0	0	0	0	0	0	0	0	0	0	0	0	0	0	0	0	0	5.6e-05	0	0	0	0	0
	Otu000894	k__Bacteria(100)	p__Bacteroidetes(100)	c__Sphingobacteriia(100)	o__Sphingobacteriales(100)	f__Sphingobacteriaceae(100)	g__Pedobacter(100)	s__composti(100)	0	0	0	0	6.4e-05	0	0	0	0	0	0	0	0	0	0	0	0	0	0	0	0	0	0	0	0	0
	Otu000895	k__Bacteria(100)	p__Cyanobacteria(100)	c__Synechococcophycideae(100)	o__Synechococcales(100)	f__Acaryochloridaceae(100)	g__Thermosynechococcus(100)		0	0	0	0	0	0	0	0	0	0	0	0	0	0	0	0	0	0	0	0	0	0	0	0	5.6e-05	0
	Otu000896	k__Bacteria(100)	p__Bacteroidetes(100)	c__Cytophagia(100)	o__Cytophagales(100)	f__Cyclobacteriaceae(100)	f__Cyclobacteriaceae_unclassified(100)		0	0	0	0	0	0	0	0	0	0	0	0	4.4e-05	0	0	0	0	0	1.4e-05	0	0	0	0	0	8e-06	0
	Otu000897	k__Bacteria(100)	p__Proteobacteria(100)	c__Alphaproteobacteria(100)	o__Rhizobiales(100)	f__Hyphomicrobiaceae(100)	g__Devosia(100)		0	0	0	0	0	5.1e-05	0	0	0	0	0	0	0	0	0	0	0	0	0	0	0	0	0	0	0	0
	Otu000898	k__Archaea(100)	p__[Parvarchaeota](100)	c__[Parvarchaea](100)	o__YLA114(100)	o__YLA114_unclassified(100)	o__YLA114_unclassified(100)		7e-06	0	0	1.2e-05	0	0	0	0	0	0	0	0	9e-06	8e-06	0	1e-05	0	8e-06	0	0	0	0	1.3e-05	0	0	0
	Otu000899	k__Bacteria(100)	k__Bacteria_unclassified(100)	k__Bacteria_unclassified(100)	k__Bacteria_unclassified(100)	k__Bacteria_unclassified(100)	k__Bacteria_unclassified(100)		0	0	0	0	0	0	0	0	0	0	0	0	0	0	0	0	0	0	0	0	0	0	9.3e-05	0	0	0
	Otu000900	k__Bacteria(100)	p__Proteobacteria(100)	c__Alphaproteobacteria(100)	o__Rhizobiales(100)	f__Bradyrhizobiaceae(100)	f__Bradyrhizobiaceae_unclassified(100)		0	0	0	0	0	0	0	0	0	0	0	0	0	0	0	0	0	0	0	0	8e-06	4.8e-05	0	0	0	0
	Otu000901	k__Bacteria(100)	p__Proteobacteria(100)	c__Alphaproteobacteria(100)	o__Rhizobiales(100)	f__Phyllobacteriaceae(100)	g__Chelativorans(100)		0	0	0	0	0	0	0	0	0	0	0	0	0	0	0	0	0	0	4.2e-05	2.4e-05	0	8e-06	0	0	0	0
	Otu000902	k__Bacteria(100)	p__Proteobacteria(100)	c__Alphaproteobacteria(100)	o__Rhizobiales(100)	o__Rhizobiales_unclassified(58)	o__Rhizobiales_unclassified(58)		0	0	0	0	0	0	0	0	0	0	0	0	0	0	0	0	0	0	0	0	0	0	0	0	5.6e-05	0
	Otu000903	k__Bacteria(100)	p__Proteobacteria(100)	c__Alphaproteobacteria(100)	o__Rhizobiales(100)	f__Hyphomicrobiaceae(86)	f__Hyphomicrobiaceae_unclassified(86)		0	0	0	0	0	0	0	0	0	0	0	0	0	0	0	0	0	5.9e-05	0	0	0	0	0	0	0	0
	Otu000904	k__Bacteria(100)	p__Proteobacteria(100)	c__Alphaproteobacteria(100)	o__Sphingomonadales(100)	f__Sphingomonadaceae(100)	g__Sphingomonas(100)		5e-05	0	0	0	0	0	0	0	0	0	0	0	0	0	0	0	0	0	0	0	0	0	0	0	0	0
	Otu000905	k__Bacteria(100)	p__Proteobacteria(100)	p__Proteobacteria_unclassified(100)	p__Proteobacteria_unclassified(100)	p__Proteobacteria_unclassified(100)	p__Proteobacteria_unclassified(100)		0	0	0	0	0	0	1e-05	0	0	0	2.1e-05	0	9e-06	0	0	0	0	0	4.2e-05	0	0	0	0	0	0	0
	Otu000906	k__Bacteria(100)	p__Proteobacteria(100)	c__Alphaproteobacteria(100)	o__Rhodospirillales(100)	f__Rhodospirillaceae(72)	f__Rhodospirillaceae_unclassified(72)		0	0	0	0	0	0	0	0	0	0	4.1e-05	0	9e-06	8e-06	0	0	0	0	0	0	0	8e-06	0	0	0	0
	Otu000907	k__Bacteria(100)	p__Proteobacteria(100)	c__Alphaproteobacteria(100)	o__Rhodospirillales(100)	f__Acetobacteraceae(100)	g__Acidocella(100)		0	0	0	0	9e-06	0	0	0	0	1e-05	0	0	0	0	0	1e-05	0	0	5.5e-05	0	0	0	0	0	0	0
	Otu000908	k__Bacteria(100)	p__Proteobacteria(100)	c__Alphaproteobacteria(100)	o__Rhodospirillales(100)	f__Rhodospirillaceae(100)	g__Phaeospirillum(100)	s__fulvum(100)	0	0	0	0	0	0	0	0	7.1e-05	0	0	0	0	0	0	0	0	0	0	0	0	0	0	0	0	0
	Otu000909	k__Bacteria(100)	p__Proteobacteria(100)	c__Alphaproteobacteria(100)	o__Rhizobiales(100)	f__Phyllobacteriaceae(100)	g__Mesorhizobium(86)		0	0	0	0	0	0	0	0	0	0	0	0	0	0	0	6.8e-05	0	0	0	0	0	0	0	0	0	0
	Otu000910	k__Bacteria(100)	p__Proteobacteria(100)	c__Alphaproteobacteria(100)	o__Sphingomonadales(100)	f__Erythrobacteraceae(100)	f__Erythrobacteraceae_unclassified(100)		0	0	0	0	0	0	0	0	0	0	3.1e-05	0	0	1.7e-05	2.1e-05	0	0	0	0	0	0	0	0	0	0	0
	Otu000911	k__Bacteria(100)	p__Proteobacteria(100)	c__Alphaproteobacteria(100)	o__Sphingomonadales(100)	o__Sphingomonadales_unclassified(100)	o__Sphingomonadales_unclassified(100)		0	0	0	0	0	0	0	0	0	0	0	0	0	2.5e-05	0	0	0	3.4e-05	0	0	0	0	0	0	0	0
	Otu000912	k__Bacteria(100)	p__Proteobacteria(100)	c__Alphaproteobacteria(100)	c__Alphaproteobacteria_unclassified(100)	c__Alphaproteobacteria_unclassified(100)	c__Alphaproteobacteria_unclassified(100)		0	0	0	0	0	0	0	0	0	0	0	0	0	0	0	0	0	5.9e-05	0	0	0	0	0	0	0	0
	Otu000913	k__Bacteria(100)	p__Proteobacteria(100)	c__Alphaproteobacteria(100)	o__Sphingomonadales(100)	f__Sphingomonadaceae(100)	f__Sphingomonadaceae_unclassified(100)		0	0	0	0	0	0	0	0	0	0	0	0	0	0	0	0	0	0	0	5.6e-05	0	0	0	0	0	0
	Otu000914	k__Bacteria(100)	p__Proteobacteria(100)	c__Gammaproteobacteria(100)	c__Gammaproteobacteria_unclassified(100)	c__Gammaproteobacteria_unclassified(100)	c__Gammaproteobacteria_unclassified(100)		0	0	0	0	0	0	0	0	0	0	0	0	0	0	0	0	0	0	0	0	0	0	0	0	0	6.1e-05
	Otu000915	k__Bacteria(100)	p__Proteobacteria(100)	c__Gammaproteobacteria(100)	c__Gammaproteobacteria_unclassified(100)	c__Gammaproteobacteria_unclassified(100)	c__Gammaproteobacteria_unclassified(100)		0	0	0	0	0	0	0	0	0	0	0	0	0	0	0	0	5.2e-05	0	0	0	0	0	0	0	0	0
	Otu000916	k__Bacteria(100)	p__Proteobacteria(100)	c__Alphaproteobacteria(100)	o__Rhodospirillales(100)	f__Rhodospirillaceae(100)	g__Azospirillum(100)	s__irakense(100)	0	0	0	0	0	0	0	7e-06	1e-05	0	0	0	0	0	0	1e-05	0	0	0	0	8e-06	0	0	2.4e-05	8e-06	0
	Otu000917	k__Bacteria(100)	p__Proteobacteria(100)	c__Betaproteobacteria(100)	o__Neisseriales(100)	f__Neisseriaceae(100)	g__Snodgrassella(72)	s__alvi(72)	0	9e-06	8e-06	1.2e-05	0	0	0	0	0	0	0	0	0	3.4e-05	0	0	0	0	0	0	0	0	0	0	0	0
	Otu000918	k__Bacteria(100)	p__Proteobacteria(100)	c__Betaproteobacteria(100)	o__Neisseriales(100)	f__Neisseriaceae(100)	f__Neisseriaceae_unclassified(100)		0	0	8e-06	1.2e-05	9e-06	0	0	1.4e-05	1e-05	0	1e-05	0	0	0	0	0	0	0	0	0	0	0	0	0	0	0
	Otu000919	k__Bacteria(100)	p__Proteobacteria(100)	c__Gammaproteobacteria(100)	o__Xanthomonadales(100)	f__Xanthomonadaceae(100)	g__Dokdonella(100)		0	0	0	0	9e-06	0	1e-05	0	0	0	2.1e-05	1e-05	0	0	0	0	0	0	0	8e-06	0	0	1.3e-05	0	0	0
	Otu000920	k__Bacteria(100)	p__Cyanobacteria(100)	p__Cyanobacteria_unclassified(100)	p__Cyanobacteria_unclassified(100)	p__Cyanobacteria_unclassified(100)	p__Cyanobacteria_unclassified(100)		0	0	0	0	0	0	0	0	0	0	0	0	0	0	0	0	0	0	0	0	0	5.6e-05	0	0	0	0
	Otu000921	k__Bacteria(100)	p__Proteobacteria(100)	c__Betaproteobacteria(100)	o__Burkholderiales(100)	f__Comamonadaceae(100)	g__Hydrogenophaga(100)		0	0	0	0	0	5.1e-05	0	0	0	0	0	0	0	0	0	0	0	0	0	0	0	0	0	0	0	0
	Otu000922	k__Bacteria(100)	p__Cyanobacteria(100)	c__Oscillatoriophycideae(100)	o__Oscillatoriales(100)	f__Phormidiaceae(100)	g__Geitlerinema(100)		0	0	0	0	0	0	0	0	0	0	0	0	0	0	0	0	7e-06	4.2e-05	0	0	0	8e-06	0	0	0	0
	Otu000923	k__Bacteria(100)	k__Bacteria_unclassified(100)	k__Bacteria_unclassified(100)	k__Bacteria_unclassified(100)	k__Bacteria_unclassified(100)	k__Bacteria_unclassified(100)		0	0	0	0	0	0	0	0	0	0	0	0	0	0	0	0	0	0	0	0	0	0	7.9e-05	1.1e-05	0	0
	Otu000924	k__Bacteria(100)	k__Bacteria_unclassified(100)	k__Bacteria_unclassified(100)	k__Bacteria_unclassified(100)	k__Bacteria_unclassified(100)	k__Bacteria_unclassified(100)		0	0	0	0	0	0	0	0	0	0	0	0	0	0	0	0	0	0	4.2e-05	1.6e-05	0	0	0	0	1.6e-05	0
	Otu000925	k__Bacteria(100)	p__Cyanobacteria(100)	c__Oscillatoriophycideae(100)	o__Oscillatoriales(100)	f__Phormidiaceae(100)	g__Phormidium(100)	s__pseudopriestleyi(58)	1.4e-05	0	0	0	0	0	0	0	0	0	0	0	0	0	0	0	3.7e-05	0	0	0	0	0	0	0	0	0
	Otu000926	k__Bacteria(100)	k__Bacteria_unclassified(100)	k__Bacteria_unclassified(100)	k__Bacteria_unclassified(100)	k__Bacteria_unclassified(100)	k__Bacteria_unclassified(100)		0	0	0	0	5.5e-05	0	0	7e-06	0	0	0	0	0	0	0	0	0	0	0	0	0	0	0	0	0	0
	Otu000927	k__Bacteria(100)	p__Proteobacteria(100)	c__Alphaproteobacteria(100)	o__Caulobacterales(100)	f__Caulobacteraceae(100)	g__Mycoplana(100)		0	0	0	0	0	0	0	0	0	0	0	0	0	0	0	0	0	0	1.4e-05	0	1.6e-05	3.2e-05	0	0	0	0
	Otu000928	k__Bacteria(100)	p__Proteobacteria(100)	c__Betaproteobacteria(100)	o__Rhodocyclales(100)	f__Rhodocyclaceae(100)	f__Rhodocyclaceae_unclassified(100)		0	0	0	0	0	0	0	0	0	0	0	0	0	0	0	0	0	0	8.3e-05	0	0	8e-06	0	0	0	0
	Otu000929	k__Bacteria(100)	p__Cyanobacteria(100)	c__Nostocophycideae(100)	o__Stigonematales(100)	f__Rivulariaceae(100)	g__Rivularia(100)		0	0	0	0	0	0	0	0	2e-05	0	2.1e-05	1e-05	1.8e-05	0	0	0	0	0	0	0	0	0	0	0	0	0
	Otu000930	k__Bacteria(100)	p__Proteobacteria(100)	c__Alphaproteobacteria(100)	o__Caulobacterales(100)	f__Caulobacteraceae(100)	g__Brevundimonas(100)	s__vesicularis(100)	0	0	0	0	0	0	6.9e-05	0	0	0	0	0	0	0	0	0	0	0	0	0	0	0	0	0	0	0
	Otu000931	k__Bacteria(100)	p__Proteobacteria(100)	c__Betaproteobacteria(100)	o__Burkholderiales(100)	f__Comamonadaceae(100)	f__Comamonadaceae_unclassified(100)		0	0	0	0	0	0	0	4.9e-05	0	0	0	0	0	0	0	0	0	0	0	0	0	0	0	0	0	0
	Otu000932	k__Bacteria(100)	p__Cyanobacteria(100)	c__Nostocophycideae(100)	o__Stigonematales(100)	f__Rivulariaceae(100)	g__Rivularia(100)		0	0	0	0	0	0	0	0	0	0	0	0	6.2e-05	0	0	0	0	0	0	0	0	0	0	0	0	0
	Otu000933	k__Bacteria(100)	p__Proteobacteria(100)	c__Betaproteobacteria(100)	o__Burkholderiales(100)	f__Alcaligenaceae(100)	g__Achromobacter(86)		0	0	0	1.2e-05	0	0	0	7e-06	0	0	1e-05	2.9e-05	0	0	0	1e-05	0	0	0	0	0	0	0	0	0	0
	Otu000934	k__Bacteria(100)	p__Proteobacteria(100)	c__Gammaproteobacteria(100)	o__Xanthomonadales(100)	f__Xanthomonadaceae(100)	f__Xanthomonadaceae_unclassified(100)		0	0	0	0	0	0	0	0	0	0	0	0	0	0	0	0	0	0	9.7e-05	0	0	0	0	0	0	0
	Otu000935	k__Bacteria(100)	p__Cyanobacteria(100)	c__Nostocophycideae(100)	o__Stigonematales(100)	f__Rivulariaceae(100)	g__Rivularia(100)		0	0	0	0	0	0	0	0	5.1e-05	0	1e-05	0	9e-06	0	0	0	0	0	0	0	0	0	0	0	0	0
	Otu000936	k__Bacteria(100)	p__Proteobacteria(100)	c__Alphaproteobacteria(100)	o__Rhodobacterales(100)	f__Rhodobacteraceae(100)	f__Rhodobacteraceae_unclassified(100)		0	0	0	0	0	0	0	0	0	0	0	0	0	0	0	0	5.2e-05	0	0	0	0	0	0	0	0	0
	Otu000937	k__Bacteria(100)	p__Cyanobacteria(100)	p__Cyanobacteria_unclassified(100)	p__Cyanobacteria_unclassified(100)	p__Cyanobacteria_unclassified(100)	p__Cyanobacteria_unclassified(100)		0	0	0	0	0	0	0	0	0	0	0	0	0	0	0	0	0	0	0	0	5.6e-05	0	0	0	0	0
	Otu000938	k__Bacteria(100)	p__Cyanobacteria(100)	p__Cyanobacteria_unclassified(100)	p__Cyanobacteria_unclassified(100)	p__Cyanobacteria_unclassified(100)	p__Cyanobacteria_unclassified(100)		0	0	0	0	0	0	0	4.9e-05	0	0	0	0	0	0	0	0	0	0	0	0	0	0	0	0	0	0
	Otu000939	k__Bacteria(100)	p__Cyanobacteria(100)	p__Cyanobacteria_unclassified(100)	p__Cyanobacteria_unclassified(100)	p__Cyanobacteria_unclassified(100)	p__Cyanobacteria_unclassified(100)		0	0	0	0	0	0	0	0	0	0	0	0	0	0	0	0	0	5.9e-05	0	0	0	0	0	0	0	0
	Otu000940	k__Bacteria(100)	k__Bacteria_unclassified(100)	k__Bacteria_unclassified(100)	k__Bacteria_unclassified(100)	k__Bacteria_unclassified(100)	k__Bacteria_unclassified(100)		0	0	0	0	0	0	0	0	0	0	0	0	0	0	0	0	0	0	0	0	0	0	0	0	0	6.1e-05
	Otu000941	k__Bacteria(100)	k__Bacteria_unclassified(100)	k__Bacteria_unclassified(100)	k__Bacteria_unclassified(100)	k__Bacteria_unclassified(100)	k__Bacteria_unclassified(100)		0	0	0	0	0	0	0	0	0	0	0	0	0	0	0	0	0	0	0	0	0	0	0	0	0	6.1e-05
	Otu000942	k__Bacteria(100)	p__Firmicutes(100)	c__Bacilli(100)	o__Bacillales(100)	o__Bacillales_unclassified(72)	o__Bacillales_unclassified(72)		0	0	0	0	0	0	0	0	0	0	0	0	0	0	0	0	0	0	0	5.6e-05	0	0	0	0	0	0
	Otu000944	k__Bacteria(100)	p__Actinobacteria(100)	c__Actinobacteria(100)	o__Actinomycetales(100)	f__Mycobacteriaceae(100)	g__Mycobacterium(100)	s__gordonae(100)	0	0	0	1.2e-05	9e-06	0	0	0	0	0	1e-05	0	0	8e-06	0	0	0	0	4.2e-05	0	0	0	0	0	0	0
	Otu000945	k__Bacteria(100)	p__Cyanobacteria(100)	p__Cyanobacteria_unclassified(100)	p__Cyanobacteria_unclassified(100)	p__Cyanobacteria_unclassified(100)	p__Cyanobacteria_unclassified(100)		7e-06	0	0	1.2e-05	9e-06	0	0	0	0	0	0	0	0	0	0	0	0	0	0	0	0	8e-06	0	1.1e-05	1.6e-05	0
	Otu000946	k__Bacteria(100)	k__Bacteria_unclassified(100)	k__Bacteria_unclassified(100)	k__Bacteria_unclassified(100)	k__Bacteria_unclassified(100)	k__Bacteria_unclassified(100)		0	0	0	0	6.4e-05	0	0	0	0	0	0	0	0	0	0	0	0	0	0	0	0	0	0	0	0	0
	Otu000947	k__Bacteria(100)	p__Proteobacteria(100)	c__Gammaproteobacteria(100)	o__Thiotrichales(100)	f__Piscirickettsiaceae(100)	g__Methylophaga(100)		0	0	0	0	0	7e-06	0	0	0	0	0	0	4.4e-05	0	0	0	0	0	0	0	8e-06	0	0	0	0	0
	Otu000948	k__Bacteria(100)	p__Proteobacteria(100)	c__Alphaproteobacteria(100)	c__Alphaproteobacteria_unclassified(100)	c__Alphaproteobacteria_unclassified(100)	c__Alphaproteobacteria_unclassified(100)		0	0	0	0	0	0	5.8e-05	0	0	0	0	0	0	8e-06	0	0	0	0	0	0	0	0	0	0	0	0
	Otu000949	k__Bacteria(100)	p__Chloroflexi(100)	c__Chloroflexi(100)	o__Chloroflexales(100)	f__Chloroflexaceae(100)	g__Chloroflexus(100)		0	0	0	0	0	0	0	0	0	0	0	0	0	0	0	0	0	0	0	0	0	0	0	0	0	5.3e-05
	Otu000950	k__Bacteria(100)	p__Proteobacteria(100)	c__Gammaproteobacteria(100)	o__Xanthomonadales(100)	o__Xanthomonadales_unclassified(100)	o__Xanthomonadales_unclassified(100)		0	0	0	0	0	0	0	0	0	0	0	0	0	0	0	0	0	2.5e-05	0	0	0	2.4e-05	0	0	0	0
	Otu000951	k__Bacteria(100)	p__Firmicutes(100)	c__Bacilli(100)	o__Gemellales(100)	f__Gemellaceae(100)	g__Gemella(100)		0	0	0	0	0	0	0	0	0	0	0	0	9e-06	8e-06	0	0	0	0	5.5e-05	0	0	0	0	0	0	0
	Otu000952	k__Bacteria(100)	p__Proteobacteria(100)	c__Gammaproteobacteria(100)	o__Oceanospirillales(100)	f__Halomonadaceae(100)	g__Halomonas(100)		0	0	0	0	0	0	0	0	0	0	0	0	0	0	0	0	4.5e-05	0	0	0	0	0	0	0	0	0
	Otu000953	k__Bacteria(100)	p__Bacteroidetes(100)	c__Cytophagia(100)	o__Cytophagales(100)	o__Cytophagales_unclassified(100)	o__Cytophagales_unclassified(100)		0	0	0	0	0	0	0	0	0	1e-05	0	0	4.4e-05	0	0	0	0	0	0	0	0	0	0	0	0	0
	Otu000954	k__Bacteria(100)	p__Proteobacteria(100)	c__Gammaproteobacteria(100)	o__Oceanospirillales(100)	f__Halomonadaceae(100)	g__Halomonas(100)		4.3e-05	0	0	0	0	0	0	0	0	0	0	0	0	0	0	0	0	0	0	0	0	0	0	0	0	0
	Otu000955	k__Bacteria(100)	p__Proteobacteria(100)	c__Alphaproteobacteria(100)	c__Alphaproteobacteria_unclassified(100)	c__Alphaproteobacteria_unclassified(100)	c__Alphaproteobacteria_unclassified(100)		0	0	0	0	0	0	0	0	0	0	0	5.8e-05	0	0	0	0	0	0	0	0	0	0	0	0	0	0
	Otu000956	k__Bacteria(100)	p__Bacteroidetes(100)	p__Bacteroidetes_unclassified(100)	p__Bacteroidetes_unclassified(100)	p__Bacteroidetes_unclassified(100)	p__Bacteroidetes_unclassified(100)		0	0	0	0	0	0	0	0	0	0	0	0	0	0	0	0	0	0	0	0	0	0	0	0	4.8e-05	0
	Otu000957	k__Bacteria(100)	p__Proteobacteria(100)	c__Alphaproteobacteria(100)	c__Alphaproteobacteria_unclassified(100)	c__Alphaproteobacteria_unclassified(100)	c__Alphaproteobacteria_unclassified(100)		0	0	0	0	0	0	0	0	0	0	0	0	0	2.5e-05	0	0	0	1.7e-05	0	0	0	8e-06	0	0	0	0
	Otu000958	k__Bacteria(100)	p__Cyanobacteria(100)	c__Nostocophycideae(100)	o__Nostocales(100)	f__Nostocaceae(100)	f__Nostocaceae_unclassified(67)		0	0	0	0	0	0	5.8e-05	0	0	0	0	0	0	0	0	0	0	0	0	0	0	0	0	0	0	0
	Otu000959	k__Bacteria(100)	p__Proteobacteria(100)	c__Alphaproteobacteria(100)	c__Alphaproteobacteria_unclassified(100)	c__Alphaproteobacteria_unclassified(100)	c__Alphaproteobacteria_unclassified(100)		0	0	0	0	0	0	0	0	0	0	0	0	0	0	0	0	0	5.1e-05	0	0	0	0	0	0	0	0
	Otu000960	k__Bacteria(100)	p__Proteobacteria(100)	c__Alphaproteobacteria(100)	c__Alphaproteobacteria_unclassified(100)	c__Alphaproteobacteria_unclassified(100)	c__Alphaproteobacteria_unclassified(100)		0	0	0	0	0	0	0	0	0	0	0	0	0	0	0	0	0	5.1e-05	0	0	0	0	0	0	0	0
	Otu000961	k__Bacteria(100)	p__Proteobacteria(100)	c__Alphaproteobacteria(100)	c__Alphaproteobacteria_unclassified(100)	c__Alphaproteobacteria_unclassified(100)	c__Alphaproteobacteria_unclassified(100)		0	0	0	0	0	0	0	0	0	0	0	5.8e-05	0	0	0	0	0	0	0	0	0	0	0	0	0	0
	Otu000962	k__Bacteria(100)	p__Proteobacteria(100)	c__Alphaproteobacteria(100)	c__Alphaproteobacteria_unclassified(100)	c__Alphaproteobacteria_unclassified(100)	c__Alphaproteobacteria_unclassified(100)		0	0	0	0	0	0	0	0	0	0	0	5.8e-05	0	0	0	0	0	0	0	0	0	0	0	0	0	0
	Otu000963	k__Bacteria(100)	p__Proteobacteria(100)	c__Alphaproteobacteria(100)	c__Alphaproteobacteria_unclassified(100)	c__Alphaproteobacteria_unclassified(100)	c__Alphaproteobacteria_unclassified(100)		0	0	0	0	0	0	0	0	0	0	0	0	0	0	0	0	0	5.1e-05	0	0	0	0	0	0	0	0
	Otu000964	k__Bacteria(100)	p__Proteobacteria(100)	c__Alphaproteobacteria(100)	c__Alphaproteobacteria_unclassified(100)	c__Alphaproteobacteria_unclassified(100)	c__Alphaproteobacteria_unclassified(100)		0	0	0	0	1.8e-05	0	0	2.8e-05	0	0	0	0	0	0	0	0	0	0	0	0	0	0	0	0	0	0
	Otu000965	k__Bacteria(100)	p__Proteobacteria(100)	c__Alphaproteobacteria(100)	c__Alphaproteobacteria_unclassified(100)	c__Alphaproteobacteria_unclassified(100)	c__Alphaproteobacteria_unclassified(100)		0	0	0	0	0	0	0	0	0	0	0	0	0	0	0	0	0	5.1e-05	0	0	0	0	0	0	0	0
	Otu000966	k__Bacteria(100)	p__Armatimonadetes(100)	c__OS-L(100)	c__OS-L_unclassified(100)	c__OS-L_unclassified(100)	c__OS-L_unclassified(100)		0	0	0	0	0	0	0	0	0	0	0	0	0	0	0	0	0	0	0	0	0	0	0	0	4.8e-05	0
	Otu000967	k__Bacteria(100)	p__Proteobacteria(100)	c__Gammaproteobacteria(100)	c__Gammaproteobacteria_unclassified(100)	c__Gammaproteobacteria_unclassified(100)	c__Gammaproteobacteria_unclassified(100)		0	0	0	0	0	0	0	0	0	0	0	0	0	0	0	0	0	0	0	0	0	0	0	0	0	5.3e-05
	Otu000970	k__Bacteria(100)	p__Proteobacteria(100)	c__Alphaproteobacteria(100)	c__Alphaproteobacteria_unclassified(100)	c__Alphaproteobacteria_unclassified(100)	c__Alphaproteobacteria_unclassified(100)		0	0	0	0	0	0	0	0	0	0	0	0	0	0	0	0	0	0	0	8e-06	0	4e-05	0	0	0	0
	Otu000971	k__Bacteria(100)	p__Proteobacteria(100)	c__Alphaproteobacteria(100)	c__Alphaproteobacteria_unclassified(100)	c__Alphaproteobacteria_unclassified(100)	c__Alphaproteobacteria_unclassified(100)		0	0	0	7.1e-05	0	0	0	0	0	0	0	0	0	0	0	0	0	0	0	0	0	0	0	0	0	0
	Otu000973	k__Bacteria(100)	p__Proteobacteria(100)	c__Gammaproteobacteria(100)	o__Alteromonadales(100)	f__Alteromonadaceae(100)	g__Marinobacter(100)		0	0	0	0	0	0	0	0	0	0	0	0	0	0	0	0	4.5e-05	0	0	0	0	0	0	0	0	0
	Otu000974	k__Bacteria(100)	p__Firmicutes(100)	c__Bacilli(100)	o__Lactobacillales(100)	f__Leuconostocaceae(100)	g__Leuconostoc(100)	s__mesenteroides(100)	0	0	0	0	0	0	0	0	0	0	0	0	0	5.1e-05	0	0	0	0	0	0	0	0	0	0	0	0
	Otu000975	k__Bacteria(100)	p__Chlorobi(100)	c__OPB56(100)	c__OPB56_unclassified(100)	c__OPB56_unclassified(100)	c__OPB56_unclassified(100)		0	9e-06	0	0	0	0	0	0	0	0	0	0	4.4e-05	0	0	0	0	0	0	0	0	0	0	0	0	0
	Otu000976	k__Bacteria(100)	p__Cyanobacteria(100)	c__Nostocophycideae(100)	o__Stigonematales(100)	f__Rivulariaceae(100)	g__Rivularia(100)		0	0	0	0	0	0	0	0	6.1e-05	0	0	0	0	0	0	0	0	0	0	0	0	0	0	0	0	0
	Otu000977	k__Bacteria(100)	p__Bacteroidetes(100)	c__[Saprospirae](100)	o__[Saprospirales](100)	f__Chitinophagaceae(100)	g__Sediminibacterium(100)		0	0	0	0	0	4.4e-05	0	0	0	0	0	0	0	0	0	0	0	0	0	0	0	0	0	0	0	0
	Otu000978	k__Bacteria(100)	p__Bacteroidetes(100)	c__[Saprospirae](100)	o__[Saprospirales](100)	f__Chitinophagaceae(100)	f__Chitinophagaceae_unclassified(100)		0	0	0	0	0	0	0	0	0	0	0	0	0	0	0	0	0	0	0	2.4e-05	0	2.4e-05	0	0	0	0
	Otu000979	k__Bacteria(100)	p__[Thermi](100)	c__Deinococci(100)	o__Thermales(100)	f__Thermaceae(100)	g__Meiothermus(100)		0	0	0	0	0	0	0	0	0	0	0	0	0	0	0	0	0	0	0	0	0	0	0	0	0	5.3e-05
	Otu000980	k__Bacteria(100)	p__Planctomycetes(100)	p__Planctomycetes_unclassified(100)	p__Planctomycetes_unclassified(100)	p__Planctomycetes_unclassified(100)	p__Planctomycetes_unclassified(100)		0	0	0	0	0	0	0	0	0	0	0	0	0	0	0	0	0	5.1e-05	0	0	0	0	0	0	0	0
	Otu000981	k__Bacteria(100)	k__Bacteria_unclassified(100)	k__Bacteria_unclassified(100)	k__Bacteria_unclassified(100)	k__Bacteria_unclassified(100)	k__Bacteria_unclassified(100)		0	0	0	0	0	0	0	0	0	0	0	0	5.3e-05	0	0	0	0	0	0	0	0	0	0	0	0	0
	Otu000983	k__Bacteria(100)	k__Bacteria_unclassified(100)	k__Bacteria_unclassified(100)	k__Bacteria_unclassified(100)	k__Bacteria_unclassified(100)	k__Bacteria_unclassified(100)		0	0	0	0	0	4.4e-05	0	0	0	0	0	0	0	0	0	0	0	0	0	0	0	0	0	0	0	0
	Otu000984	k__Bacteria(100)	k__Bacteria_unclassified(100)	k__Bacteria_unclassified(100)	k__Bacteria_unclassified(100)	k__Bacteria_unclassified(100)	k__Bacteria_unclassified(100)		0	0	0	0	0	0	0	0	0	0	0	0	5.3e-05	0	0	0	0	0	0	0	0	0	0	0	0	0
	Otu000985	k__Bacteria(100)	k__Bacteria_unclassified(100)	k__Bacteria_unclassified(100)	k__Bacteria_unclassified(100)	k__Bacteria_unclassified(100)	k__Bacteria_unclassified(100)		0	0	0	0	5.5e-05	0	0	0	0	0	0	0	0	0	0	0	0	0	0	0	0	0	0	0	0	0
	Otu000986	k__Bacteria(100)	p__Proteobacteria(100)	c__Alphaproteobacteria(100)	o__Sphingomonadales(100)	f__Sphingomonadaceae(100)	g__Sandarakinorhabdus(100)	s__limnophila(100)	0	0	0	0	0	4.4e-05	0	0	0	0	0	0	0	0	0	0	0	0	0	0	0	0	0	0	0	0
	Otu000987	k__Bacteria(100)	k__Bacteria_unclassified(100)	k__Bacteria_unclassified(100)	k__Bacteria_unclassified(100)	k__Bacteria_unclassified(100)	k__Bacteria_unclassified(100)		0	0	0	0	0	0	0	0	0	0	0	0	0	0	0	0	0	0	0	0	0	0	0	0	0	5.3e-05
	Otu000988	k__Bacteria(100)	k__Bacteria_unclassified(100)	k__Bacteria_unclassified(100)	k__Bacteria_unclassified(100)	k__Bacteria_unclassified(100)	k__Bacteria_unclassified(100)		0	0	0	0	0	0	0	0	0	0	0	0	0	0	0	0	0	5.1e-05	0	0	0	0	0	0	0	0
	Otu000989	k__Bacteria(100)	p__Cyanobacteria(100)	c__Nostocophycideae(100)	o__Stigonematales(100)	f__Rivulariaceae(100)	g__Rivularia(100)		0	0	0	0	0	0	0	0	1e-05	0	1e-05	1e-05	2.6e-05	0	0	0	0	0	0	0	0	0	0	0	0	0
	Otu000990	k__Bacteria(100)	p__Cyanobacteria(100)	c__Synechococcophycideae(100)	o__Pseudanabaenales(100)	f__Pseudanabaenaceae(100)	f__Pseudanabaenaceae_unclassified(100)		0	0	0	0	5.5e-05	0	0	0	0	0	0	0	0	0	0	0	0	0	0	0	0	0	0	0	0	0
	Otu000991	k__Bacteria(100)	k__Bacteria_unclassified(100)	k__Bacteria_unclassified(100)	k__Bacteria_unclassified(100)	k__Bacteria_unclassified(100)	k__Bacteria_unclassified(100)		0	0	0	0	0	0	0	4.2e-05	0	0	0	0	0	0	0	0	0	0	0	0	0	0	0	0	0	0
	Otu000992	k__Bacteria(100)	k__Bacteria_unclassified(100)	k__Bacteria_unclassified(100)	k__Bacteria_unclassified(100)	k__Bacteria_unclassified(100)	k__Bacteria_unclassified(100)		0	0	0	0	0	0	0	0	0	0	0	0	0	0	0	0	0	0	0	0	0	0	7.9e-05	0	0	0
	Otu000993	k__Bacteria(100)	k__Bacteria_unclassified(100)	k__Bacteria_unclassified(100)	k__Bacteria_unclassified(100)	k__Bacteria_unclassified(100)	k__Bacteria_unclassified(100)		4.3e-05	0	0	0	0	0	0	0	0	0	0	0	0	0	0	0	0	0	0	0	0	0	0	0	0	0
	Otu000994	k__Bacteria(100)	p__Proteobacteria(100)	c__Alphaproteobacteria(100)	o__Caulobacterales(100)	f__Caulobacteraceae(100)	g__Phenylobacterium(100)		0	0	0	0	0	0	0	0	0	1e-05	2.1e-05	0	0	1.7e-05	0	0	0	8e-06	0	0	0	0	0	0	0	0
	Otu000995	k__Bacteria(100)	p__Proteobacteria(100)	c__Alphaproteobacteria(100)	o__Caulobacterales(100)	f__Caulobacteraceae(100)	g__Brevundimonas(100)	s__vesicularis(100)	0	0	0	0	0	0	5.8e-05	0	0	0	0	0	0	0	0	0	0	0	0	0	0	0	0	0	0	0
	Otu000996	k__Bacteria(100)	p__Proteobacteria(100)	c__Alphaproteobacteria(100)	o__Caulobacterales(100)	f__Caulobacteraceae(100)	g__Brevundimonas(100)		0	0	0	0	0	0	0	0	0	0	0	0	0	0	0	5.8e-05	0	0	0	0	0	0	0	0	0	0
	Otu000997	k__Bacteria(100)	p__Proteobacteria(100)	c__Alphaproteobacteria(100)	o__Sphingomonadales(100)	f__Sphingomonadaceae(100)	g__Blastomonas(100)	s__natatoria(100)	0	0	0	0	0	3.7e-05	0	7e-06	0	0	0	0	0	0	0	0	0	0	0	0	0	0	0	0	0	0
	Otu000998	k__Bacteria(100)	p__Proteobacteria(100)	c__Alphaproteobacteria(100)	o__Caulobacterales(100)	f__Caulobacteraceae(100)	g__Brevundimonas(100)	s__vesicularis(100)	0	0	0	0	0	0	5.8e-05	0	0	0	0	0	0	0	0	0	0	0	0	0	0	0	0	0	0	0
	Otu000999	k__Bacteria(100)	p__Proteobacteria(100)	c__Alphaproteobacteria(100)	o__Caulobacterales(100)	f__Caulobacteraceae(100)	f__Caulobacteraceae_unclassified(84)		0	0	0	0	0	0	0	0	0	0	0	0	0	0	0	0	0	0	0	0	4.8e-05	0	0	0	0	0
	Otu001000	k__Bacteria(100)	p__Actinobacteria(100)	c__Actinobacteria(100)	o__Actinomycetales(100)	f__Corynebacteriaceae(100)	g__Corynebacterium(100)		0	0	0	0	0	0	0	0	0	0	0	0	0	0	0	0	0	0	8.3e-05	0	0	0	0	0	0	0
	Otu001001	k__Bacteria(100)	p__Proteobacteria(100)	c__Alphaproteobacteria(100)	o__Sphingomonadales(100)	f__Sphingomonadaceae(100)	g__Sphingopyxis(100)	s__alaskensis(100)	7e-06	0	0	0	0	0	0	0	0	0	0	0	0	0	0	0	0	0	4.2e-05	0	0	1.6e-05	0	0	0	0
	Otu001002	k__Bacteria(100)	p__Chloroflexi(100)	c__Anaerolineae(100)	o__SBR1031(100)	f__A4b(100)	f__A4b_unclassified(100)		0	0	0	0	0	7e-06	0	0	0	0	1e-05	0	0	0	0	0	0	0	0	0	0	0	5.4e-05	0	0	0
	Otu001003	k__Bacteria(100)	p__Proteobacteria(100)	c__Alphaproteobacteria(100)	o__Sphingomonadales(100)	f__Sphingomonadaceae(100)	g__Sphingomonas(100)		3.6e-05	0	0	0	0	0	0	0	0	1e-05	0	0	0	0	0	0	0	0	0	0	0	0	0	0	0	0
	Otu001004	k__Bacteria(100)	p__Proteobacteria(100)	c__Alphaproteobacteria(100)	o__Rhodobacterales(100)	f__Rhodobacteraceae(100)	f__Rhodobacteraceae_unclassified(100)		0	0	0	0	0	0	1e-05	0	0	0	2.1e-05	0	0	0	0	0	0	0	0	0	0	0	0	2.4e-05	0	9e-06
	Otu001005	k__Bacteria(100)	p__Proteobacteria(100)	c__Alphaproteobacteria(100)	o__Rhodobacterales(100)	f__Rhodobacteraceae(100)	f__Rhodobacteraceae_unclassified(100)		0	0	0	0	0	0	5.8e-05	0	0	0	0	0	0	0	0	0	0	0	0	0	0	0	0	0	0	0
	Otu001006	k__Bacteria(100)	p__Proteobacteria(100)	c__Alphaproteobacteria(100)	o__Rhodobacterales(100)	f__Rhodobacteraceae(100)	f__Rhodobacteraceae_unclassified(100)		0	0	4.7e-05	0	0	0	0	0	0	0	0	0	0	0	0	0	0	0	0	0	0	0	0	0	0	0
	Otu001007	k__Bacteria(100)	p__Proteobacteria(100)	c__Alphaproteobacteria(100)	o__Sphingomonadales(100)	f__Sphingomonadaceae(100)	f__Sphingomonadaceae_unclassified(100)		0	0	0	0	0	4.4e-05	0	0	0	0	0	0	0	0	0	0	0	0	0	0	0	0	0	0	0	0
	Otu001008	k__Bacteria(100)	p__Acidobacteria(100)	c__Solibacteres(100)	o__Solibacterales(100)	o__Solibacterales_unclassified(100)	o__Solibacterales_unclassified(100)		0	0	0	0	0	0	0	0	0	0	0	0	0	0	0	0	0	0	0	0	0	0	0	0	4.8e-05	0
	Otu001009	k__Bacteria(100)	p__Cyanobacteria(100)	c__Synechococcophycideae(100)	o__Pseudanabaenales(100)	f__Pseudanabaenaceae(100)	g__Nodosilinea(100)	s__nodulosa(100)	0	0	0	0	0	0	0	0	0	0	0	0	5.3e-05	0	0	0	0	0	0	0	0	0	0	0	0	0
	Otu001010	k__Bacteria(100)	p__Firmicutes(100)	c__Clostridia(100)	o__Clostridiales(100)	f__[Tissierellaceae](100)	g__WAL_1855D(100)		0	0	0	0	0	0	0	0	0	0	0	0	0	0	0	0	0	0	8.3e-05	0	0	0	0	0	0	0
	Otu001011	k__Bacteria(100)	p__Proteobacteria(100)	c__Alphaproteobacteria(100)	o__Sphingomonadales(100)	f__Sphingomonadaceae(84)	g__Sphingopyxis(84)	s__alaskensis(84)	0	0	0	0	0	0	0	0	0	0	0	0	0	0	0	0	0	0	0	0	1.6e-05	3.2e-05	0	0	0	0
	Otu001012	k__Bacteria(100)	p__Proteobacteria(100)	c__Alphaproteobacteria(100)	o__Sphingomonadales(100)	f__Sphingomonadaceae(100)	f__Sphingomonadaceae_unclassified(100)		0	0	0	0	0	0	0	0	0	0	0	0	0	0	0	5.8e-05	0	0	0	0	0	0	0	0	0	0
	Otu001013	k__Bacteria(100)	p__Proteobacteria(100)	c__Alphaproteobacteria(100)	o__Rhizobiales(100)	o__Rhizobiales_unclassified(100)	o__Rhizobiales_unclassified(100)		0	0	0	0	0	0	0	0	0	0	0	0	0	0	0	0	0	5.1e-05	0	0	0	0	0	0	0	0
	Otu001015	k__Bacteria(100)	p__Proteobacteria(100)	c__Alphaproteobacteria(100)	o__Sphingomonadales(100)	o__Sphingomonadales_unclassified(100)	o__Sphingomonadales_unclassified(100)		0	0	0	0	5.5e-05	0	0	0	0	0	0	0	0	0	0	0	0	0	0	0	0	0	0	0	0	0
	Otu001018	k__Bacteria(100)	p__Actinobacteria(100)	c__Actinobacteria(100)	o__Actinomycetales(100)	f__Pseudonocardiaceae(100)	g__Amycolatopsis(100)	s__thermoflava(100)	0	0	0	0	0	0	0	0	0	0	6.2e-05	0	0	0	0	0	0	0	0	0	0	0	0	0	0	0
	Otu001019	k__Bacteria(100)	k__Bacteria_unclassified(100)	k__Bacteria_unclassified(100)	k__Bacteria_unclassified(100)	k__Bacteria_unclassified(100)	k__Bacteria_unclassified(100)		0	0	0	0	0	0	0	0	0	0	0	0	0	0	0	0	0	0	0	0	0	4.8e-05	0	0	0	0
	Otu001020	k__Bacteria(100)	p__Cyanobacteria(100)	p__Cyanobacteria_unclassified(100)	p__Cyanobacteria_unclassified(100)	p__Cyanobacteria_unclassified(100)	p__Cyanobacteria_unclassified(100)		0	0	0	0	0	4.4e-05	0	0	0	0	0	0	0	0	0	0	0	0	0	0	0	0	0	0	0	0
	Otu001021	k__Bacteria(100)	p__Cyanobacteria(100)	p__Cyanobacteria_unclassified(100)	p__Cyanobacteria_unclassified(100)	p__Cyanobacteria_unclassified(100)	p__Cyanobacteria_unclassified(100)		0	0	0	0	0	4.4e-05	0	0	0	0	0	0	0	0	0	0	0	0	0	0	0	0	0	0	0	0
	Otu001022	k__Bacteria(100)	p__Cyanobacteria(100)	p__Cyanobacteria_unclassified(100)	p__Cyanobacteria_unclassified(100)	p__Cyanobacteria_unclassified(100)	p__Cyanobacteria_unclassified(100)		0	0	0	7.1e-05	0	0	0	0	0	0	0	0	0	0	0	0	0	0	0	0	0	0	0	0	0	0
	Otu001023	k__Bacteria(100)	p__Proteobacteria(100)	c__Alphaproteobacteria(100)	o__Rhizobiales(100)	o__Rhizobiales_unclassified(100)	o__Rhizobiales_unclassified(100)		0	0	0	0	5.5e-05	0	0	0	0	0	0	0	0	0	0	0	0	0	0	0	0	0	0	0	0	0
	Otu001024	k__Bacteria(100)	p__Cyanobacteria(100)	p__Cyanobacteria_unclassified(100)	p__Cyanobacteria_unclassified(100)	p__Cyanobacteria_unclassified(100)	p__Cyanobacteria_unclassified(100)		0	0	0	0	0	4.4e-05	0	0	0	0	0	0	0	0	0	0	0	0	0	0	0	0	0	0	0	0
	Otu001025	k__Bacteria(100)	p__Cyanobacteria(100)	p__Cyanobacteria_unclassified(100)	p__Cyanobacteria_unclassified(100)	p__Cyanobacteria_unclassified(100)	p__Cyanobacteria_unclassified(100)		0	0	0	0	0	0	0	0	0	0	0	0	0	0	0	0	0	0	0	0	0	0	5.4e-05	2.4e-05	0	0
	Otu001026	k__Bacteria(100)	p__Cyanobacteria(100)	p__Cyanobacteria_unclassified(100)	p__Cyanobacteria_unclassified(100)	p__Cyanobacteria_unclassified(100)	p__Cyanobacteria_unclassified(100)		0	0	0	0	0	4.4e-05	0	0	0	0	0	0	0	0	0	0	0	0	0	0	0	0	0	0	0	0
	Otu001027	k__Bacteria(100)	p__Proteobacteria(100)	c__Alphaproteobacteria(100)	o__Rhizobiales(100)	o__Rhizobiales_unclassified(100)	o__Rhizobiales_unclassified(100)		0	0	0	0	0	0	0	0	0	0	0	0	0	0	0	5.8e-05	0	0	0	0	0	0	0	0	0	0
	Otu001028	k__Bacteria(100)	p__Cyanobacteria(100)	p__Cyanobacteria_unclassified(100)	p__Cyanobacteria_unclassified(100)	p__Cyanobacteria_unclassified(100)	p__Cyanobacteria_unclassified(100)		0	0	0	0	0	0	0	0	0	0	0	0	0	0	0	0	0	0	0	0	0	0	7.9e-05	0	0	0
	Otu001029	k__Bacteria(100)	p__Proteobacteria(100)	c__Alphaproteobacteria(100)	o__Rhizobiales(100)	o__Rhizobiales_unclassified(100)	o__Rhizobiales_unclassified(100)		0	0	0	0	0	0	0	0	0	0	0	0	0	0	6.4e-05	0	0	0	0	0	0	0	0	0	0	0
	Otu001030	k__Bacteria(100)	p__Bacteroidetes(100)	c__Flavobacteriia(100)	o__Flavobacteriales(100)	f__[Weeksellaceae](100)	f__[Weeksellaceae]_unclassified(100)		0	0	0	0	0	0	0	0	0	0	0	0	5.3e-05	0	0	0	0	0	0	0	0	0	0	0	0	0
	Otu001031	k__Bacteria(100)	p__Bacteroidetes(100)	c__Flavobacteriia(100)	o__Flavobacteriales(100)	f__[Weeksellaceae](100)	g__Chryseobacterium(100)		0	9e-06	0	0	0	0	0	0	0	0	0	0	0	0	0	0	0	0	0	4e-05	0	0	0	0	0	0
	Otu001032	k__Bacteria(100)	p__Proteobacteria(100)	c__Betaproteobacteria(100)	o__Burkholderiales(100)	f__Burkholderiaceae(100)	g__Burkholderia(100)		0	0	0	0	0	0	0	0	0	1e-05	1e-05	0	9e-06	2.5e-05	0	0	0	0	0	0	0	0	0	0	0	0
	Otu001033	k__Bacteria(100)	p__Proteobacteria(100)	c__Gammaproteobacteria(100)	o__Xanthomonadales(100)	f__Xanthomonadaceae(100)	g__Dyella(100)		0	9e-06	0	0	0	0	0	0	0	1e-05	1e-05	0	0	2.5e-05	0	0	0	0	0	0	0	0	0	0	0	0
	Otu001034	k__Bacteria(100)	p__Proteobacteria(100)	c__Gammaproteobacteria(100)	o__Xanthomonadales(100)	f__Xanthomonadaceae(100)	f__Xanthomonadaceae_unclassified(100)		0	0	0	0	0	0	0	0	0	0	0	0	0	0	0	0	0	0	0	0	0	0	0	0	0	5.3e-05
	Otu001035	k__Bacteria(100)	p__Proteobacteria(100)	c__Betaproteobacteria(100)	o__Burkholderiales(100)	f__Comamonadaceae(100)	f__Comamonadaceae_unclassified(67)		0	0	0	0	5.5e-05	0	0	0	0	0	0	0	0	0	0	0	0	0	0	0	0	0	0	0	0	0
	Otu001036	k__Bacteria(100)	p__Cyanobacteria(100)	c__Oscillatoriophycideae(100)	o__Oscillatoriales(100)	f__Phormidiaceae(100)	g__Geitlerinema(100)		0	0	0	0	0	0	0	0	0	0	0	0	0	0	0	0	0	5.1e-05	0	0	0	0	0	0	0	0
	Otu001037	k__Bacteria(100)	p__Proteobacteria(100)	c__Alphaproteobacteria(100)	o__Rhizobiales(100)	f__Phyllobacteriaceae(100)	g__Chelativorans(100)		0	0	0	0	0	0	0	0	0	0	0	0	3.5e-05	0	0	0	0	0	1.4e-05	0	0	0	1.3e-05	0	0	0
	Otu001038	k__Bacteria(100)	p__Proteobacteria(100)	c__Alphaproteobacteria(100)	o__Rhizobiales(100)	f__Bradyrhizobiaceae(100)	f__Bradyrhizobiaceae_unclassified(100)		0	0	0	0	0	0	0	0	0	0	0	1e-05	0	8e-06	0	0	0	0	4.2e-05	0	0	8e-06	0	0	0	0
	Otu001039	k__Bacteria(100)	p__Proteobacteria(100)	c__Alphaproteobacteria(100)	o__Rhizobiales(100)	f__Rhizobiaceae(100)	f__Rhizobiaceae_unclassified(100)		0	0	0	0	0	4.4e-05	0	0	0	0	0	0	0	0	0	0	0	0	0	0	0	0	0	0	0	0
	Otu001040	k__Bacteria(100)	p__Proteobacteria(100)	c__Alphaproteobacteria(100)	o__Rhizobiales(100)	f__Rhizobiaceae(67)	f__Rhizobiaceae_unclassified(67)		0	0	0	0	0	0	0	4.2e-05	0	0	0	0	0	0	0	0	0	0	0	0	0	0	0	0	0	0
	Otu001041	k__Bacteria(100)	p__Proteobacteria(100)	c__Alphaproteobacteria(100)	o__Sphingomonadales(100)	f__Sphingomonadaceae(100)	g__Sphingopyxis(100)	s__alaskensis(100)	0	0	0	0	0	0	0	0	0	0	0	0	0	0	0	0	0	0	0	0	0	4.8e-05	0	0	0	0
	Otu001042	k__Bacteria(100)	k__Bacteria_unclassified(100)	k__Bacteria_unclassified(100)	k__Bacteria_unclassified(100)	k__Bacteria_unclassified(100)	k__Bacteria_unclassified(100)		0	0	0	0	5.5e-05	0	0	0	0	0	0	0	0	0	0	0	0	0	0	0	0	0	0	0	0	0
	Otu001043	k__Bacteria(100)	p__Proteobacteria(100)	c__Alphaproteobacteria(100)	o__Rhizobiales(100)	o__Rhizobiales_unclassified(100)	o__Rhizobiales_unclassified(100)		0	0	0	7.1e-05	0	0	0	0	0	0	0	0	0	0	0	0	0	0	0	0	0	0	0	0	0	0
	Otu001044	k__Bacteria(100)	p__Proteobacteria(100)	c__Alphaproteobacteria(100)	o__Rhizobiales(100)	f__Beijerinckiaceae(100)	g__Chelatococcus(100)		0	0	0	0	0	0	1e-05	0	0	0	3.1e-05	0	9e-06	0	0	0	0	8e-06	0	0	0	0	0	0	0	0
	Otu001045	k__Bacteria(100)	p__Proteobacteria(100)	c__Alphaproteobacteria(100)	o__Rhizobiales(100)	f__Hyphomicrobiaceae(100)	f__Hyphomicrobiaceae_unclassified(100)		0	0	0	0	0	0	0	0	0	0	0	0	0	8e-06	0	0	0	4.2e-05	0	0	0	0	0	0	0	0
	Otu001046	k__Bacteria(100)	p__Proteobacteria(100)	c__Alphaproteobacteria(100)	o__Sphingomonadales(100)	o__Sphingomonadales_unclassified(100)	o__Sphingomonadales_unclassified(100)		0	0	0	0	5.5e-05	0	0	0	0	0	0	0	0	0	0	0	0	0	0	0	0	0	0	0	0	0
	Otu001047	k__Bacteria(100)	p__Proteobacteria(100)	c__Alphaproteobacteria(100)	o__Rhizobiales(100)	f__Phyllobacteriaceae(100)	f__Phyllobacteriaceae_unclassified(84)		0	0	0	0	0	0	0	0	0	0	0	0	0	0	0	0	0	0	0	0	0	4.8e-05	0	0	0	0
	Otu001048	k__Bacteria(100)	p__Proteobacteria(100)	p__Proteobacteria_unclassified(100)	p__Proteobacteria_unclassified(100)	p__Proteobacteria_unclassified(100)	p__Proteobacteria_unclassified(100)		0	0	0	0	0	0	0	0	0	0	0	0	0	0	0	0	0	0	0	0	0	0	0	0	0	5.3e-05
	Otu001049	k__Bacteria(100)	p__Proteobacteria(100)	c__Alphaproteobacteria(100)	o__Rhizobiales(100)	f__Bradyrhizobiaceae(100)	f__Bradyrhizobiaceae_unclassified(100)		0	0	0	0	0	0	0	0	0	1e-05	0	1e-05	1.8e-05	1.7e-05	0	0	0	0	0	0	0	0	0	0	0	0
	Otu001050	k__Bacteria(100)	p__Proteobacteria(100)	p__Proteobacteria_unclassified(100)	p__Proteobacteria_unclassified(100)	p__Proteobacteria_unclassified(100)	p__Proteobacteria_unclassified(100)		0	0	0	0	0	4.4e-05	0	0	0	0	0	0	0	0	0	0	0	0	0	0	0	0	0	0	0	0
	Otu001051	k__Bacteria(100)	p__Cyanobacteria(100)	c__Nostocophycideae(100)	c__Nostocophycideae_unclassified(100)	c__Nostocophycideae_unclassified(100)	c__Nostocophycideae_unclassified(100)		0	0	0	0	0	0	0	0	0	3.1e-05	2.1e-05	1e-05	0	0	0	0	0	0	0	0	0	0	0	0	0	0
	Otu001052	k__Bacteria(100)	p__Cyanobacteria(100)	c__Nostocophycideae(100)	c__Nostocophycideae_unclassified(100)	c__Nostocophycideae_unclassified(100)	c__Nostocophycideae_unclassified(100)		0	0	0	0	0	0	0	0	0	0	0	5.8e-05	0	0	0	0	0	0	0	0	0	0	0	0	0	0
	Otu001053	k__Bacteria(100)	p__Cyanobacteria(100)	c__Nostocophycideae(100)	c__Nostocophycideae_unclassified(100)	c__Nostocophycideae_unclassified(100)	c__Nostocophycideae_unclassified(100)		0	0	0	0	0	0	0	0	0	0	1e-05	0	4.4e-05	0	0	0	0	0	0	0	0	0	0	0	0	0
	Otu001054	k__Bacteria(100)	p__Firmicutes(100)	c__Bacilli(100)	o__Bacillales(100)	f__Bacillaceae(100)	g__Geobacillus(100)	s__vulcani(100)	0	0	0	0	0	0	0	0	0	0	0	0	0	0	0	0	0	0	0	0	0	0	0	0	0	5.3e-05
	Otu001055	k__Bacteria(100)	p__Cyanobacteria(100)	c__Oscillatoriophycideae(100)	o__Oscillatoriales(100)	f__Phormidiaceae(100)	g__Geitlerinema(100)		0	0	0	0	0	0	0	0	0	0	0	0	0	0	0	0	0	4.2e-05	0	0	0	0	0	0	0	0
	Otu001056	k__Bacteria(100)	p__Cyanobacteria(100)	c__Nostocophycideae(100)	o__Stigonematales(100)	f__Rivulariaceae(100)	g__Rivularia(100)		0	0	0	0	0	0	0	0	0	3.1e-05	0	1.9e-05	0	0	0	0	0	0	0	0	0	0	0	0	0	0
	Otu001057	k__Bacteria(100)	p__Armatimonadetes(100)	c__OS-L(100)	c__OS-L_unclassified(100)	c__OS-L_unclassified(100)	c__OS-L_unclassified(100)		0	0	0	0	0	0	0	0	0	0	0	0	0	0	0	0	0	0	0	0	0	0	0	0	4e-05	0
	Otu001058	k__Bacteria(100)	p__Proteobacteria(100)	c__Alphaproteobacteria(100)	o__Rhodobacterales(100)	f__Rhodobacteraceae(100)	f__Rhodobacteraceae_unclassified(100)		0	0	0	0	0	3.7e-05	0	0	0	0	0	0	0	0	0	0	0	0	0	0	0	0	0	0	0	0
	Otu001059	k__Bacteria(100)	p__Proteobacteria(100)	c__Gammaproteobacteria(100)	o__Oceanospirillales(100)	f__Halomonadaceae(100)	g__Halomonas(100)		0	0	0	0	0	0	0	0	0	0	0	0	0	0	0	0	3.7e-05	0	0	0	0	0	0	0	0	0
	Otu001060	k__Bacteria(100)	p__Proteobacteria(100)	c__Gammaproteobacteria(100)	o__Oceanospirillales(100)	f__Halomonadaceae(100)	g__Halomonas(100)		0	0	0	0	0	0	0	0	0	0	0	0	0	0	0	0	3.7e-05	0	0	0	0	0	0	0	0	0
	Otu001061	k__Bacteria(100)	p__Bacteroidetes(100)	c__Cytophagia(100)	o__Cytophagales(100)	f__Cytophagaceae(100)	g__Spirosoma(100)		0	0	0	0	0	0	0	0	0	0	0	0	0	0	5.3e-05	0	0	0	0	0	0	0	0	0	0	0
	Otu001062	k__Bacteria(100)	p__Acidobacteria(100)	c__Solibacteres(100)	o__Solibacterales(100)	o__Solibacterales_unclassified(100)	o__Solibacterales_unclassified(100)		0	0	0	0	0	0	0	0	0	0	0	0	0	0	0	0	0	0	5.5e-05	0	0	0	0	0	8e-06	0
	Otu001063	k__Bacteria(100)	p__Actinobacteria(100)	c__Actinobacteria(100)	o__Actinomycetales(100)	f__Mycobacteriaceae(100)	g__Mycobacterium(100)		0	0	0	0	0	0	4.9e-05	0	0	0	0	0	0	0	0	0	0	0	0	0	0	0	0	0	0	0
	Otu001064	k__Bacteria(100)	p__Bacteroidetes(100)	c__Cytophagia(100)	o__Cytophagales(100)	f__Cytophagaceae(100)	g__Hymenobacter(100)		0	4.3e-05	0	0	0	0	0	0	0	0	0	0	0	0	0	0	0	0	0	0	0	0	0	0	0	0
	Otu001065	k__Bacteria(100)	p__Firmicutes(100)	c__Bacilli(100)	o__Bacillales(100)	f__Bacillaceae(80)	f__Bacillaceae_unclassified(80)		0	0	0	0	0	0	0	0	0	0	0	0	0	0	0	0	0	0	0	0	0	0	0	0	4e-05	0
	Otu001066	k__Bacteria(100)	p__Proteobacteria(100)	c__Alphaproteobacteria(100)	o__Rhodobacterales(100)	f__Rhodobacteraceae(100)	f__Rhodobacteraceae_unclassified(100)		0	0	0	0	0	0	0	0	0	0	0	0	0	0	0	0	3.7e-05	0	0	0	0	0	0	0	0	0
	Otu001067	k__Bacteria(100)	p__Chloroflexi(100)	c__Thermomicrobia(100)	o__JG30-KF-CM45(100)	o__JG30-KF-CM45_unclassified(100)	o__JG30-KF-CM45_unclassified(100)		0	0	0	0	0	0	0	0	0	0	0	0	0	0	0	0	0	4.2e-05	0	0	0	0	0	0	0	0
	Otu001068	k__Bacteria(100)	p__Bacteroidetes(100)	c__Cytophagia(100)	o__Cytophagales(100)	f__Cytophagaceae(100)	g__Spirosoma(100)		0	0	0	0	0	0	0	0	0	0	0	0	0	0	5.3e-05	0	0	0	0	0	0	0	0	0	0	0
	Otu001069	k__Bacteria(100)	p__Proteobacteria(100)	c__Alphaproteobacteria(100)	o__Sphingomonadales(100)	f__Sphingomonadaceae(100)	g__Sphingopyxis(100)	s__alaskensis(100)	0	0	0	0	0	0	0	0	0	0	0	0	0	0	0	0	0	0	0	8e-06	1.6e-05	1.6e-05	0	0	0	0
	Otu001070	k__Bacteria(100)	p__Cyanobacteria(100)	c__Synechococcophycideae(100)	o__Pseudanabaenales(100)	f__Pseudanabaenaceae(100)	g__Leptolyngbya(100)		0	0	0	0	0	0	0	0	0	0	0	0	0	0	0	0	0	2.5e-05	0	0	0	1.6e-05	0	0	0	0
	Otu001071	k__Bacteria(100)	p__Proteobacteria(100)	c__Gammaproteobacteria(100)	o__Oceanospirillales(100)	f__Halomonadaceae(100)	g__Halomonas(100)		3.6e-05	0	0	0	0	0	0	0	0	0	0	0	0	0	0	0	0	0	0	0	0	0	0	0	0	0
	Otu001072	k__Bacteria(100)	p__Firmicutes(100)	c__Bacilli(100)	o__Bacillales(100)	f__Alicyclobacillaceae(100)	g__Alicyclobacillus(100)	s__tolerans(100)	0	0	0	0	0	0	0	0	0	0	0	0	0	0	0	0	0	0	0	0	0	0	6.6e-05	0	0	0
	Otu001073	k__Bacteria(100)	p__Bacteroidetes(100)	c__Cytophagia(100)	o__Cytophagales(100)	f__Cytophagaceae(100)	g__Hymenobacter(100)		0	4.3e-05	0	0	0	0	0	0	0	0	0	0	0	0	0	0	0	0	0	0	0	0	0	0	0	0
	Otu001074	k__Bacteria(100)	p__Bacteroidetes(100)	c__Cytophagia(100)	o__Cytophagales(100)	f__Flammeovirgaceae(100)	g__Marinoscillum(100)		0	0	0	0	0	0	0	0	0	0	0	0	2.6e-05	8e-06	0	0	0	0	1.4e-05	0	0	0	0	0	0	0
	Otu001075	k__Bacteria(100)	p__Proteobacteria(100)	c__Alphaproteobacteria(100)	o__Sphingomonadales(100)	f__Sphingomonadaceae(100)	g__Sphingopyxis(100)	s__alaskensis(100)	0	0	0	0	0	0	0	0	0	0	0	0	0	0	0	0	0	0	0	0	1.6e-05	2.4e-05	0	0	0	0
	Otu001076	k__Bacteria(100)	p__Proteobacteria(100)	c__Betaproteobacteria(100)	c__Betaproteobacteria_unclassified(100)	c__Betaproteobacteria_unclassified(100)	c__Betaproteobacteria_unclassified(100)		0	0	0	0	0	0	0	0	0	0	0	0	0	0	0	0	0	0	6.9e-05	0	0	0	0	0	0	0
	Otu001077	k__Bacteria(100)	p__Bacteroidetes(100)	p__Bacteroidetes_unclassified(100)	p__Bacteroidetes_unclassified(100)	p__Bacteroidetes_unclassified(100)	p__Bacteroidetes_unclassified(100)		0	0	8e-06	0	0	0	0	0	0	0	0	1e-05	0	0	0	0	0	8e-06	0	0	0	8e-06	0	0	8e-06	0
	Otu001078	k__Bacteria(100)	p__Actinobacteria(100)	c__Thermoleophilia(100)	o__Solirubrobacterales(100)	f__Patulibacteraceae(80)	f__Patulibacteraceae_unclassified(80)		0	0	0	0	0	2.9e-05	0	0	0	0	0	0	0	0	0	0	0	8e-06	0	0	0	0	0	0	0	0
	Otu001079	k__Bacteria(100)	p__Cyanobacteria(100)	c__Nostocophycideae(100)	c__Nostocophycideae_unclassified(100)	c__Nostocophycideae_unclassified(100)	c__Nostocophycideae_unclassified(100)		0	0	0	0	0	0	0	0	0	0	2.1e-05	0	2.6e-05	0	0	0	0	0	0	0	0	0	0	0	0	0
	Otu001080	k__Bacteria(100)	k__Bacteria_unclassified(100)	k__Bacteria_unclassified(100)	k__Bacteria_unclassified(100)	k__Bacteria_unclassified(100)	k__Bacteria_unclassified(100)		0	0	0	5.9e-05	0	0	0	0	0	0	0	0	0	0	0	0	0	0	0	0	0	0	0	0	0	0
	Otu001081	k__Bacteria(100)	p__Bacteroidetes(100)	p__Bacteroidetes_unclassified(100)	p__Bacteroidetes_unclassified(100)	p__Bacteroidetes_unclassified(100)	p__Bacteroidetes_unclassified(100)		0	4.3e-05	0	0	0	0	0	0	0	0	0	0	0	0	0	0	0	0	0	0	0	0	0	0	0	0
	Otu001082	k__Bacteria(100)	k__Bacteria_unclassified(100)	k__Bacteria_unclassified(100)	k__Bacteria_unclassified(100)	k__Bacteria_unclassified(100)	k__Bacteria_unclassified(100)		0	0	0	0	0	0	0	0	0	0	0	0	0	0	0	0	0	0	0	0	0	0	0	0	0	4.4e-05
	Otu001083	k__Bacteria(100)	p__Bacteroidetes(100)	p__Bacteroidetes_unclassified(100)	p__Bacteroidetes_unclassified(100)	p__Bacteroidetes_unclassified(100)	p__Bacteroidetes_unclassified(100)		0	0	0	0	0	3.7e-05	0	0	0	0	0	0	0	0	0	0	0	0	0	0	0	0	0	0	0	0
	Otu001084	k__Bacteria(100)	p__Proteobacteria(100)	c__Alphaproteobacteria(100)	o__Sphingomonadales(100)	f__Sphingomonadaceae(100)	f__Sphingomonadaceae_unclassified(80)		0	0	0	0	0	3.7e-05	0	0	0	0	0	0	0	0	0	0	0	0	0	0	0	0	0	0	0	0
	Otu001085	k__Bacteria(100)	p__Proteobacteria(100)	c__Alphaproteobacteria(100)	c__Alphaproteobacteria_unclassified(100)	c__Alphaproteobacteria_unclassified(100)	c__Alphaproteobacteria_unclassified(100)		0	0	0	0	0	0	0	0	0	0	0	0	0	0	0	0	0	0	0	0	0	4e-05	0	0	0	0
	Otu001086	k__Bacteria(100)	k__Bacteria_unclassified(100)	k__Bacteria_unclassified(100)	k__Bacteria_unclassified(100)	k__Bacteria_unclassified(100)	k__Bacteria_unclassified(100)		0	0	0	0	0	0	0	0	0	0	0	4.8e-05	0	0	0	0	0	0	0	0	0	0	0	0	0	0
	Otu001087	k__Bacteria(100)	p__Cyanobacteria(100)	c__Nostocophycideae(100)	o__Nostocales(100)	f__Nostocaceae(100)	f__Nostocaceae_unclassified(100)		0	0	0	0	0	0	0	0	0	0	0	0	0	0	0	0	0	0	0	4e-05	0	0	0	0	0	0
	Otu001088	k__Bacteria(100)	p__Proteobacteria(100)	c__Alphaproteobacteria(100)	c__Alphaproteobacteria_unclassified(100)	c__Alphaproteobacteria_unclassified(100)	c__Alphaproteobacteria_unclassified(100)		0	0	0	0	0	0	0	0	0	0	0	0	0	0	0	0	0	0	0	0	0	0	0	0	4e-05	0
	Otu001089	k__Bacteria(100)	p__Proteobacteria(100)	c__Alphaproteobacteria(100)	o__Rhizobiales(100)	f__Phyllobacteriaceae(100)	f__Phyllobacteriaceae_unclassified(100)		0	0	0	0	0	0	0	0	0	0	0	0	0	0	0	0	0	0	0	0	0	4e-05	0	0	0	0
	Otu001090	k__Bacteria(100)	p__Proteobacteria(100)	c__Alphaproteobacteria(100)	o__Rhizobiales(100)	o__Rhizobiales_unclassified(100)	o__Rhizobiales_unclassified(100)		0	0	0	0	0	0	0	0	0	0	0	0	0	0	0	0	0	0	0	0	0	0	0	0	4e-05	0
	Otu001091	k__Bacteria(100)	p__Proteobacteria(100)	c__Alphaproteobacteria(100)	o__Caulobacterales(100)	f__Caulobacteraceae(100)	g__Brevundimonas(100)	s__vesicularis(100)	0	0	0	0	0	0	4.9e-05	0	0	0	0	0	0	0	0	0	0	0	0	0	0	0	0	0	0	0
	Otu001092	k__Bacteria(100)	p__Actinobacteria(100)	c__Actinobacteria(100)	o__Actinomycetales(100)	f__Corynebacteriaceae(100)	g__Corynebacterium(100)		0	9e-06	0	0	0	0	0	0	0	0	0	0	0	0	0	0	0	0	5.5e-05	0	0	0	0	0	0	0
	Otu001093	k__Bacteria(100)	p__Proteobacteria(100)	c__Alphaproteobacteria(100)	o__Rhizobiales(100)	f__Phyllobacteriaceae(100)	f__Phyllobacteriaceae_unclassified(80)		0	0	0	0	0	0	0	0	0	0	0	0	0	0	0	0	0	0	0	0	0	4e-05	0	0	0	0
	Otu001094	k__Bacteria(100)	p__Proteobacteria(100)	c__Alphaproteobacteria(100)	o__Rhizobiales(100)	f__Phyllobacteriaceae(100)	f__Phyllobacteriaceae_unclassified(80)		0	0	0	0	0	0	0	0	0	0	0	0	0	0	2.1e-05	2.9e-05	0	0	0	0	0	0	0	0	0	0
	Otu001095	k__Bacteria(100)	p__Cyanobacteria(100)	c__Nostocophycideae(100)	o__Nostocales(100)	o__Nostocales_unclassified(100)	o__Nostocales_unclassified(100)		0	0	0	0	0	0	0	0	0	0	0	0	0	0	0	4.8e-05	0	0	0	0	0	0	0	0	0	0
	Otu001096	k__Bacteria(100)	p__Proteobacteria(100)	c__Alphaproteobacteria(100)	o__Rhizobiales(100)	f__Bradyrhizobiaceae(80)	f__Bradyrhizobiaceae_unclassified(80)		0	0	0	0	0	0	0	0	0	0	0	4.8e-05	0	0	0	0	0	0	0	0	0	0	0	0	0	0
	Otu001097	k__Bacteria(100)	p__Proteobacteria(100)	c__Alphaproteobacteria(100)	o__Rhizobiales(100)	f__Phyllobacteriaceae(100)	g__Phyllobacterium(100)		0	0	0	0	0	0	0	0	0	0	0	1e-05	0	0	0	0	0	0	1.4e-05	8e-06	0	1.6e-05	0	0	0	0
	Otu001098	k__Bacteria(100)	p__Cyanobacteria(100)	c__Nostocophycideae(100)	o__Nostocales(100)	o__Nostocales_unclassified(100)	o__Nostocales_unclassified(100)		0	0	0	0	0	0	0	0	0	0	0	0	0	0	0	4.8e-05	0	0	0	0	0	0	0	0	0	0
	Otu001099	k__Bacteria(100)	p__Proteobacteria(100)	c__Alphaproteobacteria(100)	c__Alphaproteobacteria_unclassified(100)	c__Alphaproteobacteria_unclassified(100)	c__Alphaproteobacteria_unclassified(100)		0	0	0	1.2e-05	3.7e-05	0	0	0	0	0	0	0	0	0	0	0	0	0	0	0	0	0	0	0	0	0
	Otu001100	k__Bacteria(100)	p__Proteobacteria(100)	c__Alphaproteobacteria(100)	o__Sphingomonadales(100)	o__Sphingomonadales_unclassified(80)	o__Sphingomonadales_unclassified(80)		0	0	0	0	0	0	0	0	0	0	0	0	0	0	0	0	0	4.2e-05	0	0	0	0	0	0	0	0
	Otu001101	k__Bacteria(100)	p__Proteobacteria(100)	c__Alphaproteobacteria(100)	o__Rhizobiales(100)	f__Beijerinckiaceae(100)	g__Chelatococcus(100)		0	0	0	0	0	0	0	0	0	0	0	0	0	0	0	0	3e-05	0	0	0	0	0	0	0	8e-06	0
	Otu001102	k__Bacteria(100)	p__Proteobacteria(100)	c__Alphaproteobacteria(100)	c__Alphaproteobacteria_unclassified(100)	c__Alphaproteobacteria_unclassified(100)	c__Alphaproteobacteria_unclassified(100)		0	0	0	0	0	0	0	0	0	0	0	0	0	0	0	0	0	4.2e-05	0	0	0	0	0	0	0	0
	Otu001104	k__Bacteria(100)	p__Proteobacteria(100)	c__Alphaproteobacteria(100)	o__Sphingomonadales(100)	f__Sphingomonadaceae(100)	g__Sphingomonas(80)		0	0	0	0	0	0	0	0	0	5.2e-05	0	0	0	0	0	0	0	0	0	0	0	0	0	0	0	0
	Otu001105	k__Bacteria(100)	p__Armatimonadetes(100)	c__OS-L(100)	c__OS-L_unclassified(100)	c__OS-L_unclassified(100)	c__OS-L_unclassified(100)		0	0	0	0	0	0	0	0	0	0	0	0	0	0	0	0	0	0	0	0	0	0	0	0	4e-05	0
	Otu001109	k__Bacteria(100)	p__Proteobacteria(100)	c__Alphaproteobacteria(100)	o__Caulobacterales(100)	f__Caulobacteraceae(100)	g__Phenylobacterium(80)		0	0	0	0	0	0	0	0	0	0	0	0	0	0	0	0	0	0	1.4e-05	0	0	3.2e-05	0	0	0	0
	Otu001110	k__Bacteria(100)	p__Proteobacteria(100)	c__Gammaproteobacteria(100)	c__Gammaproteobacteria_unclassified(100)	c__Gammaproteobacteria_unclassified(100)	c__Gammaproteobacteria_unclassified(100)		0	0	0	0	0	0	0	0	0	0	0	0	0	0	0	0	3.7e-05	0	0	0	0	0	0	0	0	0
	Otu001111	k__Bacteria(100)	p__Proteobacteria(100)	c__Alphaproteobacteria(100)	o__Sphingomonadales(100)	f__Erythrobacteraceae(100)	g__Erythromicrobium(61)	s__ramosum(61)	0	0	0	4.7e-05	0	7e-06	0	0	0	0	0	0	0	0	0	0	0	0	0	0	0	0	0	0	0	0
	Otu001112	k__Bacteria(100)	p__Proteobacteria(100)	c__Gammaproteobacteria(100)	o__Xanthomonadales(100)	f__Xanthomonadaceae(100)	g__Silanimonas(100)	s__lenta(100)	0	0	0	5.9e-05	0	0	0	0	0	0	0	0	0	0	0	0	0	0	0	0	0	0	0	0	0	0
	Otu001113	k__Bacteria(100)	p__Cyanobacteria(100)	c__Nostocophycideae(100)	o__Nostocales(100)	f__Nostocaceae(100)	f__Nostocaceae_unclassified(100)		0	0	0	0	0	0	0	0	0	0	0	0	4.4e-05	0	0	0	0	0	0	0	0	0	0	0	0	0
	Otu001114	k__Bacteria(100)	p__Proteobacteria(100)	c__Alphaproteobacteria(100)	o__Caulobacterales(100)	f__Caulobacteraceae(100)	f__Caulobacteraceae_unclassified(100)		3.6e-05	0	0	0	0	0	0	0	0	0	0	0	0	0	0	0	0	0	0	0	0	0	0	0	0	0
	Otu001115	k__Bacteria(100)	p__Proteobacteria(100)	c__Gammaproteobacteria(100)	o__Pseudomonadales(100)	f__Moraxellaceae(100)	g__Acinetobacter(100)		0	0	0	0	0	0	0	0	0	3.1e-05	2.1e-05	0	0	0	0	0	0	0	0	0	0	0	0	0	0	0
	Otu001116	k__Bacteria(100)	p__Armatimonadetes(100)	c__OS-L(100)	c__OS-L_unclassified(100)	c__OS-L_unclassified(100)	c__OS-L_unclassified(100)		0	0	0	0	0	0	1e-05	0	0	0	0	0	0	8e-06	0	0	0	8e-06	0	0	0	0	0	0	0	1.8e-05
	Otu001117	k__Bacteria(100)	p__Proteobacteria(100)	c__Alphaproteobacteria(100)	o__Caulobacterales(100)	f__Caulobacteraceae(100)	g__Brevundimonas(100)	s__vesicularis(80)	0	0	0	0	0	0	4.9e-05	0	0	0	0	0	0	0	0	0	0	0	0	0	0	0	0	0	0	0
	Otu001118	k__Bacteria(100)	p__Proteobacteria(100)	c__Alphaproteobacteria(100)	o__Caulobacterales(100)	f__Caulobacteraceae(100)	f__Caulobacteraceae_unclassified(100)		0	0	0	0	0	0	0	0	0	0	0	0	0	0	0	0	0	0	0	0	3.2e-05	8e-06	0	0	0	0
	Otu001119	k__Bacteria(100)	p__Proteobacteria(100)	c__Alphaproteobacteria(100)	o__Caulobacterales(100)	f__Caulobacteraceae(100)	f__Caulobacteraceae_unclassified(100)		0	0	0	0	0	0	0	0	0	0	0	0	0	0	0	4.8e-05	0	0	0	0	0	0	0	0	0	0
	Otu001121	k__Bacteria(100)	p__Proteobacteria(100)	c__Gammaproteobacteria(100)	c__Gammaproteobacteria_unclassified(100)	c__Gammaproteobacteria_unclassified(100)	c__Gammaproteobacteria_unclassified(100)		0	0	0	0	0	0	0	0	0	0	0	0	0	0	0	0	0	0	0	0	0	0	0	0	0	4.4e-05
	Otu001122	k__Bacteria(100)	p__Proteobacteria(100)	c__Gammaproteobacteria(100)	o__Pseudomonadales(100)	f__Pseudomonadaceae(100)	g__Pseudomonas(100)		0	0	0	0	0	3.7e-05	0	0	0	0	0	0	0	0	0	0	0	0	0	0	0	0	0	0	0	0
	Otu001123	k__Bacteria(100)	p__Bacteroidetes(100)	c__Cytophagia(100)	o__Cytophagales(100)	f__Flammeovirgaceae(100)	f__Flammeovirgaceae_unclassified(100)		0	0	0	0	0	0	0	0	0	0	0	0	4.4e-05	0	0	0	0	0	0	0	0	0	0	0	0	0
	Otu001124	k__Bacteria(100)	p__Proteobacteria(100)	c__Gammaproteobacteria(100)	o__Pseudomonadales(100)	f__Pseudomonadaceae(100)	g__Pseudomonas(100)		0	0	0	0	0	3.7e-05	0	0	0	0	0	0	0	0	0	0	0	0	0	0	0	0	0	0	0	0
	Otu001125	k__Bacteria(100)	p__Actinobacteria(100)	c__Actinobacteria(100)	o__Actinomycetales(100)	f__Microbacteriaceae(100)	f__Microbacteriaceae_unclassified(100)		0	0	0	5.9e-05	0	0	0	0	0	0	0	0	0	0	0	0	0	0	0	0	0	0	0	0	0	0
	Otu001126	k__Bacteria(100)	p__Proteobacteria(100)	c__Alphaproteobacteria(100)	o__Sphingomonadales(100)	f__Sphingomonadaceae(100)	g__Sphingomonas(100)		0	0	0	0	0	0	0	0	0	0	0	0	0	0	0	4.8e-05	0	0	0	0	0	0	0	0	0	0
	Otu001127	k__Bacteria(100)	k__Bacteria_unclassified(100)	k__Bacteria_unclassified(100)	k__Bacteria_unclassified(100)	k__Bacteria_unclassified(100)	k__Bacteria_unclassified(100)		0	0	0	0	0	0	0	3.5e-05	0	0	0	0	0	0	0	0	0	0	0	0	0	0	0	0	0	0
	Otu001128	k__Bacteria(100)	p__Actinobacteria(100)	c__Actinobacteria(100)	o__Actinomycetales(100)	f__Nocardioidaceae(100)	g__Nocardioides(100)	s__terrigena(61)	7e-06	0	3.1e-05	0	0	0	0	0	0	0	0	0	0	0	0	0	0	0	0	0	0	0	0	0	0	0
	Otu001129	k__Bacteria(100)	p__Cyanobacteria(100)	c__Gloeobacterophycideae(100)	o__Gloeobacterales(100)	f__Gloeobacteraceae(100)	g__Gloeobacter(100)		0	0	0	0	0	0	0	0	0	0	0	0	0	0	0	0	0	0	0	0	0	0	0	0	0	4.4e-05
	Otu001130	k__Bacteria(100)	p__Cyanobacteria(100)	c__Nostocophycideae(100)	o__Stigonematales(100)	f__Rivulariaceae(100)	g__Rivularia(100)		0	0	0	0	0	0	0	0	0	1e-05	2.1e-05	0	1.8e-05	0	0	0	0	0	0	0	0	0	0	0	0	0
	Otu001131	k__Bacteria(100)	p__Proteobacteria(100)	c__Alphaproteobacteria(100)	o__Rhizobiales(100)	f__Hyphomicrobiaceae(100)	f__Hyphomicrobiaceae_unclassified(100)		0	0	0	0	0	0	0	0	0	0	0	0	0	0	0	0	0	4.2e-05	0	0	0	0	0	0	0	0
	Otu001132	k__Bacteria(100)	p__Cyanobacteria(100)	p__Cyanobacteria_unclassified(100)	p__Cyanobacteria_unclassified(100)	p__Cyanobacteria_unclassified(100)	p__Cyanobacteria_unclassified(100)		0	0	0	0	0	0	0	0	0	0	0	0	0	0	0	0	0	0	0	0	0	0	1.3e-05	4.6e-05	0	0
	Otu001133	k__Bacteria(100)	p__Cyanobacteria(100)	p__Cyanobacteria_unclassified(100)	p__Cyanobacteria_unclassified(100)	p__Cyanobacteria_unclassified(100)	p__Cyanobacteria_unclassified(100)		0	0	0	0	0	3.7e-05	0	0	0	0	0	0	0	0	0	0	0	0	0	0	0	0	0	0	0	0
	Otu001134	k__Bacteria(100)	p__Proteobacteria(100)	c__Betaproteobacteria(100)	o__Burkholderiales(100)	f__Oxalobacteraceae(100)	f__Oxalobacteraceae_unclassified(100)		0	0	0	0	0	0	0	0	0	0	0	0	9e-06	0	0	0	0	0	0	0	0	0	5.4e-05	0	0	0
	Otu001135	k__Bacteria(100)	p__Cyanobacteria(100)	p__Cyanobacteria_unclassified(100)	p__Cyanobacteria_unclassified(100)	p__Cyanobacteria_unclassified(100)	p__Cyanobacteria_unclassified(100)		0	0	0	0	0	0	0	0	0	0	0	0	0	0	0	0	0	0	0	0	0	0	5.4e-05	1.1e-05	0	0
	Otu001136	k__Bacteria(100)	p__Cyanobacteria(100)	p__Cyanobacteria_unclassified(100)	p__Cyanobacteria_unclassified(100)	p__Cyanobacteria_unclassified(100)	p__Cyanobacteria_unclassified(100)		0	0	0	0	0	0	0	0	0	0	0	0	0	0	0	0	0	0	0	0	0	0	0	5.7e-05	0	0
	Otu001137	k__Bacteria(100)	p__Proteobacteria(100)	c__Betaproteobacteria(100)	o__Burkholderiales(100)	f__Comamonadaceae(100)	g__Acidovorax(100)		0	0	0	0	4.6e-05	0	0	0	0	0	0	0	0	0	0	0	0	0	0	0	0	0	0	0	0	0
	Otu001138	k__Bacteria(100)	p__Proteobacteria(100)	c__Betaproteobacteria(100)	o__Burkholderiales(100)	f__Comamonadaceae(100)	f__Comamonadaceae_unclassified(100)		0	0	0	0	0	0	0	0	0	0	0	0	0	0	0	0	0	0	6.9e-05	0	0	0	0	0	0	0
	Otu001139	k__Bacteria(100)	p__Proteobacteria(100)	c__Betaproteobacteria(100)	o__Burkholderiales(100)	f__Oxalobacteraceae(100)	g__Ralstonia(100)		0	0	0	0	0	0	0	0	0	0	1e-05	0	0	8e-06	1.1e-05	0	0	0	0	0	0	0	1.3e-05	0	0	9e-06
	Otu001140	k__Bacteria(100)	p__Cyanobacteria(100)	p__Cyanobacteria_unclassified(100)	p__Cyanobacteria_unclassified(100)	p__Cyanobacteria_unclassified(100)	p__Cyanobacteria_unclassified(100)		0	0	0	0	0	3.7e-05	0	0	0	0	0	0	0	0	0	0	0	0	0	0	0	0	0	0	0	0
	Otu001141	k__Bacteria(100)	k__Bacteria_unclassified(100)	k__Bacteria_unclassified(100)	k__Bacteria_unclassified(100)	k__Bacteria_unclassified(100)	k__Bacteria_unclassified(100)		0	0	0	0	0	3.7e-05	0	0	0	0	0	0	0	0	0	0	0	0	0	0	0	0	0	0	0	0
	Otu001142	k__Bacteria(100)	k__Bacteria_unclassified(100)	k__Bacteria_unclassified(100)	k__Bacteria_unclassified(100)	k__Bacteria_unclassified(100)	k__Bacteria_unclassified(100)		0	0	0	0	0	0	0	0	0	0	0	0	0	0	0	0	0	0	0	0	0	0	0	0	0	4.4e-05
	Otu001143	k__Bacteria(100)	p__Proteobacteria(100)	c__Betaproteobacteria(100)	o__Burkholderiales(100)	f__Comamonadaceae(100)	f__Comamonadaceae_unclassified(100)		0	9e-06	8e-06	0	9e-06	0	0	0	0	0	0	0	9e-06	0	1.1e-05	0	0	0	0	0	0	0	0	0	0	0
	Otu001144	k__Bacteria(100)	p__Proteobacteria(100)	c__Alphaproteobacteria(100)	c__Alphaproteobacteria_unclassified(100)	c__Alphaproteobacteria_unclassified(100)	c__Alphaproteobacteria_unclassified(100)		0	0	0	0	0	0	0	0	0	0	0	0	0	0	0	0	0	0	0	0	0	0	0	0	4e-05	0
	Otu001145	k__Bacteria(100)	k__Bacteria_unclassified(100)	k__Bacteria_unclassified(100)	k__Bacteria_unclassified(100)	k__Bacteria_unclassified(100)	k__Bacteria_unclassified(100)		0	0	0	0	0	0	0	0	0	0	0	0	0	0	0	0	0	0	0	0	4e-05	0	0	0	0	0
	Otu001146	k__Bacteria(100)	p__Bacteroidetes(100)	c__[Saprospirae](100)	o__[Saprospirales](100)	f__Chitinophagaceae(100)	g__Sediminibacterium(100)		0	0	0	0	0	7e-06	0	2.8e-05	0	0	0	0	0	0	0	0	0	0	0	0	0	0	0	0	0	0
	Otu001147	k__Bacteria(100)	p__Cyanobacteria(100)	p__Cyanobacteria_unclassified(100)	p__Cyanobacteria_unclassified(100)	p__Cyanobacteria_unclassified(100)	p__Cyanobacteria_unclassified(100)		0	0	0	0	0	0	0	0	0	0	0	0	0	0	0	0	0	4.2e-05	0	0	0	0	0	0	0	0
	Otu001148	k__Bacteria(100)	p__Cyanobacteria(100)	c__Oscillatoriophycideae(100)	o__Oscillatoriales(100)	f__Phormidiaceae(100)	g__Planktothrix(100)		0	0	0	5.9e-05	0	0	0	0	0	0	0	0	0	0	0	0	0	0	0	0	0	0	0	0	0	0
	Otu001149	k__Bacteria(100)	p__Cyanobacteria(100)	c__Oscillatoriophycideae(100)	o__Oscillatoriales(100)	f__Phormidiaceae(100)	g__Phormidium(100)	s__pseudopriestleyi(100)	1.4e-05	0	2.3e-05	0	0	0	0	0	0	0	0	0	0	0	0	0	0	0	0	0	0	0	0	0	0	0
	Otu001150	k__Bacteria(100)	p__Cyanobacteria(100)	c__Oscillatoriophycideae(100)	o__Oscillatoriales(100)	f__Phormidiaceae(100)	g__Geitlerinema(100)		0	0	0	0	0	0	0	0	0	0	0	0	0	0	0	0	0	4.2e-05	0	0	0	0	0	0	0	0
	Otu001151	k__Bacteria(100)	p__Cyanobacteria(100)	c__Oscillatoriophycideae(100)	o__Oscillatoriales(100)	f__Phormidiaceae(100)	g__Phormidium(61)	s__pseudopriestleyi(61)	3.6e-05	0	0	0	0	0	0	0	0	0	0	0	0	0	0	0	0	0	0	0	0	0	0	0	0	0
	Otu001152	k__Bacteria(100)	k__Bacteria_unclassified(100)	k__Bacteria_unclassified(100)	k__Bacteria_unclassified(100)	k__Bacteria_unclassified(100)	k__Bacteria_unclassified(100)		0	0	0	0	0	0	1e-05	0	0	0	0	1.9e-05	0	0	0	0	7e-06	0	0	0	0	0	0	0	8e-06	0
	Otu001153	k__Bacteria(100)	p__Bacteroidetes(100)	c__[Saprospirae](100)	o__[Saprospirales](100)	f__Chitinophagaceae(100)	g__Sediminibacterium(100)		0	0	0	0	0	0	0	3.5e-05	0	0	0	0	0	0	0	0	0	0	0	0	0	0	0	0	0	0
	Otu001154	k__Bacteria(100)	p__Cyanobacteria(100)	c__Oscillatoriophycideae(100)	o__Oscillatoriales(100)	f__Phormidiaceae(100)	g__Planktothrix(100)		0	0	0	5.9e-05	0	0	0	0	0	0	0	0	0	0	0	0	0	0	0	0	0	0	0	0	0	0
	Otu001155	k__Bacteria(100)	p__Proteobacteria(100)	c__Alphaproteobacteria(100)	o__Rhodospirillales(100)	f__Acetobacteraceae(100)	f__Acetobacteraceae_unclassified(80)		0	0	0	0	0	0	0	7e-06	1e-05	0	0	0	0	0	0	0	7e-06	0	0	0	0	8e-06	1.3e-05	0	0	0
	Otu001156	k__Bacteria(100)	p__Cyanobacteria(100)	c__Nostocophycideae(100)	o__Stigonematales(100)	f__Rivulariaceae(100)	g__Rivularia(100)		0	0	0	0	0	0	0	0	0	0	0	3.9e-05	9e-06	0	0	0	0	0	0	0	0	0	0	0	0	0
	Otu001157	k__Bacteria(100)	p__Proteobacteria(100)	c__Gammaproteobacteria(100)	o__Xanthomonadales(100)	f__Xanthomonadaceae(100)	g__Silanimonas(100)	s__lenta(100)	0	0	0	5.9e-05	0	0	0	0	0	0	0	0	0	0	0	0	0	0	0	0	0	0	0	0	0	0
	Otu001158	k__Bacteria(100)	p__Proteobacteria(100)	c__Alphaproteobacteria(100)	o__Rhodospirillales(100)	f__Rhodospirillaceae(100)	g__Phaeospirillum(100)	s__fulvum(100)	0	0	0	0	0	0	0	0	5.1e-05	0	0	0	0	0	0	0	0	0	0	0	0	0	0	0	0	0
	Otu001159	k__Bacteria(100)	p__Proteobacteria(100)	c__Gammaproteobacteria(100)	o__Xanthomonadales(100)	f__Xanthomonadaceae(100)	g__Stenotrophomonas(100)		0	0	0	0	0	0	0	0	0	0	0	0	0	0	0	0	0	0	0	0	0	4e-05	0	0	0	0
	Otu001160	k__Bacteria(100)	p__Proteobacteria(100)	c__Gammaproteobacteria(100)	o__Xanthomonadales(100)	f__Xanthomonadaceae(100)	g__Silanimonas(100)	s__lenta(100)	0	0	0	0	0	0	0	0	0	0	5.1e-05	0	0	0	0	0	0	0	0	0	0	0	0	0	0	0
	Otu001161	k__Bacteria(100)	p__Proteobacteria(100)	c__Alphaproteobacteria(100)	o__Rhodospirillales(100)	f__Acetobacteraceae(100)	f__Acetobacteraceae_unclassified(100)		0	0	0	0	0	0	0	0	0	0	0	0	0	4.2e-05	0	0	0	0	0	0	0	0	0	0	0	0
	Otu001162	k__Bacteria(100)	p__Proteobacteria(100)	c__Gammaproteobacteria(100)	o__Xanthomonadales(100)	f__Xanthomonadaceae(100)	g__Pseudoxanthomonas(100)	s__mexicana(100)	0	9e-06	0	0	0	0	0	1.4e-05	0	0	0	0	0	0	0	1e-05	0	0	0	0	0	0	1.3e-05	0	0	0
	Otu001163	k__Bacteria(100)	p__Cyanobacteria(100)	c__Oscillatoriophycideae(100)	o__Chroococcales(100)	o__Chroococcales_unclassified(100)	o__Chroococcales_unclassified(100)		0	0	0	0	0	0	0	0	0	0	0	0	0	4.2e-05	0	0	0	0	0	0	0	0	0	0	0	0
	Otu001164	k__Bacteria(100)	p__Cyanobacteria(100)	c__Oscillatoriophycideae(100)	o__Chroococcales(100)	f__Cyanobacteriaceae(100)	g__Cyanobacterium(100)		7e-06	0	8e-06	1.2e-05	0	7e-06	0	7e-06	0	0	0	0	0	0	0	0	0	0	0	0	0	0	0	0	0	0
	Otu001165	k__Bacteria(100)	p__Proteobacteria(100)	c__Alphaproteobacteria(100)	o__Rhizobiales(100)	o__Rhizobiales_unclassified(100)	o__Rhizobiales_unclassified(100)		0	0	0	0	0	0	0	0	0	0	0	0	0	0	5.3e-05	0	0	0	0	0	0	0	0	0	0	0
	Otu001166	k__Bacteria(100)	p__Proteobacteria(100)	c__Alphaproteobacteria(100)	o__Rhizobiales(100)	f__Bradyrhizobiaceae(100)	f__Bradyrhizobiaceae_unclassified(100)		0	0	0	0	0	0	0	0	0	0	0	0	0	0	5.3e-05	0	0	0	0	0	0	0	0	0	0	0
	Otu001167	k__Bacteria(100)	p__Proteobacteria(100)	c__Alphaproteobacteria(100)	c__Alphaproteobacteria_unclassified(100)	c__Alphaproteobacteria_unclassified(100)	c__Alphaproteobacteria_unclassified(100)		0	0	0	0	0	0	4.9e-05	0	0	0	0	0	0	0	0	0	0	0	0	0	0	0	0	0	0	0
	Otu001168	k__Bacteria(100)	p__Proteobacteria(100)	c__Betaproteobacteria(100)	o__Burkholderiales(100)	f__Comamonadaceae(100)	f__Comamonadaceae_unclassified(61)		0	0	0	0	0	3.7e-05	0	0	0	0	0	0	0	0	0	0	0	0	0	0	0	0	0	0	0	0
	Otu001169	k__Bacteria(100)	p__Proteobacteria(100)	c__Betaproteobacteria(100)	o__Burkholderiales(100)	f__Oxalobacteraceae(100)	f__Oxalobacteraceae_unclassified(100)		0	0	0	0	0	0	1e-05	0	0	1e-05	1e-05	0	0	0	0	1.9e-05	0	0	0	0	0	0	0	0	0	0
	Otu001170	k__Bacteria(100)	p__Chloroflexi(100)	c__Chloroflexi(100)	o__Chloroflexales(100)	f__Chloroflexaceae(100)	g__Chloroflexus(100)		0	0	0	0	0	0	0	0	0	0	0	0	0	0	0	0	0	0	0	0	0	0	0	0	0	4.4e-05
	Otu001171	k__Bacteria(100)	p__Proteobacteria(100)	c__Betaproteobacteria(100)	o__Burkholderiales(100)	f__Comamonadaceae(100)	f__Comamonadaceae_unclassified(100)		0	0	0	0	0	3.7e-05	0	0	0	0	0	0	0	0	0	0	0	0	0	0	0	0	0	0	0	0
	Otu001172	k__Bacteria(100)	p__Proteobacteria(100)	c__Alphaproteobacteria(100)	o__Rhizobiales(100)	f__Bradyrhizobiaceae(100)	f__Bradyrhizobiaceae_unclassified(100)		0	0	0	0	0	0	0	0	0	0	0	4.8e-05	0	0	0	0	0	0	0	0	0	0	0	0	0	0
	Otu001173	k__Bacteria(100)	k__Bacteria_unclassified(100)	k__Bacteria_unclassified(100)	k__Bacteria_unclassified(100)	k__Bacteria_unclassified(100)	k__Bacteria_unclassified(100)		0	0	0	0	0	0	0	0	0	0	0	0	0	0	0	0	0	0	0	0	0	0	0	0	4e-05	0
	Otu001174	k__Bacteria(100)	p__Proteobacteria(100)	c__Alphaproteobacteria(100)	o__Rhizobiales(100)	f__Rhizobiaceae(100)	g__Rhizobium(100)	s__leguminosarum(100)	0	0	0	0	0	0	0	0	0	0	0	0	0	4.2e-05	0	0	0	0	0	0	0	0	0	0	0	0
	Otu001175	k__Bacteria(100)	p__Proteobacteria(100)	c__Gammaproteobacteria(100)	o__Alteromonadales(100)	f__Alteromonadaceae(100)	g__Marinobacter(100)		0	0	0	0	0	0	0	0	0	0	0	0	0	0	0	0	3.7e-05	0	0	0	0	0	0	0	0	0
	Otu001176	k__Bacteria(100)	p__Proteobacteria(100)	c__Gammaproteobacteria(100)	o__Alteromonadales(100)	f__Alteromonadaceae(100)	g__Marinobacter(100)		0	0	0	0	0	0	0	0	0	0	0	0	0	0	0	0	3.7e-05	0	0	0	0	0	0	0	0	0
	Otu001177	k__Bacteria(100)	p__Proteobacteria(100)	c__Gammaproteobacteria(100)	o__Alteromonadales(100)	f__Alteromonadaceae(100)	g__Marinobacter(100)		0	0	0	0	0	0	0	0	0	0	0	0	0	0	0	0	3.7e-05	0	0	0	0	0	0	0	0	0
	Otu001178	k__Bacteria(100)	p__Proteobacteria(100)	c__Alphaproteobacteria(100)	o__Sphingomonadales(100)	o__Sphingomonadales_unclassified(100)	o__Sphingomonadales_unclassified(100)		0	0	0	0	4.6e-05	0	0	0	0	0	0	0	0	0	0	0	0	0	0	0	0	0	0	0	0	0
	Otu001179	k__Bacteria(100)	p__Bacteroidetes(100)	c__Flavobacteriia(100)	o__Flavobacteriales(100)	f__[Weeksellaceae](100)	f__[Weeksellaceae]_unclassified(100)		0	0	0	0	0	0	0	0	0	0	0	0	0	3.4e-05	0	0	0	0	0	0	0	0	0	0	0	0
	Otu001180	k__Bacteria(100)	p__Proteobacteria(100)	c__Alphaproteobacteria(100)	c__Alphaproteobacteria_unclassified(100)	c__Alphaproteobacteria_unclassified(100)	c__Alphaproteobacteria_unclassified(100)		0	0	0	0	3.7e-05	0	0	0	0	0	0	0	0	0	0	0	0	0	0	0	0	0	0	0	0	0
	Otu001181	k__Bacteria(100)	p__Proteobacteria(100)	c__Gammaproteobacteria(100)	o__Xanthomonadales(100)	f__Xanthomonadaceae(100)	g__Silanimonas(100)	s__lenta(100)	0	0	0	4.7e-05	0	0	0	0	0	0	0	0	0	0	0	0	0	0	0	0	0	0	0	0	0	0
	Otu001182	k__Bacteria(100)	p__Proteobacteria(100)	c__Alphaproteobacteria(100)	c__Alphaproteobacteria_unclassified(100)	c__Alphaproteobacteria_unclassified(100)	c__Alphaproteobacteria_unclassified(100)		0	0	0	0	0	0	0	0	1e-05	0	0	0	9e-06	0	0	0	0	0	0	0	0	0	2.7e-05	0	0	0
	Otu001183	k__Bacteria(100)	p__Bacteroidetes(100)	c__Flavobacteriia(100)	o__Flavobacteriales(100)	f__Cryomorphaceae(100)	f__Cryomorphaceae_unclassified(100)		0	0	0	0	0	0	0	0	0	0	0	0	3.5e-05	0	0	0	0	0	0	0	0	0	0	0	0	0
	Otu001184	k__Bacteria(100)	p__Proteobacteria(100)	c__Alphaproteobacteria(100)	o__Rhizobiales(100)	f__Bradyrhizobiaceae(75)	f__Bradyrhizobiaceae_unclassified(75)		0	0	0	0	0	0	0	0	0	0	0	3.9e-05	0	0	0	0	0	0	0	0	0	0	0	0	0	0
	Otu001185	k__Bacteria(100)	p__Proteobacteria(100)	c__Alphaproteobacteria(100)	o__Rhizobiales(100)	f__Phyllobacteriaceae(100)	f__Phyllobacteriaceae_unclassified(75)		0	0	0	0	0	0	0	0	0	0	0	0	9e-06	0	0	0	0	0	2.8e-05	0	8e-06	0	0	0	0	0
	Otu001186	k__Bacteria(100)	p__Proteobacteria(100)	c__Alphaproteobacteria(100)	o__Rhodospirillales(100)	o__Rhodospirillales_unclassified(100)	o__Rhodospirillales_unclassified(100)		0	0	0	0	0	0	0	0	0	0	0	0	0	3.4e-05	0	0	0	0	0	0	0	0	0	0	0	0
	Otu001187	k__Bacteria(100)	p__Proteobacteria(100)	c__Alphaproteobacteria(100)	c__Alphaproteobacteria_unclassified(100)	c__Alphaproteobacteria_unclassified(100)	c__Alphaproteobacteria_unclassified(100)		0	0	0	0	0	0	0	0	0	0	0	0	0	0	0	0	0	3.4e-05	0	0	0	0	0	0	0	0
	Otu001188	k__Bacteria(100)	p__Firmicutes(100)	c__Bacilli(100)	o__Lactobacillales(100)	f__Lactobacillaceae(100)	g__Lactobacillus(100)	s__plantarum(100)	0	0	0	0	0	0	0	0	0	0	0	0	3.5e-05	0	0	0	0	0	0	0	0	0	0	0	0	0
	Otu001189	k__Bacteria(100)	p__Cyanobacteria(100)	c__Nostocophycideae(100)	o__Stigonematales(100)	f__Rivulariaceae(100)	g__Rivularia(100)		0	0	0	0	0	0	0	0	0	0	2.1e-05	1e-05	9e-06	0	0	0	0	0	0	0	0	0	0	0	0	0
	Otu001190	k__Bacteria(100)	p__Proteobacteria(100)	c__Alphaproteobacteria(100)	c__Alphaproteobacteria_unclassified(100)	c__Alphaproteobacteria_unclassified(100)	c__Alphaproteobacteria_unclassified(100)		0	0	0	0	0	0	0	0	0	0	0	0	0	0	0	0	0	3.4e-05	0	0	0	0	0	0	0	0
	Otu001191	k__Bacteria(100)	p__Bacteroidetes(100)	c__Flavobacteriia(100)	o__Flavobacteriales(100)	f__[Weeksellaceae](75)			0	0	0	0	0	0	0	0	0	0	0	0	3.5e-05	0	0	0	0	0	0	0	0	0	0	0	0	0
	Otu001192	k__Bacteria(100)	p__Cyanobacteria(100)	p__Cyanobacteria_unclassified(100)	p__Cyanobacteria_unclassified(100)	p__Cyanobacteria_unclassified(100)	p__Cyanobacteria_unclassified(100)		0	0	0	0	0	0	0	0	0	0	0	0	0	0	0	0	0	0	0	0	0	0	0	0	0	3.5e-05
	Otu001193	k__Bacteria(100)	p__Proteobacteria(100)	c__Gammaproteobacteria(100)	o__Alteromonadales(100)	f__Alteromonadaceae(100)	g__Marinobacter(100)		0	0	0	0	0	0	0	0	0	0	0	0	0	0	0	0	3e-05	0	0	0	0	0	0	0	0	0
	Otu001194	k__Bacteria(100)	p__Cyanobacteria(100)	c__Synechococcophycideae(100)	o__Synechococcales(100)	f__Acaryochloridaceae(100)	g__Thermosynechococcus(100)		0	0	0	0	0	0	0	0	0	0	0	0	0	0	0	0	0	0	0	0	0	0	0	0	3.2e-05	0
	Otu001195	k__Bacteria(100)	p__Cyanobacteria(100)	p__Cyanobacteria_unclassified(100)	p__Cyanobacteria_unclassified(100)	p__Cyanobacteria_unclassified(100)	p__Cyanobacteria_unclassified(100)		0	0	0	0	0	0	0	0	0	0	0	0	0	0	0	0	0	3.4e-05	0	0	0	0	0	0	0	0
	Otu001196	k__Bacteria(100)	p__Cyanobacteria(100)	p__Cyanobacteria_unclassified(100)	p__Cyanobacteria_unclassified(100)	p__Cyanobacteria_unclassified(100)	p__Cyanobacteria_unclassified(100)		0	0	0	0	0	0	0	0	0	0	0	0	0	0	0	0	0	0	0	0	3.2e-05	0	0	0	0	0
	Otu001197	k__Bacteria(100)	p__Proteobacteria(100)	c__Gammaproteobacteria(100)	o__Oceanospirillales(100)	f__Halomonadaceae(100)	g__Halomonas(100)		0	0	0	0	0	0	0	0	0	0	0	0	0	0	0	0	3e-05	0	0	0	0	0	0	0	0	0
	Otu001198	k__Bacteria(100)	p__Firmicutes(100)	c__Bacilli(100)	o__Lactobacillales(100)	f__Streptococcaceae(100)	g__Streptococcus(100)		0	0	0	0	0	0	0	0	0	0	0	0	9e-06	2.5e-05	0	0	0	0	0	0	0	0	0	0	0	0
	Otu001200	k__Bacteria(100)	p__Chlorobi(100)	c__OPB56(100)	c__OPB56_unclassified(100)	c__OPB56_unclassified(100)	c__OPB56_unclassified(100)		0	0	0	0	0	0	0	0	0	0	0	0	2.6e-05	0	1.1e-05	0	0	0	0	0	0	0	0	0	0	0
	Otu001201	k__Bacteria(100)	p__Cyanobacteria(100)	c__Nostocophycideae(100)	o__Stigonematales(100)	f__Rivulariaceae(100)	g__Rivularia(100)		0	0	0	0	0	0	0	0	0	1e-05	0	2.9e-05	0	0	0	0	0	0	0	0	0	0	0	0	0	0
	Otu001202	k__Bacteria(100)	p__Proteobacteria(100)	c__Alphaproteobacteria(100)	o__Rhizobiales(100)	o__Rhizobiales_unclassified(100)	o__Rhizobiales_unclassified(100)		0	0	0	0	0	0	0	0	0	0	4.1e-05	0	0	0	0	0	0	0	0	0	0	0	0	0	0	0
	Otu001203	k__Bacteria(100)	p__[Thermi](100)	c__Deinococci(100)	o__Thermales(100)	f__Thermaceae(100)	g__Meiothermus(100)		0	0	0	0	0	0	0	0	0	0	0	0	0	0	0	0	0	0	0	0	0	0	0	0	0	3.5e-05
	Otu001204	k__Bacteria(100)	p__Cyanobacteria(100)	c__4C0d-2(100)	o__MLE1-12(100)	o__MLE1-12_unclassified(100)	o__MLE1-12_unclassified(100)		0	9e-06	0	0	0	0	1e-05	0	1e-05	0	0	1e-05	0	0	0	0	0	0	0	0	0	0	0	0	0	0
	Otu001205	k__Bacteria(100)	p__Proteobacteria(100)	c__Betaproteobacteria(100)	o__Procabacteriales(100)	f__Procabacteriaceae(100)	f__Procabacteriaceae_unclassified(100)		0	0	0	0	0	0	0	0	0	0	0	0	0	0	0	0	0	0	5.5e-05	0	0	0	0	0	0	0
	Otu001206	k__Bacteria(100)	p__Proteobacteria(100)	c__Gammaproteobacteria(100)	o__Xanthomonadales(100)	f__Xanthomonadaceae(100)	g__Silanimonas(100)	s__lenta(100)	0	0	0	0	0	0	0	0	0	0	4.1e-05	0	0	0	0	0	0	0	0	0	0	0	0	0	0	0
	Otu001207	k__Bacteria(100)	p__Proteobacteria(100)	c__Alphaproteobacteria(100)	o__Rhizobiales(100)	f__Phyllobacteriaceae(100)			0	0	0	0	0	0	0	0	0	0	0	0	0	0	0	0	0	0	0	0	0	3.2e-05	0	0	0	0
	Otu001208	k__Bacteria(100)	p__Proteobacteria(100)	c__Alphaproteobacteria(100)	c__Alphaproteobacteria_unclassified(100)	c__Alphaproteobacteria_unclassified(100)	c__Alphaproteobacteria_unclassified(100)		0	0	0	0	0	0	0	0	0	0	0	0	0	0	0	0	0	0	0	1.6e-05	0	1.6e-05	0	0	0	0
	Otu001209	k__Bacteria(100)	p__Proteobacteria(100)	c__Alphaproteobacteria(100)	o__Rhizobiales(100)	f__Hyphomicrobiaceae(100)	g__Pannonibacter(100)	s__phragmitetus(100)	0	0	0	0	0	0	0	0	1e-05	0	0	0	0	8e-06	0	0	0	0	1.4e-05	0	0	0	0	0	0	9e-06
	Otu001210	k__Bacteria(100)	p__Bacteroidetes(100)	c__[Saprospirae](100)	o__[Saprospirales](100)	f__Chitinophagaceae(100)	g__Sediminibacterium(100)		0	0	0	0	0	0	0	2.8e-05	0	0	0	0	0	0	0	0	0	0	0	0	0	0	0	0	0	0
	Otu001211	k__Bacteria(100)	p__Planctomycetes(100)	p__Planctomycetes_unclassified(100)	p__Planctomycetes_unclassified(100)	p__Planctomycetes_unclassified(100)	p__Planctomycetes_unclassified(100)		0	0	0	0	0	0	0	0	0	0	0	0	0	0	0	0	0	3.4e-05	0	0	0	0	0	0	0	0
	Otu001212	k__Bacteria(100)	p__Proteobacteria(100)	c__Alphaproteobacteria(100)	o__Rhizobiales(100)	f__Hyphomicrobiaceae(75)	g__Devosia(75)		2.9e-05	0	0	0	0	0	0	0	0	0	0	0	0	0	0	0	0	0	0	0	0	0	0	0	0	0
	Otu001213	k__Bacteria(100)	p__Proteobacteria(100)	c__Alphaproteobacteria(100)	o__Sphingomonadales(100)	f__Erythrobacteraceae(100)	f__Erythrobacteraceae_unclassified(100)		0	0	0	0	0	0	0	2.8e-05	0	0	0	0	0	0	0	0	0	0	0	0	0	0	0	0	0	0
	Otu001214	k__Bacteria(100)	p__Proteobacteria(100)	c__Alphaproteobacteria(100)	o__Rhodospirillales(100)	f__Acetobacteraceae(100)	f__Acetobacteraceae_unclassified(100)		0	0	0	0	0	0	0	0	0	0	0	0	0	3.4e-05	0	0	0	0	0	0	0	0	0	0	0	0
	Otu001215	k__Bacteria(100)	p__Proteobacteria(100)	c__Alphaproteobacteria(100)	o__Rhodospirillales(100)	f__Rhodospirillaceae(100)	g__Phaeospirillum(100)	s__fulvum(100)	0	0	0	0	0	0	0	0	4.1e-05	0	0	0	0	0	0	0	0	0	0	0	0	0	0	0	0	0
	Otu001216	k__Bacteria(100)	p__Proteobacteria(100)	c__Alphaproteobacteria(100)	o__Rhodospirillales(100)	f__Rhodospirillaceae(100)	g__Elstera(100)	s__litoralis(100)	0	0	0	0	3.7e-05	0	0	0	0	0	0	0	0	0	0	0	0	0	0	0	0	0	0	0	0	0
	Otu001217	k__Bacteria(100)	p__Cyanobacteria(100)	c__Oscillatoriophycideae(100)	o__Chroococcales(100)	o__Chroococcales_unclassified(100)	o__Chroococcales_unclassified(100)		0	0	0	0	0	0	0	0	0	0	0	0	0	3.4e-05	0	0	0	0	0	0	0	0	0	0	0	0
	Otu001218	k__Bacteria(100)	p__Cyanobacteria(100)	c__Oscillatoriophycideae(100)	o__Chroococcales(100)	f__Xenococcaceae(100)	f__Xenococcaceae_unclassified(100)		0	0	0	0	0	0	0	2.8e-05	0	0	0	0	0	0	0	0	0	0	0	0	0	0	0	0	0	0
	Otu001219	k__Bacteria(100)	p__Chloroflexi(100)	c__Chloroflexi(100)	o__Chloroflexales(100)	f__Chloroflexaceae(100)	g__Chloroflexus(100)		0	0	0	0	0	0	0	0	0	0	0	0	0	0	0	0	0	0	0	0	0	0	0	0	0	3.5e-05
	Otu001221	k__Bacteria(100)	p__Proteobacteria(100)	c__Alphaproteobacteria(100)	o__Rhizobiales(100)	f__Hyphomicrobiaceae(75)	f__Hyphomicrobiaceae_unclassified(75)		0	0	0	0	0	0	0	0	0	0	0	0	0	0	0	0	0	0	0	0	0	0	0	0	3.2e-05	0
	Otu001222	k__Bacteria(100)	p__Armatimonadetes(100)	c__[Fimbriimonadia](100)	o__[Fimbriimonadales](100)	f__[Fimbriimonadaceae](100)	g__Fimbriimonas(100)		0	0	0	0	3.7e-05	0	0	0	0	0	0	0	0	0	0	0	0	0	0	0	0	0	0	0	0	0
	Otu001223	k__Bacteria(100)	p__Proteobacteria(100)	c__Gammaproteobacteria(100)	o__Xanthomonadales(100)	f__Xanthomonadaceae(100)	f__Xanthomonadaceae_unclassified(75)		0	0	0	0	0	0	0	0	1e-05	0	0	0	9e-06	0	0	0	7e-06	0	1.4e-05	0	0	0	0	0	0	0
	Otu001224	k__Bacteria(100)	p__Proteobacteria(100)	c__Alphaproteobacteria(100)	c__Alphaproteobacteria_unclassified(100)	c__Alphaproteobacteria_unclassified(100)	c__Alphaproteobacteria_unclassified(100)		0	0	0	0	0	0	3.9e-05	0	0	0	0	0	0	0	0	0	0	0	0	0	0	0	0	0	0	0
	Otu001225	k__Bacteria(100)	p__Bacteroidetes(100)	c__[Saprospirae](100)	o__[Saprospirales](100)	f__Chitinophagaceae(100)	g__Sediminibacterium(100)		0	0	0	0	0	0	0	2.8e-05	0	0	0	0	0	0	0	0	0	0	0	0	0	0	0	0	0	0
	Otu001226	k__Bacteria(100)	p__Proteobacteria(100)	c__Alphaproteobacteria(100)	c__Alphaproteobacteria_unclassified(100)	c__Alphaproteobacteria_unclassified(100)	c__Alphaproteobacteria_unclassified(100)		0	0	0	0	0	0	0	0	0	0	0	0	0	0	0	0	0	3.4e-05	0	0	0	0	0	0	0	0
	Otu001227	k__Bacteria(100)	p__Cyanobacteria(100)	c__Oscillatoriophycideae(100)	o__Oscillatoriales(100)	f__Phormidiaceae(100)	g__Geitlerinema(100)		0	0	0	0	0	0	0	0	0	0	0	0	0	0	0	0	0	3.4e-05	0	0	0	0	0	0	0	0
	Otu001228	k__Bacteria(100)	p__Cyanobacteria(100)	c__Oscillatoriophycideae(100)	o__Oscillatoriales(100)	f__Phormidiaceae(100)	g__Phormidium(75)		2.9e-05	0	0	0	0	0	0	0	0	0	0	0	0	0	0	0	0	0	0	0	0	0	0	0	0	0
	Otu001229	k__Bacteria(100)	p__Proteobacteria(100)	c__Alphaproteobacteria(100)	c__Alphaproteobacteria_unclassified(100)	c__Alphaproteobacteria_unclassified(100)	c__Alphaproteobacteria_unclassified(100)		0	0	0	0	0	0	0	0	0	0	0	0	0	0	0	0	0	3.4e-05	0	0	0	0	0	0	0	0
	Otu001230	k__Bacteria(100)	p__Proteobacteria(100)	c__Alphaproteobacteria(100)	c__Alphaproteobacteria_unclassified(100)	c__Alphaproteobacteria_unclassified(100)	c__Alphaproteobacteria_unclassified(100)		0	0	0	0	0	0	0	0	0	0	0	0	0	0	0	0	0	3.4e-05	0	0	0	0	0	0	0	0
	Otu001231	k__Bacteria(100)	p__Cyanobacteria(100)	c__Oscillatoriophycideae(100)	o__Oscillatoriales(100)	f__Phormidiaceae(100)	g__Planktothrix(100)		0	0	0	4.7e-05	0	0	0	0	0	0	0	0	0	0	0	0	0	0	0	0	0	0	0	0	0	0
	Otu001232	k__Bacteria(100)	k__Bacteria_unclassified(100)	k__Bacteria_unclassified(100)	k__Bacteria_unclassified(100)	k__Bacteria_unclassified(100)	k__Bacteria_unclassified(100)		0	0	0	0	0	0	0	0	0	0	0	0	0	0	0	0	0	0	0	0	0	0	0	0	0	3.5e-05
	Otu001233	k__Bacteria(100)	p__Cyanobacteria(100)	p__Cyanobacteria_unclassified(100)	p__Cyanobacteria_unclassified(100)	p__Cyanobacteria_unclassified(100)	p__Cyanobacteria_unclassified(100)		0	0	0	0	0	0	0	0	0	0	0	1.9e-05	1.8e-05	0	0	0	0	0	0	0	0	0	0	0	0	0
	Otu001234	k__Bacteria(100)	k__Bacteria_unclassified(100)	k__Bacteria_unclassified(100)	k__Bacteria_unclassified(100)	k__Bacteria_unclassified(100)	k__Bacteria_unclassified(100)		0	0	0	0	0	0	0	0	0	0	0	0	0	0	0	0	0	0	0	0	0	3.2e-05	0	0	0	0
	Otu001235	k__Bacteria(100)	p__Cyanobacteria(100)	p__Cyanobacteria_unclassified(100)	p__Cyanobacteria_unclassified(100)	p__Cyanobacteria_unclassified(100)	p__Cyanobacteria_unclassified(100)		0	0	0	0	0	0	0	0	0	0	0	0	0	0	0	0	0	0	0	0	0	3.2e-05	0	0	0	0
	Otu001236	k__Bacteria(100)	p__Bacteroidetes(100)	c__[Saprospirae](100)	o__[Saprospirales](100)	f__Saprospiraceae(100)	f__Saprospiraceae_unclassified(100)		0	0	0	0	0	0	0	0	0	0	0	0	3.5e-05	0	0	0	0	0	0	0	0	0	0	0	0	0
	Otu001237	k__Bacteria(100)	p__Proteobacteria(100)	c__Alphaproteobacteria(100)	c__Alphaproteobacteria_unclassified(100)	c__Alphaproteobacteria_unclassified(100)	c__Alphaproteobacteria_unclassified(100)		7e-06	0	0	0	0	0	0	0	0	0	0	0	2.6e-05	0	0	0	0	0	0	0	0	0	0	0	0	0
	Otu001238	k__Bacteria(100)	p__Proteobacteria(100)	c__Deltaproteobacteria(100)	o__Myxococcales(100)	f__Polyangiaceae(100)	g__Phaselicystis(100)	s__flava(100)	0	0	0	0	0	0	0	0	2e-05	0	1e-05	0	9e-06	0	0	0	0	0	0	0	0	0	0	0	0	0
	Otu001239	k__Bacteria(100)	k__Bacteria_unclassified(100)	k__Bacteria_unclassified(100)	k__Bacteria_unclassified(100)	k__Bacteria_unclassified(100)	k__Bacteria_unclassified(100)		0	0	0	0	0	0	0	0	0	0	0	0	0	8e-06	0	0	0	2.5e-05	0	0	0	0	0	0	0	0
	Otu001240	k__Bacteria(100)	p__Cyanobacteria(100)	p__Cyanobacteria_unclassified(100)	p__Cyanobacteria_unclassified(100)	p__Cyanobacteria_unclassified(100)	p__Cyanobacteria_unclassified(100)		0	0	0	0	0	0	0	0	0	0	0	0	0	0	0	0	0	0	0	0	0	0	3.9e-05	1.1e-05	0	0
	Otu001241	k__Bacteria(100)	p__Cyanobacteria(100)	p__Cyanobacteria_unclassified(100)	p__Cyanobacteria_unclassified(100)	p__Cyanobacteria_unclassified(100)	p__Cyanobacteria_unclassified(100)		0	0	0	0	0	0	0	0	0	0	0	0	0	0	0	0	0	0	0	0	3.2e-05	0	0	0	0	0
	Otu001242	k__Bacteria(100)	p__Chloroflexi(100)	c__Chloroflexi(100)	o__Chloroflexales(100)	f__Chloroflexaceae(100)	g__Chloroflexus(100)		0	0	0	0	0	0	0	0	0	0	0	0	0	0	0	0	0	0	0	0	0	0	0	0	0	3.5e-05
	Otu001243	k__Bacteria(100)	p__Proteobacteria(100)	c__Alphaproteobacteria(100)	o__Rhizobiales(100)	f__Beijerinckiaceae(100)	f__Beijerinckiaceae_unclassified(100)		0	0	0	0	0	0	0	0	0	0	0	0	0	0	0	0	3e-05	0	0	0	0	0	0	0	0	0
	Otu001244	k__Bacteria(100)	p__Cyanobacteria(100)	p__Cyanobacteria_unclassified(100)	p__Cyanobacteria_unclassified(100)	p__Cyanobacteria_unclassified(100)	p__Cyanobacteria_unclassified(100)		0	0	0	0	0	0	0	0	0	0	0	0	0	0	0	0	0	0	0	0	3.2e-05	0	0	0	0	0
	Otu001245	k__Bacteria(100)	k__Bacteria_unclassified(100)	k__Bacteria_unclassified(100)	k__Bacteria_unclassified(100)	k__Bacteria_unclassified(100)	k__Bacteria_unclassified(100)		0	0	0	0	3.7e-05	0	0	0	0	0	0	0	0	0	0	0	0	0	0	0	0	0	0	0	0	0
	Otu001246	k__Bacteria(100)	k__Bacteria_unclassified(100)	k__Bacteria_unclassified(100)	k__Bacteria_unclassified(100)	k__Bacteria_unclassified(100)	k__Bacteria_unclassified(100)		0	0	0	0	0	0	0	0	0	0	0	0	0	0	0	0	0	0	5.5e-05	0	0	0	0	0	0	0
	Otu001247	k__Bacteria(100)	p__Chloroflexi(100)	c__Chloroflexi(100)	o__Chloroflexales(100)	f__Chloroflexaceae(100)	g__Chloroflexus(100)		0	0	0	0	0	0	0	0	0	0	0	0	0	0	0	0	0	0	0	0	0	0	0	0	0	3.5e-05
	Otu001248	k__Bacteria(100)	p__Cyanobacteria(100)	p__Cyanobacteria_unclassified(100)	p__Cyanobacteria_unclassified(100)	p__Cyanobacteria_unclassified(100)	p__Cyanobacteria_unclassified(100)		0	0	0	0	0	0	0	0	0	0	0	0	0	0	0	0	0	0	0	0	0	0	2.7e-05	2.4e-05	0	0
	Otu001249	k__Bacteria(100)	p__Proteobacteria(100)	c__Betaproteobacteria(100)	o__Burkholderiales(100)	f__Oxalobacteraceae(100)	g__Ralstonia(100)		7e-06	9e-06	0	0	0	0	0	0	0	0	0	0	0	0	0	0	0	0	1.4e-05	0	0	0	0	0	0	9e-06
	Otu001250	k__Bacteria(100)	p__Proteobacteria(100)	c__Alphaproteobacteria(100)	o__Rhodospirillales(100)	f__Rhodospirillaceae(100)	g__Reyranella(100)	s__massiliensis(100)	0	0	0	0	0	0	0	0	0	0	0	0	0	3.4e-05	0	0	0	0	0	0	0	0	0	0	0	0
	Otu001251	k__Bacteria(100)	p__Proteobacteria(100)	c__Betaproteobacteria(100)	o__Burkholderiales(100)	f__Oxalobacteraceae(100)	f__Oxalobacteraceae_unclassified(75)		0	0	0	0	0	0	0	0	0	0	4.1e-05	0	0	0	0	0	0	0	0	0	0	0	0	0	0	0
	Otu001252	k__Bacteria(100)	p__Cyanobacteria(100)	p__Cyanobacteria_unclassified(100)	p__Cyanobacteria_unclassified(100)	p__Cyanobacteria_unclassified(100)	p__Cyanobacteria_unclassified(100)		0	0	0	0	0	0	0	0	0	0	0	0	0	0	0	0	0	0	5.5e-05	0	0	0	0	0	0	0
	Otu001253	k__Bacteria(100)	k__Bacteria_unclassified(100)	k__Bacteria_unclassified(100)	k__Bacteria_unclassified(100)	k__Bacteria_unclassified(100)	k__Bacteria_unclassified(100)		0	0	0	0	3.7e-05	0	0	0	0	0	0	0	0	0	0	0	0	0	0	0	0	0	0	0	0	0
	Otu001254	k__Bacteria(100)	p__Proteobacteria(100)	c__Betaproteobacteria(100)	o__Burkholderiales(100)	f__Comamonadaceae(100)	f__Comamonadaceae_unclassified(100)		0	0	0	0	0	2.2e-05	0	0	0	0	0	0	0	0	0	0	0	0	1.4e-05	0	0	0	0	0	0	0
	Otu001255	k__Bacteria(100)	p__Proteobacteria(100)	c__Alphaproteobacteria(100)	o__Sphingomonadales(100)	f__Erythrobacteraceae(100)	f__Erythrobacteraceae_unclassified(100)		0	0	0	2.4e-05	0	0	0	0	0	0	0	0	0	0	0	0	0	0	2.8e-05	0	0	0	0	0	0	0
	Otu001256	k__Bacteria(100)	k__Bacteria_unclassified(100)	k__Bacteria_unclassified(100)	k__Bacteria_unclassified(100)	k__Bacteria_unclassified(100)	k__Bacteria_unclassified(100)		0	0	0	4.7e-05	0	0	0	0	0	0	0	0	0	0	0	0	0	0	0	0	0	0	0	0	0	0
	Otu001258	k__Bacteria(100)	k__Bacteria_unclassified(100)	k__Bacteria_unclassified(100)	k__Bacteria_unclassified(100)	k__Bacteria_unclassified(100)	k__Bacteria_unclassified(100)		0	0	0	0	0	0	0	0	0	0	0	0	0	0	1.1e-05	0	0	0	0	0	0	0	0	0	2.4e-05	0
	Otu001259	k__Bacteria(100)	p__Proteobacteria(100)	c__Alphaproteobacteria(100)	o__Sphingomonadales(100)	f__Erythrobacteraceae(75)	f__Erythrobacteraceae_unclassified(75)		0	0	0	0	0	0	0	0	0	0	0	0	0	0	4.3e-05	0	0	0	0	0	0	0	0	0	0	0
	Otu001260	k__Bacteria(100)	k__Bacteria_unclassified(100)	k__Bacteria_unclassified(100)	k__Bacteria_unclassified(100)	k__Bacteria_unclassified(100)	k__Bacteria_unclassified(100)		0	0	0	0	0	2.9e-05	0	0	0	0	0	0	0	0	0	0	0	0	0	0	0	0	0	0	0	0
	Otu001261	k__Bacteria(100)	p__Cyanobacteria(100)	c__Oscillatoriophycideae(100)	o__Oscillatoriales(100)	f__Phormidiaceae(100)	g__Planktothrix(100)		0	0	0	4.7e-05	0	0	0	0	0	0	0	0	0	0	0	0	0	0	0	0	0	0	0	0	0	0
	Otu001262	k__Bacteria(100)	p__Cyanobacteria(100)	c__Oscillatoriophycideae(100)	c__Oscillatoriophycideae_unclassified(100)	c__Oscillatoriophycideae_unclassified(100)	c__Oscillatoriophycideae_unclassified(100)		0	0	0	0	0	0	0	0	0	0	0	0	0	0	0	0	0	0	0	0	3.2e-05	0	0	0	0	0
	Otu001263	k__Bacteria(100)	p__Proteobacteria(100)	c__Betaproteobacteria(100)	o__Burkholderiales(100)	f__Oxalobacteraceae(100)	f__Oxalobacteraceae_unclassified(100)		7e-06	0	2.3e-05	0	0	0	0	0	0	0	0	0	0	0	0	0	0	0	0	0	0	0	0	0	0	0
	Otu001264	k__Bacteria(100)	k__Bacteria_unclassified(100)	k__Bacteria_unclassified(100)	k__Bacteria_unclassified(100)	k__Bacteria_unclassified(100)	k__Bacteria_unclassified(100)		0	0	0	0	0	0	0	0	0	1e-05	0	0	0	0	0	0	0	0	0	0	0	0	3.9e-05	0	0	0
	Otu001265	k__Bacteria(100)	p__Proteobacteria(100)	c__Betaproteobacteria(100)	o__Rhodocyclales(100)	f__Rhodocyclaceae(100)	g__Methyloversatilis(100)		0	0	0	0	9e-06	7e-06	0	0	0	0	0	0	0	0	1.1e-05	0	0	0	0	0	0	0	0	0	8e-06	0
	Otu001266	k__Bacteria(100)	k__Bacteria_unclassified(100)	k__Bacteria_unclassified(100)	k__Bacteria_unclassified(100)	k__Bacteria_unclassified(100)	k__Bacteria_unclassified(100)		0	0	0	0	0	0	0	0	0	0	0	0	0	0	0	0	0	0	0	0	0	3.2e-05	0	0	0	0
	Otu001267	k__Bacteria(100)	k__Bacteria_unclassified(100)	k__Bacteria_unclassified(100)	k__Bacteria_unclassified(100)	k__Bacteria_unclassified(100)	k__Bacteria_unclassified(100)		0	0	0	0	0	0	0	0	0	0	0	0	0	0	0	0	0	0	0	0	0	0	0	5.7e-05	0	0
	Otu001268	k__Bacteria(100)	k__Bacteria_unclassified(100)	k__Bacteria_unclassified(100)	k__Bacteria_unclassified(100)	k__Bacteria_unclassified(100)	k__Bacteria_unclassified(100)		0	0	0	0	0	0	0	0	0	0	0	0	3.5e-05	0	0	0	0	0	0	0	0	0	0	0	0	0
	Otu001269	k__Bacteria(100)	p__Actinobacteria(100)	c__Actinobacteria(100)	o__Actinomycetales(100)	f__Mycobacteriaceae(100)	g__Mycobacterium(100)		0	0	0	0	0	0	0	0	0	0	0	0	0	0	0	0	3e-05	0	0	0	0	0	0	0	0	0
	Otu001270	k__Bacteria(100)	p__Firmicutes(100)	c__Clostridia(100)	o__Clostridiales(100)	f__Lachnospiraceae(100)	f__Lachnospiraceae_unclassified(100)		0	0	0	0	0	0	0	0	0	0	0	0	0	0	0	0	0	0	5.5e-05	0	0	0	0	0	0	0
	Otu001271	k__Bacteria(100)	p__Actinobacteria(100)	c__Actinobacteria(100)	o__Actinomycetales(100)	o__Actinomycetales_unclassified(100)	o__Actinomycetales_unclassified(100)		0	0	0	4.7e-05	0	0	0	0	0	0	0	0	0	0	0	0	0	0	0	0	0	0	0	0	0	0
	Otu001273	k__Bacteria(100)	p__Proteobacteria(100)	c__Betaproteobacteria(100)	o__Burkholderiales(100)	f__Comamonadaceae(100)	f__Comamonadaceae_unclassified(100)		0	0	0	0	0	0	0	2.8e-05	0	0	0	0	0	0	0	0	0	0	0	0	0	0	0	0	0	0
	Otu001274	k__Bacteria(100)	p__Bacteroidetes(100)	c__Cytophagia(100)	o__Cytophagales(100)	o__Cytophagales_unclassified(75)	o__Cytophagales_unclassified(75)		0	0	0	0	0	0	0	0	0	0	0	0	2.6e-05	0	0	0	0	0	0	0	0	0	0	0	0	9e-06
	Otu001275	k__Bacteria(100)	p__Proteobacteria(100)	c__Betaproteobacteria(100)	o__Burkholderiales(100)	f__Comamonadaceae(100)	f__Comamonadaceae_unclassified(75)		0	0	0	0	3.7e-05	0	0	0	0	0	0	0	0	0	0	0	0	0	0	0	0	0	0	0	0	0
	Otu001276	k__Bacteria(100)	p__Proteobacteria(100)	c__Betaproteobacteria(100)	o__Burkholderiales(100)	f__Comamonadaceae(100)	f__Comamonadaceae_unclassified(100)		0	0	0	0	0	2.9e-05	0	0	0	0	0	0	0	0	0	0	0	0	0	0	0	0	0	0	0	0
	Otu001277	k__Bacteria(100)	p__Proteobacteria(100)	c__Betaproteobacteria(100)	o__Burkholderiales(100)	f__Oxalobacteraceae(100)	g__Ralstonia(100)		0	0	0	0	0	0	0	0	0	1e-05	0	0	1.8e-05	0	0	0	0	0	0	0	0	0	1.3e-05	0	0	0
	Otu001278	k__Bacteria(100)	p__Proteobacteria(100)	c__Gammaproteobacteria(100)	c__Gammaproteobacteria_unclassified(100)	c__Gammaproteobacteria_unclassified(100)	c__Gammaproteobacteria_unclassified(100)		0	0	0	0	0	0	0	0	0	0	0	0	0	0	0	0	3e-05	0	0	0	0	0	0	0	0	0
	Otu001279	k__Bacteria(100)	p__Proteobacteria(100)	c__Gammaproteobacteria(100)	o__Pseudomonadales(100)	f__Pseudomonadaceae(100)	g__Pseudomonas(100)		0	0	0	0	0	2.9e-05	0	0	0	0	0	0	0	0	0	0	0	0	0	0	0	0	0	0	0	0
	Otu001280	k__Bacteria(100)	p__Bacteroidetes(100)	c__Cytophagia(100)	o__Cytophagales(100)	f__Cyclobacteriaceae(100)	g__Algoriphagus(100)		0	0	0	0	0	2.9e-05	0	0	0	0	0	0	0	0	0	0	0	0	0	0	0	0	0	0	0	0
	Otu001281	k__Bacteria(100)	p__Proteobacteria(100)	c__Gammaproteobacteria(100)	c__Gammaproteobacteria_unclassified(100)	c__Gammaproteobacteria_unclassified(100)	c__Gammaproteobacteria_unclassified(100)		0	0	0	0	0	7e-06	0	7e-06	0	0	0	1e-05	9e-06	0	0	0	0	0	0	0	0	0	0	0	0	0
	Otu001282	k__Bacteria(100)	p__Proteobacteria(100)	c__Gammaproteobacteria(100)	o__Pseudomonadales(100)	f__Pseudomonadaceae(100)	g__Pseudomonas(75)		0	0	0	0	0	0	0	0	0	0	0	0	1.8e-05	0	0	0	0	8e-06	1.4e-05	0	0	0	0	0	0	0
	Otu001283	k__Bacteria(100)	p__Proteobacteria(100)	c__Alphaproteobacteria(100)	o__Sphingomonadales(100)	f__Sphingomonadaceae(100)	g__Sphingopyxis(100)	s__alaskensis(100)	0	0	0	0	0	0	0	0	0	0	0	0	0	0	0	0	0	0	1.4e-05	0	8e-06	1.6e-05	0	0	0	0
	Otu001284	k__Bacteria(100)	p__Proteobacteria(100)	c__Gammaproteobacteria(100)	o__Pseudomonadales(100)	f__Pseudomonadaceae(100)	g__Pseudomonas(100)		0	0	0	0	0	2.9e-05	0	0	0	0	0	0	0	0	0	0	0	0	0	0	0	0	0	0	0	0
	Otu001285	k__Bacteria(100)	p__Proteobacteria(100)	c__Alphaproteobacteria(100)	o__Rhizobiales(100)	f__Phyllobacteriaceae(100)	f__Phyllobacteriaceae_unclassified(75)		0	0	0	0	0	0	0	0	0	0	0	0	0	0	0	0	0	0	0	8e-06	0	2.4e-05	0	0	0	0
	Otu001286	k__Bacteria(100)	p__Proteobacteria(100)	c__Gammaproteobacteria(100)	c__Gammaproteobacteria_unclassified(100)	c__Gammaproteobacteria_unclassified(100)	c__Gammaproteobacteria_unclassified(100)		0	0	0	0	0	2.9e-05	0	0	0	0	0	0	0	0	0	0	0	0	0	0	0	0	0	0	0	0
	Otu001287	k__Bacteria(100)	p__Proteobacteria(100)	c__Alphaproteobacteria(100)	o__Rhizobiales(100)	f__Rhizobiaceae(100)	f__Rhizobiaceae_unclassified(100)		0	0	0	3.5e-05	0	7e-06	0	0	0	0	0	0	0	0	0	0	0	0	0	0	0	0	0	0	0	0
	Otu001288	k__Bacteria(100)	p__Proteobacteria(100)	c__Alphaproteobacteria(100)	c__Alphaproteobacteria_unclassified(100)	c__Alphaproteobacteria_unclassified(100)	c__Alphaproteobacteria_unclassified(100)		0	0	0	0	0	0	0	0	0	0	0	0	0	0	0	0	0	0	0	0	0	3.2e-05	0	0	0	0
	Otu001289	k__Bacteria(100)	p__Proteobacteria(100)	c__Alphaproteobacteria(100)	o__Sphingomonadales(100)	f__Sphingomonadaceae(100)	g__Kaistobacter(100)		0	0	0	0	0	0	0	0	1e-05	1e-05	0	0	0	0	0	0	7e-06	8e-06	0	0	0	0	0	0	0	0
	Otu001290	k__Bacteria(100)	p__Proteobacteria(100)	c__Alphaproteobacteria(100)	o__Rhizobiales(100)	o__Rhizobiales_unclassified(100)			0	0	0	0	0	0	0	2.8e-05	0	0	0	0	0	0	0	0	0	0	0	0	0	0	0	0	0	0
	Otu001291	k__Bacteria(100)	p__Proteobacteria(100)	c__Alphaproteobacteria(100)	o__Sphingomonadales(100)	f__Sphingomonadaceae(100)			2.9e-05	0	0	0	0	0	0	0	0	0	0	0	0	0	0	0	0	0	0	0	0	0	0	0	0	0
	Otu001292	k__Bacteria(100)	p__Proteobacteria(100)	c__Alphaproteobacteria(100)	c__Alphaproteobacteria_unclassified(100)	c__Alphaproteobacteria_unclassified(100)	c__Alphaproteobacteria_unclassified(100)		0	0	0	0	0	0	0	0	0	0	0	0	0	0	0	0	0	3.4e-05	0	0	0	0	0	0	0	0
	Otu001293	k__Bacteria(100)	p__Proteobacteria(100)	c__Alphaproteobacteria(100)	o__Sphingomonadales(100)	f__Sphingomonadaceae(100)	g__Novosphingobium(100)		0	0	0	0	0	0	0	0	0	0	0	0	0	3.4e-05	0	0	0	0	0	0	0	0	0	0	0	0
	Otu001294	k__Bacteria(100)	p__Proteobacteria(100)	c__Alphaproteobacteria(100)	o__Rhizobiales(100)	o__Rhizobiales_unclassified(100)	o__Rhizobiales_unclassified(100)		0	0	0	0	0	0	0	0	0	0	0	0	0	0	0	0	0	0	0	0	0	0	0	0	3.2e-05	0
	Otu001298	k__Bacteria(100)	p__Proteobacteria(100)	c__Alphaproteobacteria(100)	o__Caulobacterales(100)	f__Caulobacteraceae(100)	g__Brevundimonas(100)	s__vesicularis(100)	0	0	0	0	0	0	3.9e-05	0	0	0	0	0	0	0	0	0	0	0	0	0	0	0	0	0	0	0
	Otu001299	k__Bacteria(100)	p__Proteobacteria(100)	c__Alphaproteobacteria(100)	o__Rhizobiales(100)	o__Rhizobiales_unclassified(100)	o__Rhizobiales_unclassified(100)		0	0	0	0	0	0	3.9e-05	0	0	0	0	0	0	0	0	0	0	0	0	0	0	0	0	0	0	0
	Otu001300	k__Bacteria(100)	p__Proteobacteria(100)	c__Alphaproteobacteria(100)	c__Alphaproteobacteria_unclassified(100)	c__Alphaproteobacteria_unclassified(100)	c__Alphaproteobacteria_unclassified(100)		0	0	0	0	0	0	0	0	0	0	0	0	0	0	0	0	0	3.4e-05	0	0	0	0	0	0	0	0
	Otu001301	k__Bacteria(100)	p__Proteobacteria(100)	c__Alphaproteobacteria(100)	o__Caulobacterales(100)	f__Caulobacteraceae(100)	g__Brevundimonas(100)	s__staleyi(100)	2.9e-05	0	0	0	0	0	0	0	0	0	0	0	0	0	0	0	0	0	0	0	0	0	0	0	0	0
	Otu001302	k__Bacteria(100)	p__Proteobacteria(100)	c__Alphaproteobacteria(100)	o__Sphingomonadales(100)	f__Erythrobacteraceae(100)	f__Erythrobacteraceae_unclassified(100)		0	0	0	0	0	0	0	0	0	0	0	0	0	0	0	0	0	3.4e-05	0	0	0	0	0	0	0	0
	Otu001303	k__Bacteria(100)	p__Proteobacteria(100)	c__Alphaproteobacteria(100)	o__Sphingomonadales(100)	f__Erythrobacteraceae(100)	g__Porphyrobacter(75)	s__cryptus(75)	0	0	0	0	0	0	0	0	0	0	3.1e-05	0	9e-06	0	0	0	0	0	0	0	0	0	0	0	0	0
	Otu001304	k__Bacteria(100)	p__Cyanobacteria(100)	c__Nostocophycideae(100)	o__Nostocales(100)	f__Nostocaceae(100)	f__Nostocaceae_unclassified(100)		0	0	0	0	0	0	3e-05	0	0	0	0	0	0	0	1.1e-05	0	0	0	0	0	0	0	0	0	0	0
	Otu001305	k__Bacteria(100)	p__Proteobacteria(100)	c__Alphaproteobacteria(100)	o__Sphingomonadales(100)	f__Sphingomonadaceae(100)			0	0	0	0	0	2.9e-05	0	0	0	0	0	0	0	0	0	0	0	0	0	0	0	0	0	0	0	0
	Otu001306	k__Bacteria(100)	p__Proteobacteria(100)	c__Alphaproteobacteria(100)	o__Sphingomonadales(100)	f__Sphingomonadaceae(100)	f__Sphingomonadaceae_unclassified(100)		0	0	0	0	0	0	3.9e-05	0	0	0	0	0	0	0	0	0	0	0	0	0	0	0	0	0	0	0
	Otu001307	k__Bacteria(100)	p__Proteobacteria(100)	c__Alphaproteobacteria(100)	o__Sphingomonadales(100)	f__Sphingomonadaceae(100)	f__Sphingomonadaceae_unclassified(100)		0	0	0	0	0	0	0	0	0	0	0	0	0	0	0	0	0	0	0	0	3.2e-05	0	0	0	0	0
	Otu001308	k__Bacteria(100)	p__Bacteroidetes(100)	p__Bacteroidetes_unclassified(100)	p__Bacteroidetes_unclassified(100)	p__Bacteroidetes_unclassified(100)	p__Bacteroidetes_unclassified(100)		0	0	0	0	0	0	0	0	0	0	0	0	0	0	0	0	0	0	0	0	0	0	0	0	3.2e-05	0
	Otu001309	k__Bacteria(100)	p__Actinobacteria(100)	c__Actinobacteria(100)	o__Actinomycetales(100)	o__Actinomycetales_unclassified(100)	o__Actinomycetales_unclassified(100)		0	0	0	4.7e-05	0	0	0	0	0	0	0	0	0	0	0	0	0	0	0	0	0	0	0	0	0	0
	Otu001310	k__Bacteria(100)	p__Actinobacteria(100)	c__Actinobacteria(100)	o__Actinomycetales(100)	f__Cellulomonadaceae(100)	g__Demequina(100)		0	0	0	4.7e-05	0	0	0	0	0	0	0	0	0	0	0	0	0	0	0	0	0	0	0	0	0	0
	Otu001311	k__Bacteria(100)	p__Actinobacteria(100)	c__Actinobacteria(100)	o__Actinomycetales(100)	f__Pseudonocardiaceae(100)	g__Amycolatopsis(100)	s__thermoflava(100)	0	0	0	0	0	0	0	0	0	0	0	0	0	0	0	0	3e-05	0	0	0	0	0	0	0	0	0
	Otu001312	k__Bacteria(100)	p__Actinobacteria(100)	c__Actinobacteria(100)	o__Actinomycetales(100)	f__Microbacteriaceae(100)	g__Microbacterium(100)		0	0	0	0	0	0	0	0	0	0	0	0	0	0	3.2e-05	0	0	8e-06	0	0	0	0	0	0	0	0
	Otu001313	k__Bacteria(100)	p__Actinobacteria(100)	c__Actinobacteria(100)	o__Actinomycetales(100)	f__Corynebacteriaceae(100)	g__Corynebacterium(100)		0	0	0	0	0	0	0	0	1e-05	0	0	0	0	0	0	0	0	0	4.2e-05	0	0	0	0	0	0	0
	Otu001314	k__Bacteria(100)	p__Proteobacteria(100)	c__Gammaproteobacteria(100)	o__Pseudomonadales(100)	f__Pseudomonadaceae(100)	g__Pseudomonas(100)		0	0	0	0	0	2.9e-05	0	0	0	0	0	0	0	0	0	0	0	0	0	0	0	0	0	0	0	0
	Otu001315	k__Bacteria(100)	p__Bacteroidetes(100)	c__Cytophagia(100)	o__Cytophagales(100)	f__Cytophagaceae(100)	g__Spirosoma(100)		0	0	0	0	0	0	0	0	0	0	0	0	0	0	4.3e-05	0	0	0	0	0	0	0	0	0	0	0
	Otu001316	k__Bacteria(100)	p__Proteobacteria(100)	c__Deltaproteobacteria(100)	o__Bdellovibrionales(100)	f__Bacteriovoracaceae(100)	g__Peredibacter(100)	s__starrii(100)	0	0	0	0	0	2.9e-05	0	0	0	0	0	0	0	0	0	0	0	0	0	0	0	0	0	0	0	0
	Otu001317	k__Bacteria(100)	p__Proteobacteria(100)	c__Alphaproteobacteria(100)	o__Rhodobacterales(100)	f__Rhodobacteraceae(100)	f__Rhodobacteraceae_unclassified(100)		0	0	0	0	0	0	0	0	0	0	0	0	3.5e-05	0	0	0	0	0	0	0	0	0	0	0	0	0
	Otu001318	k__Bacteria(100)	p__Proteobacteria(100)	c__Alphaproteobacteria(100)	o__Sphingomonadales(100)	f__Sphingomonadaceae(100)	f__Sphingomonadaceae_unclassified(100)		0	0	0	0	0	0	0	0	0	0	0	0	0	0	0	3.9e-05	0	0	0	0	0	0	0	0	0	0
	Otu001319	k__Bacteria(100)	p__Firmicutes(100)	c__Bacilli(100)	o__Bacillales(100)	f__Alicyclobacillaceae(100)	g__Alicyclobacillus(100)	s__tolerans(100)	0	0	0	0	0	0	0	0	0	0	0	0	0	0	0	0	0	0	0	0	0	0	5.4e-05	0	0	0
	Otu001320	k__Bacteria(100)	p__Proteobacteria(100)	c__Alphaproteobacteria(100)	o__Sphingomonadales(100)	f__Sphingomonadaceae(100)	g__Sandarakinorhabdus(100)	s__limnophila(100)	0	0	0	0	0	2.9e-05	0	0	0	0	0	0	0	0	0	0	0	0	0	0	0	0	0	0	0	0
	Otu001321	k__Bacteria(100)	p__Actinobacteria(100)	c__Actinobacteria(100)	o__Actinomycetales(100)	f__Actinomycetaceae(100)	g__Actinomyces(100)		0	0	0	0	0	0	0	0	0	0	0	0	0	3.4e-05	0	0	0	0	0	0	0	0	0	0	0	0
	Otu001322	k__Bacteria(100)	p__Proteobacteria(100)	c__Alphaproteobacteria(100)	o__Sphingomonadales(100)	o__Sphingomonadales_unclassified(100)	o__Sphingomonadales_unclassified(100)		0	0	0	0	0	0	0	0	0	0	0	0	0	0	0	0	0	3.4e-05	0	0	0	0	0	0	0	0
	Otu001323	k__Bacteria(100)	p__Proteobacteria(100)	c__Alphaproteobacteria(100)	o__Rhodobacterales(100)	f__Rhodobacteraceae(100)	f__Rhodobacteraceae_unclassified(100)		0	0	0	0	0	0	0	0	0	0	0	0	0	0	0	0	0	3.4e-05	0	0	0	0	0	0	0	0
	Otu001324	k__Bacteria(100)	p__Proteobacteria(100)	c__Alphaproteobacteria(100)	o__Rhodobacterales(100)	f__Rhodobacteraceae(100)	f__Rhodobacteraceae_unclassified(100)		0	0	0	0	0	0	0	0	0	0	0	0	0	0	0	0	3e-05	0	0	0	0	0	0	0	0	0
	Otu001325	k__Bacteria(100)	p__Actinobacteria(100)	c__Acidimicrobiia(100)	o__Acidimicrobiales(100)	f__C111(100)	f__C111_unclassified(100)		0	0	0	0	0	0	0	0	0	0	0	0	3.5e-05	0	0	0	0	0	0	0	0	0	0	0	0	0
	Otu001326	k__Bacteria(100)	p__Chloroflexi(100)	c__TK17(100)	o__mle1-48(100)	o__mle1-48_unclassified(100)	o__mle1-48_unclassified(100)		0	0	0	0	0	0	0	0	0	0	0	0	0	0	0	0	0	0	0	0	0	0	0	0	0	3.5e-05
	Otu001327	k__Bacteria(100)	p__Cyanobacteria(100)	c__Nostocophycideae(100)	c__Nostocophycideae_unclassified(100)	c__Nostocophycideae_unclassified(100)	c__Nostocophycideae_unclassified(100)		0	0	0	0	0	0	0	0	0	0	1e-05	1.9e-05	9e-06	0	0	0	0	0	0	0	0	0	0	0	0	0
	Otu001328	k__Bacteria(100)	p__Proteobacteria(100)	c__Gammaproteobacteria(100)	o__Oceanospirillales(100)	f__Halomonadaceae(100)	g__Halomonas(100)		2.1e-05	0	0	0	0	0	0	0	0	0	0	0	0	0	0	0	7e-06	0	0	0	0	0	0	0	0	0
	Otu001329	k__Bacteria(100)	p__Proteobacteria(100)	c__Alphaproteobacteria(100)	o__Sphingomonadales(100)	f__Sphingomonadaceae(100)	f__Sphingomonadaceae_unclassified(75)		2.9e-05	0	0	0	0	0	0	0	0	0	0	0	0	0	0	0	0	0	0	0	0	0	0	0	0	0
	Otu001330	k__Bacteria(100)	p__Cyanobacteria(100)	c__Synechococcophycideae(100)	o__Pseudanabaenales(100)	f__Pseudanabaenaceae(100)	g__Nodosilinea(100)	s__nodulosa(100)	0	0	0	1.2e-05	0	0	0	0	0	0	0	0	2.6e-05	0	0	0	0	0	0	0	0	0	0	0	0	0
	Otu001331	k__Bacteria(100)	p__Cyanobacteria(100)	c__Synechococcophycideae(100)	o__Pseudanabaenales(100)	f__Pseudanabaenaceae(100)	g__Leptolyngbya(100)		0	0	0	0	0	0	0	0	0	0	0	0	0	0	0	0	0	0	0	0	0	3.2e-05	0	0	0	0
	Otu001332	k__Bacteria(100)	p__Proteobacteria(100)	c__Alphaproteobacteria(100)	o__Rhodobacterales(100)	f__Rhodobacteraceae(100)	f__Rhodobacteraceae_unclassified(100)		0	0	0	0	0	0	0	0	0	0	0	0	0	0	0	0	3e-05	0	0	0	0	0	0	0	0	0
	Otu001333	k__Bacteria(100)	p__Proteobacteria(100)	c__Alphaproteobacteria(100)	o__Rhodobacterales(100)	f__Hyphomonadaceae(100)	g__Oceanicaulis(100)		0	0	0	0	9e-06	0	0	0	0	0	0	0	2.6e-05	0	0	0	0	0	0	0	0	0	0	0	0	0
	Otu001334	k__Bacteria(100)	p__Proteobacteria(100)	c__Alphaproteobacteria(100)	o__Rhodobacterales(100)	f__Rhodobacteraceae(100)	f__Rhodobacteraceae_unclassified(100)		0	0	0	0	0	0	0	0	0	0	0	0	0	0	0	0	3e-05	0	0	0	0	0	0	0	0	0
	Otu001335	k__Bacteria(100)	p__Proteobacteria(100)	c__Alphaproteobacteria(100)	o__Rhodobacterales(100)	f__Rhodobacteraceae(100)	f__Rhodobacteraceae_unclassified(100)		7e-06	0	0	0	0	0	0	0	0	0	0	0	0	0	0	0	2.2e-05	0	0	0	0	0	0	0	0	0
	Otu001336	k__Bacteria(100)	p__Proteobacteria(100)	c__Alphaproteobacteria(100)	o__Rhodobacterales(100)	f__Rhodobacteraceae(100)	f__Rhodobacteraceae_unclassified(100)		2.9e-05	0	0	0	0	0	0	0	0	0	0	0	0	0	0	0	0	0	0	0	0	0	0	0	0	0
	Otu001337	k__Bacteria(100)	p__Proteobacteria(100)	c__Alphaproteobacteria(100)	o__Rhodobacterales(100)	f__Rhodobacteraceae(100)	f__Rhodobacteraceae_unclassified(100)		0	0	0	0	0	0	0	0	0	0	0	0	0	0	0	0	0	0	0	0	0	3.2e-05	0	0	0	0
	Otu001338	k__Bacteria(100)	p__Proteobacteria(100)	c__Alphaproteobacteria(100)	o__Rhodobacterales(100)	f__Rhodobacteraceae(100)	f__Rhodobacteraceae_unclassified(100)		2.9e-05	0	0	0	0	0	0	0	0	0	0	0	0	0	0	0	0	0	0	0	0	0	0	0	0	0
	Otu001339	k__Bacteria(100)	p__Proteobacteria(100)	c__Alphaproteobacteria(100)	o__Rhodobacterales(100)	f__Rhodobacteraceae(100)	f__Rhodobacteraceae_unclassified(100)		0	0	2.3e-05	0	0	0	0	0	0	0	0	0	0	0	0	0	0	0	0	0	0	0	0	0	0	0
	Otu001340	k__Bacteria(100)	p__Cyanobacteria(100)	c__Nostocophycideae(100)	c__Nostocophycideae_unclassified(100)	c__Nostocophycideae_unclassified(100)	c__Nostocophycideae_unclassified(100)		0	0	0	0	0	0	0	0	0	3.1e-05	0	0	0	0	0	0	0	0	0	0	0	0	0	0	0	0
	Otu001341	k__Bacteria(100)	p__Proteobacteria(100)	c__Alphaproteobacteria(100)	o__Rhodobacterales(100)	f__Rhodobacteraceae(100)	f__Rhodobacteraceae_unclassified(100)		2.1e-05	0	0	0	0	0	0	0	0	0	0	0	0	0	0	0	0	0	0	0	0	0	0	0	0	0
	Otu001342	k__Bacteria(100)	p__Proteobacteria(100)	c__Alphaproteobacteria(100)	o__Rhodobacterales(100)	f__Rhodobacteraceae(100)	f__Rhodobacteraceae_unclassified(100)		0	0	0	0	0	0	0	0	0	0	0	0	0	0	0	0	0	2.5e-05	0	0	0	0	0	0	0	0
	Otu001343	k__Bacteria(100)	p__Proteobacteria(100)	c__Alphaproteobacteria(100)	o__Rhodobacterales(100)	f__Rhodobacteraceae(100)	f__Rhodobacteraceae_unclassified(100)		2.1e-05	0	0	0	0	0	0	0	0	0	0	0	0	0	0	0	0	0	0	0	0	0	0	0	0	0
	Otu001344	k__Bacteria(100)	p__Proteobacteria(100)	c__Alphaproteobacteria(100)	o__Rhodobacterales(100)	f__Rhodobacteraceae(100)	f__Rhodobacteraceae_unclassified(100)		0	0	0	0	0	0	0	0	0	0	0	2.9e-05	0	0	0	0	0	0	0	0	0	0	0	0	0	0
	Otu001345	k__Bacteria(100)	p__Proteobacteria(100)	c__Alphaproteobacteria(100)	o__Rhodobacterales(100)	f__Rhodobacteraceae(100)	g__Sulfitobacter(67)	s__guttiformis(67)	0	0	2.3e-05	0	0	0	0	0	0	0	0	0	0	0	0	0	0	0	0	0	0	0	0	0	0	0
	Otu001346	k__Bacteria(100)	p__Proteobacteria(100)	c__Alphaproteobacteria(100)	o__Rhodobacterales(100)	o__Rhodobacterales_unclassified(67)	o__Rhodobacterales_unclassified(67)		0	0	0	0	2.8e-05	0	0	0	0	0	0	0	0	0	0	0	0	0	0	0	0	0	0	0	0	0
	Otu001348	k__Bacteria(100)	p__Proteobacteria(100)	c__Alphaproteobacteria(100)	o__Rhodobacterales(100)	f__Rhodobacteraceae(100)	g__Paracoccus(67)		0	0	2.3e-05	0	0	0	0	0	0	0	0	0	0	0	0	0	0	0	0	0	0	0	0	0	0	0
	Otu001349	k__Bacteria(100)	p__Proteobacteria(100)	c__Alphaproteobacteria(100)	o__Rhodobacterales(100)	f__Rhodobacteraceae(100)	f__Rhodobacteraceae_unclassified(100)		0	0	0	0	0	0	0	0	0	0	0	0	0	0	0	0	0	2.5e-05	0	0	0	0	0	0	0	0
	Otu001351	k__Bacteria(100)	p__Proteobacteria(100)	c__Alphaproteobacteria(100)	o__Rhodobacterales(100)	f__Rhodobacteraceae(100)	g__Sulfitobacter(67)		0	0	2.3e-05	0	0	0	0	0	0	0	0	0	0	0	0	0	0	0	0	0	0	0	0	0	0	0
	Otu001352	k__Bacteria(100)	p__Proteobacteria(100)	c__Alphaproteobacteria(100)	o__Rhodobacterales(100)	f__Rhodobacteraceae(100)	f__Rhodobacteraceae_unclassified(100)		1.4e-05	0	8e-06	0	0	0	0	0	0	0	0	0	0	0	0	0	0	0	0	0	0	0	0	0	0	0
	Otu001353	k__Bacteria(100)	p__Proteobacteria(100)	c__Alphaproteobacteria(100)	o__Rhodobacterales(100)	f__Rhodobacteraceae(100)	f__Rhodobacteraceae_unclassified(100)		0	0	0	0	0	0	0	0	0	0	0	0	0	0	0	0	2.2e-05	0	0	0	0	0	0	0	0	0
	Otu001354	k__Bacteria(100)	p__Cyanobacteria(100)	c__Synechococcophycideae(100)	o__Pseudanabaenales(100)	f__Pseudanabaenaceae(100)	g__Leptolyngbya(100)		0	0	0	0	0	0	0	0	0	0	0	0	0	0	0	0	0	0	0	0	0	2.4e-05	0	0	0	0
	Otu001355	k__Bacteria(100)	p__Proteobacteria(100)	c__Alphaproteobacteria(100)	o__Rhodobacterales(100)	f__Rhodobacteraceae(100)	g__Rhodobacter(100)		0	0	0	0	0	2.2e-05	0	0	0	0	0	0	0	0	0	0	0	0	0	0	0	0	0	0	0	0
	Otu001356	k__Bacteria(100)	p__Cyanobacteria(100)	c__Synechococcophycideae(100)	o__Pseudanabaenales(100)	f__Pseudanabaenaceae(100)	g__Nodosilinea(100)	s__nodulosa(100)	0	0	8e-06	0	0	0	0	0	0	0	0	0	9e-06	0	0	1e-05	0	0	0	0	0	0	0	0	0	0
	Otu001357	k__Bacteria(100)	p__Cyanobacteria(100)	c__Synechococcophycideae(100)	o__Pseudanabaenales(100)	f__Pseudanabaenaceae(100)	g__Leptolyngbya(100)		0	0	0	0	0	0	0	0	0	0	0	0	0	0	0	0	0	0	0	0	0	2.4e-05	0	0	0	0
	Otu001358	k__Bacteria(100)	p__Cyanobacteria(100)	c__Synechococcophycideae(100)	o__Pseudanabaenales(100)	f__Pseudanabaenaceae(100)	f__Pseudanabaenaceae_unclassified(100)		0	0	0	0	9e-06	0	0	1.4e-05	0	0	0	0	0	0	0	0	0	0	0	0	0	0	0	0	0	0
	Otu001359	k__Bacteria(100)	p__Cyanobacteria(100)	c__Synechococcophycideae(100)	o__Pseudanabaenales(100)	f__Pseudanabaenaceae(100)	g__Leptolyngbya(100)		0	0	0	0	0	0	0	0	0	0	0	0	0	0	0	0	0	0	0	0	0	2.4e-05	0	0	0	0
	Otu001360	k__Bacteria(100)	p__Proteobacteria(100)	p__Proteobacteria_unclassified(100)	p__Proteobacteria_unclassified(100)	p__Proteobacteria_unclassified(100)	p__Proteobacteria_unclassified(100)		0	0	0	0	0	0	0	0	3e-05	0	0	0	0	0	0	0	0	0	0	0	0	0	0	0	0	0
	Otu001361	k__Bacteria(100)	p__Proteobacteria(100)	c__Alphaproteobacteria(100)	o__Caulobacterales(100)	f__Caulobacteraceae(100)	f__Caulobacteraceae_unclassified(100)		2.1e-05	0	0	0	0	0	0	0	0	0	0	0	0	0	0	0	0	0	0	0	0	0	0	0	0	0
	Otu001362	k__Bacteria(100)	p__Proteobacteria(100)	c__Alphaproteobacteria(100)	o__Caulobacterales(100)	f__Caulobacteraceae(100)	g__Brevundimonas(100)	s__staleyi(100)	2.1e-05	0	0	0	0	0	0	0	0	0	0	0	0	0	0	0	0	0	0	0	0	0	0	0	0	0
	Otu001363	k__Bacteria(100)	p__Chlamydiae(100)	c__Chlamydiia(100)	o__Chlamydiales(100)	f__Simkaniaceae(67)	g__Fritschea(67)	s__bemisiae(67)	0	0	0	0	0	0	0	0	0	0	3.1e-05	0	0	0	0	0	0	0	0	0	0	0	0	0	0	0
	Otu001364	k__Bacteria(100)	p__Proteobacteria(100)	c__Alphaproteobacteria(100)	o__Rhodobacterales(100)	f__Rhodobacteraceae(100)	f__Rhodobacteraceae_unclassified(100)		0	0	0	0	0	0	0	0	0	0	0	0	0	0	0	0	0	2.5e-05	0	0	0	0	0	0	0	0
	Otu001365	k__Bacteria(100)	p__Proteobacteria(100)	c__Alphaproteobacteria(100)	o__Caulobacterales(100)	f__Caulobacteraceae(100)	g__Mycoplana(100)		0	0	0	0	0	0	0	0	0	0	0	0	0	0	0	0	0	0	0	0	0	2.4e-05	0	0	0	0
	Otu001366	k__Bacteria(100)	p__Proteobacteria(100)	c__Alphaproteobacteria(100)	o__Rhodobacterales(100)	f__Rhodobacteraceae(100)	f__Rhodobacteraceae_unclassified(100)		0	0	0	0	0	0	0	0	0	0	0	0	0	0	0	0	0	2.5e-05	0	0	0	0	0	0	0	0
	Otu001367	k__Archaea(100)	p__[Parvarchaeota](100)	c__[Parvarchaea](100)	o__YLA114(100)	o__YLA114_unclassified(100)	o__YLA114_unclassified(100)		0	0	0	0	9e-06	0	1e-05	0	0	0	0	0	0	0	0	0	0	0	0	0	0	0	0	0	0	9e-06
	Otu001368	k__Bacteria(100)	k__Bacteria_unclassified(100)	k__Bacteria_unclassified(100)	k__Bacteria_unclassified(100)	k__Bacteria_unclassified(100)	k__Bacteria_unclassified(100)		0	0	0	0	0	0	0	0	0	0	0	2.9e-05	0	0	0	0	0	0	0	0	0	0	0	0	0	0
	Otu001369	k__Bacteria(100)	p__Cyanobacteria(100)	c__Synechococcophycideae(100)	c__Synechococcophycideae_unclassified(100)	c__Synechococcophycideae_unclassified(100)	c__Synechococcophycideae_unclassified(100)		0	0	0	0	0	0	0	0	0	0	0	0	0	0	0	0	0	0	0	0	0	2.4e-05	0	0	0	0
	Otu001370	k__Bacteria(100)	p__Actinobacteria(100)	c__Actinobacteria(100)	o__Actinomycetales(100)	f__Nocardioidaceae(100)	g__Nocardioides(100)		0	0	0	0	0	0	3e-05	0	0	0	0	0	0	0	0	0	0	0	0	0	0	0	0	0	0	0
	Otu001371	k__Bacteria(100)	p__Proteobacteria(100)	c__Alphaproteobacteria(100)	o__Rhodobacterales(100)	f__Rhodobacteraceae(100)	f__Rhodobacteraceae_unclassified(100)		0	0	0	0	0	0	0	0	0	0	0	0	0	0	0	0	0	2.5e-05	0	0	0	0	0	0	0	0
	Otu001372	k__Bacteria(100)	k__Bacteria_unclassified(100)	k__Bacteria_unclassified(100)	k__Bacteria_unclassified(100)	k__Bacteria_unclassified(100)	k__Bacteria_unclassified(100)		0	0	0	0	0	0	0	0	0	2.1e-05	0	1e-05	0	0	0	0	0	0	0	0	0	0	0	0	0	0
	Otu001373	k__Bacteria(100)	p__Proteobacteria(100)	c__Alphaproteobacteria(100)	o__Rhodobacterales(100)	f__Rhodobacteraceae(100)	f__Rhodobacteraceae_unclassified(100)		0	0	2.3e-05	0	0	0	0	0	0	0	0	0	0	0	0	0	0	0	0	0	0	0	0	0	0	0
	Otu001374	k__Bacteria(100)	p__Actinobacteria(100)	c__Actinobacteria(100)	o__Actinomycetales(100)	f__Micrococcaceae(100)	g__Kocuria(100)	s__rhizophila(67)	0	0	0	0	0	7e-06	0	0	0	1e-05	0	1e-05	0	0	0	0	0	0	0	0	0	0	0	0	0	0
	Otu001375	k__Bacteria(100)	p__Proteobacteria(100)	c__Alphaproteobacteria(100)	o__Caulobacterales(100)	f__Caulobacteraceae(100)	g__Brevundimonas(100)	s__vesicularis(100)	0	0	0	0	0	0	3e-05	0	0	0	0	0	0	0	0	0	0	0	0	0	0	0	0	0	0	0
	Otu001376	k__Bacteria(100)	p__Actinobacteria(100)	c__Coriobacteriia(100)	o__Coriobacteriales(100)	f__Coriobacteriaceae(100)	f__Coriobacteriaceae_unclassified(100)		0	0	0	0	0	0	0	0	0	0	0	0	0	0	0	0	0	0	4.2e-05	0	0	0	0	0	0	0
	Otu001377	k__Bacteria(100)	p__Actinobacteria(100)	c__Actinobacteria(100)	o__Actinomycetales(100)	f__Micrococcaceae(100)	f__Micrococcaceae_unclassified(67)		2.1e-05	0	0	0	0	0	0	0	0	0	0	0	0	0	0	0	0	0	0	0	0	0	0	0	0	0
	Otu001378	k__Bacteria(100)	p__Proteobacteria(100)	c__Alphaproteobacteria(100)	o__Caulobacterales(100)	f__Caulobacteraceae(100)	g__Brevundimonas(100)	s__vesicularis(100)	0	0	0	0	0	0	3e-05	0	0	0	0	0	0	0	0	0	0	0	0	0	0	0	0	0	0	0
	Otu001379	k__Bacteria(100)	p__Proteobacteria(100)	c__Alphaproteobacteria(100)	o__Caulobacterales(100)	f__Caulobacteraceae(100)	f__Caulobacteraceae_unclassified(100)		0	0	0	0	0	0	0	0	0	0	0	0	0	2.5e-05	0	0	0	0	0	0	0	0	0	0	0	0
	Otu001380	k__Bacteria(100)	p__Proteobacteria(100)	c__Alphaproteobacteria(100)	o__Rhizobiales(100)	o__Rhizobiales_unclassified(100)	o__Rhizobiales_unclassified(100)		0	0	0	0	0	0	0	0	0	0	0	0	0	0	0	0	0	0	0	0	2.4e-05	0	0	0	0	0
	Otu001381	k__Bacteria(100)	p__Proteobacteria(100)	c__Alphaproteobacteria(100)	o__Rhizobiales(100)	f__Rhizobiaceae(100)	f__Rhizobiaceae_unclassified(100)		0	0	0	0	0	0	0	2.1e-05	0	0	0	0	0	0	0	0	0	0	0	0	0	0	0	0	0	0
	Otu001382	k__Bacteria(100)	p__Proteobacteria(100)	c__Alphaproteobacteria(100)	o__Rhizobiales(100)	o__Rhizobiales_unclassified(100)	o__Rhizobiales_unclassified(100)		0	0	0	0	0	0	0	0	0	0	0	0	0	0	0	0	0	0	0	1.6e-05	0	8e-06	0	0	0	0
	Otu001383	k__Bacteria(100)	p__Actinobacteria(100)	c__Actinobacteria(100)	o__Actinomycetales(100)	o__Actinomycetales_unclassified(100)	o__Actinomycetales_unclassified(100)		0	0	0	3.5e-05	0	0	0	0	0	0	0	0	0	0	0	0	0	0	0	0	0	0	0	0	0	0
	Otu001384	k__Bacteria(100)	p__Proteobacteria(100)	c__Alphaproteobacteria(100)	o__Caulobacterales(100)	f__Caulobacteraceae(100)	g__Phenylobacterium(100)		0	0	0	0	0	0	0	0	0	0	0	0	0	0	0	0	0	0	2.8e-05	0	0	8e-06	0	0	0	0
	Otu001385	k__Bacteria(100)	p__Proteobacteria(100)	c__Alphaproteobacteria(100)	o__Caulobacterales(100)	f__Caulobacteraceae(100)	f__Caulobacteraceae_unclassified(100)		0	0	0	0	9e-06	0	0	0	0	0	0	0	0	0	0	0	0	0	0	0	0	1.6e-05	0	0	0	0
	Otu001386	k__Bacteria(100)	k__Bacteria_unclassified(100)	k__Bacteria_unclassified(100)	k__Bacteria_unclassified(100)	k__Bacteria_unclassified(100)	k__Bacteria_unclassified(100)		0	0	0	0	0	2.2e-05	0	0	0	0	0	0	0	0	0	0	0	0	0	0	0	0	0	0	0	0
	Otu001387	k__Bacteria(100)	p__Proteobacteria(100)	c__Alphaproteobacteria(100)	o__Rhizobiales(100)	f__Hyphomicrobiaceae(100)	f__Hyphomicrobiaceae_unclassified(100)		0	0	0	0	0	0	0	0	0	0	0	0	0	0	0	0	0	2.5e-05	0	0	0	0	0	0	0	0
	Otu001388	k__Bacteria(100)	p__Acidobacteria(100)	c__Holophagae(100)	o__Holophagales(100)	f__Holophagaceae(100)	g__Geothrix(100)		0	0	0	0	0	0	0	0	0	0	0	0	0	0	0	0	0	0	4.2e-05	0	0	0	0	0	0	0
	Otu001389	k__Bacteria(100)	p__Chloroflexi(100)	c__TK17(100)	o__mle1-48(100)	o__mle1-48_unclassified(100)	o__mle1-48_unclassified(100)		0	0	0	0	0	0	0	0	0	0	0	0	0	0	0	0	0	0	0	0	0	0	0	0	0	2.6e-05
	Otu001390	k__Bacteria(100)	p__Proteobacteria(100)	c__Gammaproteobacteria(100)	o__Pseudomonadales(100)	f__Pseudomonadaceae(100)	g__Pseudomonas(100)		0	0	0	0	0	1.5e-05	0	0	0	0	0	0	0	0	0	0	0	0	0	0	8e-06	0	0	0	0	0
	Otu001391	k__Bacteria(100)	p__Proteobacteria(100)	c__Gammaproteobacteria(100)	o__Pseudomonadales(100)	f__Pseudomonadaceae(100)	g__Pseudomonas(100)		0	0	0	0	0	0	0	0	0	3.1e-05	0	0	0	0	0	0	0	0	0	0	0	0	0	0	0	0
	Otu001392	k__Bacteria(100)	p__Proteobacteria(100)	c__Gammaproteobacteria(100)	o__Pseudomonadales(100)	f__Pseudomonadaceae(100)	g__Pseudomonas(100)		0	0	0	0	0	0	0	0	0	0	0	0	0	0	0	0	0	0	0	0	2.4e-05	0	0	0	0	0
	Otu001393	k__Bacteria(100)	p__Proteobacteria(100)	p__Proteobacteria_unclassified(100)	p__Proteobacteria_unclassified(100)	p__Proteobacteria_unclassified(100)	p__Proteobacteria_unclassified(100)		0	0	0	0	0	0	0	0	0	0	0	0	2.6e-05	0	0	0	0	0	0	0	0	0	0	0	0	0
	Otu001394	k__Bacteria(100)	p__Proteobacteria(100)	c__Gammaproteobacteria(100)	o__Pseudomonadales(100)	f__Pseudomonadaceae(100)	g__Pseudomonas(100)		0	0	0	0	0	0	0	0	0	0	0	2.9e-05	0	0	0	0	0	0	0	0	0	0	0	0	0	0
	Otu001396	k__Bacteria(100)	p__Proteobacteria(100)	c__Gammaproteobacteria(100)	o__Pseudomonadales(100)	f__Pseudomonadaceae(100)	g__Pseudomonas(100)		0	0	0	0	0	7e-06	0	0	0	1e-05	0	0	0	0	0	0	0	0	0	0	8e-06	0	0	0	0	0
	Otu001397	k__Bacteria(100)	p__Proteobacteria(100)	c__Gammaproteobacteria(100)	o__Pseudomonadales(100)	f__Pseudomonadaceae(100)	g__Pseudomonas(100)		0	0	0	0	0	0	0	0	0	0	0	0	0	0	0	0	0	0	0	0	2.4e-05	0	0	0	0	0
	Otu001398	k__Bacteria(100)	p__Proteobacteria(100)	c__Alphaproteobacteria(100)	o__Rhizobiales(100)	o__Rhizobiales_unclassified(100)	o__Rhizobiales_unclassified(100)		0	0	0	0	0	0	0	0	0	0	0	0	0	0	0	0	0	0	0	0	0	0	0	0	2.4e-05	0
	Otu001399	k__Bacteria(100)	p__Proteobacteria(100)	c__Alphaproteobacteria(100)	o__Rhizobiales(100)	o__Rhizobiales_unclassified(100)	o__Rhizobiales_unclassified(100)		0	0	0	0	0	0	0	2.1e-05	0	0	0	0	0	0	0	0	0	0	0	0	0	0	0	0	0	0
	Otu001400	k__Bacteria(100)	k__Bacteria_unclassified(100)	k__Bacteria_unclassified(100)	k__Bacteria_unclassified(100)	k__Bacteria_unclassified(100)	k__Bacteria_unclassified(100)		0	9e-06	0	0	0	0	0	0	0	0	0	0	0	0	0	0	0	0	0	0	8e-06	8e-06	0	0	0	0
	Otu001401	k__Bacteria(100)	p__Proteobacteria(100)	c__Alphaproteobacteria(100)	o__Sphingomonadales(100)	f__Sphingomonadaceae(100)	f__Sphingomonadaceae_unclassified(100)		0	0	0	0	0	0	0	0	0	0	0	0	0	0	0	2.9e-05	0	0	0	0	0	0	0	0	0	0
	Otu001402	k__Bacteria(100)	p__Proteobacteria(100)	p__Proteobacteria_unclassified(100)	p__Proteobacteria_unclassified(100)	p__Proteobacteria_unclassified(100)	p__Proteobacteria_unclassified(100)		0	0	0	0	0	0	0	0	0	0	0	0	0	2.5e-05	0	0	0	0	0	0	0	0	0	0	0	0
	Otu001403	k__Bacteria(100)	k__Bacteria_unclassified(100)	k__Bacteria_unclassified(100)	k__Bacteria_unclassified(100)	k__Bacteria_unclassified(100)	k__Bacteria_unclassified(100)		0	0	0	0	0	2.2e-05	0	0	0	0	0	0	0	0	0	0	0	0	0	0	0	0	0	0	0	0
	Otu001404	k__Bacteria(100)	k__Bacteria_unclassified(100)	k__Bacteria_unclassified(100)	k__Bacteria_unclassified(100)	k__Bacteria_unclassified(100)	k__Bacteria_unclassified(100)		0	0	0	0	0	0	0	0	0	0	0	0	0	0	0	0	0	0	0	2.4e-05	0	0	0	0	0	0
	Otu001405	k__Bacteria(100)	k__Bacteria_unclassified(100)	k__Bacteria_unclassified(100)	k__Bacteria_unclassified(100)	k__Bacteria_unclassified(100)	k__Bacteria_unclassified(100)		0	0	0	0	0	0	0	2.1e-05	0	0	0	0	0	0	0	0	0	0	0	0	0	0	0	0	0	0
	Otu001406	k__Bacteria(100)	p__Firmicutes(100)	c__Clostridia(100)	o__Clostridiales(100)	f__Lachnospiraceae(100)	f__Lachnospiraceae_unclassified(100)		0	0	0	0	0	0	0	0	0	0	0	0	0	0	0	0	0	0	4.2e-05	0	0	0	0	0	0	0
	Otu001407	k__Bacteria(100)	p__Proteobacteria(100)	c__Alphaproteobacteria(100)	c__Alphaproteobacteria_unclassified(100)	c__Alphaproteobacteria_unclassified(100)	c__Alphaproteobacteria_unclassified(100)		0	0	0	0	0	0	0	0	0	0	0	0	0	0	0	0	0	0	0	0	0	2.4e-05	0	0	0	0
	Otu001408	k__Bacteria(100)	k__Bacteria_unclassified(100)	k__Bacteria_unclassified(100)	k__Bacteria_unclassified(100)	k__Bacteria_unclassified(100)	k__Bacteria_unclassified(100)		0	0	0	0	0	0	0	0	0	0	0	0	0	0	0	0	0	0	0	0	0	0	3.9e-05	0	0	0
	Otu001409	k__Bacteria(100)	k__Bacteria_unclassified(100)	k__Bacteria_unclassified(100)	k__Bacteria_unclassified(100)	k__Bacteria_unclassified(100)	k__Bacteria_unclassified(100)		0	0	0	0	0	0	0	0	0	0	0	0	0	0	0	0	0	0	4.2e-05	0	0	0	0	0	0	0
	Otu001410	k__Bacteria(100)	p__Cyanobacteria(100)	c__Oscillatoriophycideae(100)	c__Oscillatoriophycideae_unclassified(100)	c__Oscillatoriophycideae_unclassified(100)	c__Oscillatoriophycideae_unclassified(100)		0	0	0	0	0	0	0	0	0	0	0	0	0	0	0	0	0	0	0	0	2.4e-05	0	0	0	0	0
	Otu001411	k__Bacteria(100)	k__Bacteria_unclassified(100)	k__Bacteria_unclassified(100)	k__Bacteria_unclassified(100)	k__Bacteria_unclassified(100)	k__Bacteria_unclassified(100)		0	0	0	0	0	0	0	0	0	0	1e-05	0	0	0	0	0	0	1.7e-05	0	0	0	0	0	0	0	0
	Otu001412	k__Bacteria(100)	p__Proteobacteria(100)	c__Betaproteobacteria(100)	o__Ellin6067(100)	o__Ellin6067_unclassified(100)	o__Ellin6067_unclassified(100)		0	0	0	0	0	0	0	0	0	0	0	0	0	2.5e-05	0	0	0	0	0	0	0	0	0	0	0	0
	Otu001413	k__Bacteria(100)	p__Cyanobacteria(100)	c__Oscillatoriophycideae(100)	c__Oscillatoriophycideae_unclassified(100)	c__Oscillatoriophycideae_unclassified(100)	c__Oscillatoriophycideae_unclassified(100)		0	0	0	0	0	0	0	0	0	0	0	0	0	0	0	0	0	0	0	0	2.4e-05	0	0	0	0	0
	Otu001414	k__Bacteria(100)	p__Cyanobacteria(100)	c__Oscillatoriophycideae(100)	c__Oscillatoriophycideae_unclassified(100)	c__Oscillatoriophycideae_unclassified(100)	c__Oscillatoriophycideae_unclassified(100)		0	0	0	0	0	0	0	0	0	0	0	0	0	0	0	0	0	0	0	0	2.4e-05	0	0	0	0	0
	Otu001415	k__Bacteria(100)	p__Proteobacteria(100)	c__Alphaproteobacteria(100)	o__Sphingomonadales(100)	o__Sphingomonadales_unclassified(67)	o__Sphingomonadales_unclassified(67)		0	0	0	0	0	0	0	2.1e-05	0	0	0	0	0	0	0	0	0	0	0	0	0	0	0	0	0	0
	Otu001416	k__Bacteria(100)	k__Bacteria_unclassified(100)	k__Bacteria_unclassified(100)	k__Bacteria_unclassified(100)	k__Bacteria_unclassified(100)	k__Bacteria_unclassified(100)		0	0	0	0	0	0	0	0	0	0	0	0	0	0	0	0	0	0	0	0	0	0	3.9e-05	0	0	0
	Otu001417	k__Bacteria(100)	k__Bacteria_unclassified(100)	k__Bacteria_unclassified(100)	k__Bacteria_unclassified(100)	k__Bacteria_unclassified(100)	k__Bacteria_unclassified(100)		0	0	0	0	0	0	0	0	0	0	0	0	0	0	0	0	0	0	1.4e-05	0	8e-06	0	1.3e-05	0	0	0
	Otu001418	k__Bacteria(100)	p__Proteobacteria(100)	c__Alphaproteobacteria(100)	o__Sphingomonadales(100)	f__Sphingomonadaceae(67)	f__Sphingomonadaceae_unclassified(67)		0	0	0	0	0	0	0	2.1e-05	0	0	0	0	0	0	0	0	0	0	0	0	0	0	0	0	0	0
	Otu001419	k__Bacteria(100)	p__Proteobacteria(100)	c__Alphaproteobacteria(100)	o__Rhizobiales(100)	f__Phyllobacteriaceae(100)	f__Phyllobacteriaceae_unclassified(100)		0	0	0	0	0	0	0	0	0	0	0	0	0	0	3.2e-05	0	0	0	0	0	0	0	0	0	0	0
	Otu001420	k__Bacteria(100)	p__Proteobacteria(100)	c__Alphaproteobacteria(100)	o__Sphingomonadales(100)	f__Erythrobacteraceae(67)	f__Erythrobacteraceae_unclassified(67)		0	0	0	2.4e-05	0	0	0	0	0	0	0	0	0	0	0	0	0	0	0	8e-06	0	0	0	0	0	0
	Otu001421	k__Bacteria(100)	p__Proteobacteria(100)	c__Alphaproteobacteria(100)	o__Rhizobiales(100)	o__Rhizobiales_unclassified(67)	o__Rhizobiales_unclassified(67)		0	0	0	0	0	0	0	0	0	0	0	0	0	0	0	0	0	0	0	0	0	0	0	0	2.4e-05	0
	Otu001422	k__Bacteria(100)	p__Bacteroidetes(100)	c__[Saprospirae](100)	o__[Saprospirales](100)	f__Chitinophagaceae(100)	g__Sediminibacterium(100)		0	0	0	0	0	2.2e-05	0	0	0	0	0	0	0	0	0	0	0	0	0	0	0	0	0	0	0	0
	Otu001423	k__Bacteria(100)	p__Proteobacteria(100)	c__Alphaproteobacteria(100)	o__Rhizobiales(100)	f__Beijerinckiaceae(100)	g__Chelatococcus(100)		0	0	0	0	0	0	0	0	0	0	0	0	0	0	0	0	2.2e-05	0	0	0	0	0	0	0	0	0
	Otu001424	k__Bacteria(100)	p__Cyanobacteria(100)	p__Cyanobacteria_unclassified(100)	p__Cyanobacteria_unclassified(100)	p__Cyanobacteria_unclassified(100)	p__Cyanobacteria_unclassified(100)		0	0	0	0	0	2.2e-05	0	0	0	0	0	0	0	0	0	0	0	0	0	0	0	0	0	0	0	0
	Otu001425	k__Bacteria(100)	p__Proteobacteria(100)	c__Alphaproteobacteria(100)	o__Rhizobiales(100)	f__Rhizobiaceae(100)	g__Rhizobium(100)	s__leguminosarum(100)	0	0	0	0	0	0	0	0	0	0	0	0	0	2.5e-05	0	0	0	0	0	0	0	0	0	0	0	0
	Otu001426	k__Bacteria(100)	p__Proteobacteria(100)	c__Alphaproteobacteria(100)	c__Alphaproteobacteria_unclassified(100)	c__Alphaproteobacteria_unclassified(100)	c__Alphaproteobacteria_unclassified(100)		0	0	0	0	0	0	0	0	0	0	0	2.9e-05	0	0	0	0	0	0	0	0	0	0	0	0	0	0
	Otu001427	k__Bacteria(100)	p__Cyanobacteria(100)	p__Cyanobacteria_unclassified(100)	p__Cyanobacteria_unclassified(100)	p__Cyanobacteria_unclassified(100)	p__Cyanobacteria_unclassified(100)		0	0	0	0	0	0	0	0	0	0	0	0	0	0	0	0	0	0	0	0	0	0	1.3e-05	2.4e-05	0	0
	Otu001428	k__Bacteria(100)	p__Bacteroidetes(100)	c__[Saprospirae](100)	o__[Saprospirales](100)	f__Chitinophagaceae(100)	f__Chitinophagaceae_unclassified(100)		0	0	0	0	0	0	0	0	0	0	0	0	0	0	0	1e-05	0	0	0	0	0	0	1.3e-05	0	0	9e-06
	Otu001429	k__Bacteria(100)	p__Cyanobacteria(100)	p__Cyanobacteria_unclassified(100)	p__Cyanobacteria_unclassified(100)	p__Cyanobacteria_unclassified(100)	p__Cyanobacteria_unclassified(100)		0	0	0	0	0	0	0	0	0	0	0	0	0	2.5e-05	0	0	0	0	0	0	0	0	0	0	0	0
	Otu001430	k__Bacteria(100)	p__Cyanobacteria(100)	p__Cyanobacteria_unclassified(100)	p__Cyanobacteria_unclassified(100)	p__Cyanobacteria_unclassified(100)	p__Cyanobacteria_unclassified(100)		0	0	0	0	0	0	0	0	0	0	0	0	0	8e-06	0	0	0	1.7e-05	0	0	0	0	0	0	0	0
	Otu001431	k__Bacteria(100)	p__Cyanobacteria(100)	p__Cyanobacteria_unclassified(100)	p__Cyanobacteria_unclassified(100)	p__Cyanobacteria_unclassified(100)	p__Cyanobacteria_unclassified(100)		0	0	0	0	0	0	0	0	0	0	0	0	0	0	0	0	0	0	0	0	0	0	0	3.5e-05	0	0
	Otu001432	k__Bacteria(100)	p__Cyanobacteria(100)	p__Cyanobacteria_unclassified(100)	p__Cyanobacteria_unclassified(100)	p__Cyanobacteria_unclassified(100)	p__Cyanobacteria_unclassified(100)		0	0	0	0	0	2.2e-05	0	0	0	0	0	0	0	0	0	0	0	0	0	0	0	0	0	0	0	0
	Otu001433	k__Bacteria(100)	p__Bacteroidetes(100)	c__[Saprospirae](100)	o__[Saprospirales](100)	f__Chitinophagaceae(100)	f__Chitinophagaceae_unclassified(100)		0	0	0	0	0	0	0	0	0	0	0	0	0	0	0	0	0	8e-06	0	0	0	1.6e-05	0	0	0	0
	Otu001434	k__Bacteria(100)	p__Cyanobacteria(100)	p__Cyanobacteria_unclassified(100)	p__Cyanobacteria_unclassified(100)	p__Cyanobacteria_unclassified(100)	p__Cyanobacteria_unclassified(100)		0	0	0	0	0	2.2e-05	0	0	0	0	0	0	0	0	0	0	0	0	0	0	0	0	0	0	0	0
	Otu001435	k__Bacteria(100)	p__Cyanobacteria(100)	p__Cyanobacteria_unclassified(100)	p__Cyanobacteria_unclassified(100)	p__Cyanobacteria_unclassified(100)	p__Cyanobacteria_unclassified(100)		0	0	0	0	0	0	0	0	0	0	0	0	0	0	0	0	0	0	4.2e-05	0	0	0	0	0	0	0
	Otu001436	k__Bacteria(100)	p__Proteobacteria(100)	c__Alphaproteobacteria(100)	o__Sphingomonadales(100)	f__Sphingomonadaceae(100)	g__Sphingomonas(100)		0	0	0	0	0	0	0	0	0	0	0	0	0	0	0	2.9e-05	0	0	0	0	0	0	0	0	0	0
	Otu001437	k__Bacteria(100)	p__Proteobacteria(100)	c__Alphaproteobacteria(100)	o__Rhizobiales(100)	o__Rhizobiales_unclassified(100)	o__Rhizobiales_unclassified(100)		0	0	0	0	0	0	0	0	0	0	0	0	0	0	0	2.9e-05	0	0	0	0	0	0	0	0	0	0
	Otu001438	k__Bacteria(100)	p__Proteobacteria(100)	c__Alphaproteobacteria(100)	o__Rhizobiales(100)	f__Hyphomicrobiaceae(100)	g__Rhodoplanes(100)		0	0	0	0	0	0	0	0	0	0	0	0	0	0	0	2.9e-05	0	0	0	0	0	0	0	0	0	0
	Otu001439	k__Bacteria(100)	p__Proteobacteria(100)	c__Alphaproteobacteria(100)	o__Rhizobiales(100)	o__Rhizobiales_unclassified(100)	o__Rhizobiales_unclassified(100)		0	0	0	0	0	0	0	0	0	0	0	0	0	0	0	0	0	0	0	0	0	0	0	0	2.4e-05	0
	Otu001440	k__Bacteria(100)	p__Proteobacteria(100)	c__Alphaproteobacteria(100)	o__Rhizobiales(100)	o__Rhizobiales_unclassified(100)	o__Rhizobiales_unclassified(100)		0	0	0	0	0	0	0	0	0	0	0	0	0	0	2.1e-05	1e-05	0	0	0	0	0	0	0	0	0	0
	Otu001441	k__Bacteria(100)	p__Proteobacteria(100)	c__Alphaproteobacteria(100)	o__Rhodospirillales(100)	f__Rhodospirillaceae(100)	g__Reyranella(100)	s__massiliensis(100)	0	0	0	0	0	0	0	0	0	0	0	0	0	0	0	0	0	0	0	8e-06	0	1.6e-05	0	0	0	0
	Otu001442	k__Bacteria(100)	p__Proteobacteria(100)	c__Alphaproteobacteria(100)	c__Alphaproteobacteria_unclassified(100)	c__Alphaproteobacteria_unclassified(100)	c__Alphaproteobacteria_unclassified(100)		0	0	0	0	0	0	0	0	0	0	0	2.9e-05	0	0	0	0	0	0	0	0	0	0	0	0	0	0
	Otu001443	k__Bacteria(100)	p__Proteobacteria(100)	c__Alphaproteobacteria(100)	o__Rhizobiales(100)	f__Bradyrhizobiaceae(100)	f__Bradyrhizobiaceae_unclassified(100)		0	0	0	0	0	0	0	0	0	0	0	1e-05	9e-06	8e-06	0	0	0	0	0	0	0	0	0	0	0	0
	Otu001444	k__Bacteria(100)	p__Proteobacteria(100)	c__Alphaproteobacteria(100)	c__Alphaproteobacteria_unclassified(100)	c__Alphaproteobacteria_unclassified(100)	c__Alphaproteobacteria_unclassified(100)		0	0	0	0	0	0	0	0	0	0	0	0	0	0	0	0	0	2.5e-05	0	0	0	0	0	0	0	0
	Otu001445	k__Bacteria(100)	p__Proteobacteria(100)	c__Alphaproteobacteria(100)	o__Rhizobiales(100)	f__Beijerinckiaceae(100)	g__Chelatococcus(100)		0	0	0	0	0	0	0	0	0	0	0	0	9e-06	0	0	0	0	0	0	0	0	0	0	0	1.6e-05	0
	Otu001446	k__Bacteria(100)	p__Proteobacteria(100)	c__Alphaproteobacteria(100)	o__Rhodospirillales(100)	f__Rhodospirillaceae(100)	g__Phaeospirillum(100)	s__fulvum(100)	0	0	0	0	0	0	0	0	3e-05	0	0	0	0	0	0	0	0	0	0	0	0	0	0	0	0	0
	Otu001447	k__Bacteria(100)	p__Cyanobacteria(100)	c__Oscillatoriophycideae(100)	c__Oscillatoriophycideae_unclassified(100)	c__Oscillatoriophycideae_unclassified(100)	c__Oscillatoriophycideae_unclassified(100)		0	0	0	0	0	2.2e-05	0	0	0	0	0	0	0	0	0	0	0	0	0	0	0	0	0	0	0	0
	Otu001448	k__Bacteria(100)	p__Proteobacteria(100)	c__Alphaproteobacteria(100)	o__Rhizobiales(100)	o__Rhizobiales_unclassified(100)	o__Rhizobiales_unclassified(100)		0	0	0	0	0	0	0	0	0	0	0	0	0	0	0	0	0	0	0	8e-06	8e-06	8e-06	0	0	0	0
	Otu001449	k__Bacteria(100)	p__Cyanobacteria(100)	c__Oscillatoriophycideae(100)	o__Chroococcales(100)	f__Xenococcaceae(100)	g__Chroococcidiopsis(100)	s__thermalis(100)	0	0	0	0	0	0	0	0	0	0	0	1e-05	9e-06	0	0	0	0	0	0	8e-06	0	0	0	0	0	0
	Otu001450	k__Bacteria(100)	p__Proteobacteria(100)	c__Alphaproteobacteria(100)	c__Alphaproteobacteria_unclassified(100)	c__Alphaproteobacteria_unclassified(100)	c__Alphaproteobacteria_unclassified(100)		0	0	0	0	0	0	0	0	0	0	0	0	0	0	0	0	0	2.5e-05	0	0	0	0	0	0	0	0
	Otu001451	k__Bacteria(100)	p__Proteobacteria(100)	c__Alphaproteobacteria(100)	o__Rhizobiales(100)	f__Phyllobacteriaceae(100)	f__Phyllobacteriaceae_unclassified(100)		0	0	0	0	0	0	0	0	0	0	0	0	0	0	0	0	0	0	0	0	0	2.4e-05	0	0	0	0
	Otu001452	k__Bacteria(100)	p__Cyanobacteria(100)	c__Oscillatoriophycideae(100)	o__Chroococcales(100)	o__Chroococcales_unclassified(100)	o__Chroococcales_unclassified(100)		0	0	0	0	0	0	0	0	0	0	0	0	0	2.5e-05	0	0	0	0	0	0	0	0	0	0	0	0
	Otu001453	k__Bacteria(100)	p__Proteobacteria(100)	c__Alphaproteobacteria(100)	o__Rhizobiales(100)	f__Phyllobacteriaceae(100)	f__Phyllobacteriaceae_unclassified(100)		0	0	0	0	0	0	0	0	0	0	0	0	0	0	0	0	0	0	0	0	0	2.4e-05	0	0	0	0
	Otu001455	k__Bacteria(100)	p__Chloroflexi(100)	p__Chloroflexi_unclassified(100)	p__Chloroflexi_unclassified(100)	p__Chloroflexi_unclassified(100)	p__Chloroflexi_unclassified(100)		0	0	0	0	0	0	0	0	0	0	0	0	0	0	0	0	0	0	4.2e-05	0	0	0	0	0	0	0
	Otu001456	k__Bacteria(100)	p__Proteobacteria(100)	c__Alphaproteobacteria(100)	o__Rhodospirillales(100)	o__Rhodospirillales_unclassified(67)	o__Rhodospirillales_unclassified(67)		0	0	0	0	0	0	0	0	0	0	0	0	0	0	0	0	0	0	0	0	0	0	2.7e-05	0	0	9e-06
	Otu001457	k__Bacteria(100)	p__Proteobacteria(100)	c__Alphaproteobacteria(100)	o__Rhizobiales(100)	f__Phyllobacteriaceae(100)	f__Phyllobacteriaceae_unclassified(67)		0	0	0	0	0	0	0	0	0	0	0	0	0	0	0	0	0	0	0	0	0	2.4e-05	0	0	0	0
	Otu001458	k__Bacteria(100)	p__Proteobacteria(100)	c__Alphaproteobacteria(100)	o__Rhodospirillales(100)	f__Rhodospirillaceae(100)	g__Phaeospirillum(100)	s__fulvum(100)	0	0	0	0	0	0	0	0	3e-05	0	0	0	0	0	0	0	0	0	0	0	0	0	0	0	0	0
	Otu001460	k__Bacteria(100)	p__Proteobacteria(100)	c__Alphaproteobacteria(100)	o__Rhizobiales(100)	o__Rhizobiales_unclassified(100)	o__Rhizobiales_unclassified(100)		0	0	0	0	0	0	0	0	0	0	0	0	0	0	0	0	0	0	0	0	0	0	0	0	2.4e-05	0
	Otu001461	k__Bacteria(100)	p__Proteobacteria(100)	c__Alphaproteobacteria(100)	o__Rhizobiales(100)	f__Hyphomicrobiaceae(67)	f__Hyphomicrobiaceae_unclassified(67)		0	0	0	0	0	0	0	0	0	0	0	0	0	0	0	0	0	2.5e-05	0	0	0	0	0	0	0	0
	Otu001462	k__Bacteria(100)	p__Proteobacteria(100)	c__Alphaproteobacteria(100)	o__Rhizobiales(100)	f__Phyllobacteriaceae(100)	f__Phyllobacteriaceae_unclassified(100)		0	0	0	0	0	0	0	0	0	0	0	0	0	0	3.2e-05	0	0	0	0	0	0	0	0	0	0	0
	Otu001463	k__Bacteria(100)	p__Proteobacteria(100)	c__Alphaproteobacteria(100)	o__Rhizobiales(100)	f__Hyphomicrobiaceae(100)	f__Hyphomicrobiaceae_unclassified(100)		0	0	0	3.5e-05	0	0	0	0	0	0	0	0	0	0	0	0	0	0	0	0	0	0	0	0	0	0
	Otu001464	k__Bacteria(100)	p__[Thermi](100)	c__Deinococci(100)	o__Thermales(100)	f__Thermaceae(100)	g__Meiothermus(100)		0	0	0	0	0	0	0	0	0	0	0	0	0	0	0	0	0	0	0	0	0	0	0	0	0	2.6e-05
	Otu001465	k__Bacteria(100)	p__Bacteroidetes(100)	c__Sphingobacteriia(100)	o__Sphingobacteriales(100)	f__Sphingobacteriaceae(100)	g__Pedobacter(67)		7e-06	0	0	0	0	0	0	0	0	0	0	0	0	0	0	0	0	0	0	8e-06	0	0	0	0	8e-06	0
	Otu001466	k__Bacteria(100)	p__Proteobacteria(100)	c__Alphaproteobacteria(100)	o__Rhodospirillales(100)	o__Rhodospirillales_unclassified(100)	o__Rhodospirillales_unclassified(100)		0	0	0	0	0	0	0	0	0	0	0	0	0	0	0	0	0	0	0	0	0	0	0	0	2.4e-05	0
	Otu001469	k__Bacteria(100)	p__Proteobacteria(100)	c__Alphaproteobacteria(100)	o__Rhodospirillales(100)	f__Acetobacteraceae(100)	f__Acetobacteraceae_unclassified(100)		0	0	0	0	0	0	0	0	0	0	0	0	0	2.5e-05	0	0	0	0	0	0	0	0	0	0	0	0
	Otu001471	k__Bacteria(100)	p__Proteobacteria(100)	c__Alphaproteobacteria(100)	o__Rhizobiales(100)	o__Rhizobiales_unclassified(100)	o__Rhizobiales_unclassified(100)		0	0	0	0	0	0	0	0	0	0	3.1e-05	0	0	0	0	0	0	0	0	0	0	0	0	0	0	0
	Otu001472	k__Bacteria(100)	p__Proteobacteria(100)	c__Alphaproteobacteria(100)	o__Rhizobiales(100)	f__Rhizobiaceae(67)	f__Rhizobiaceae_unclassified(67)		0	0	0	0	0	2.2e-05	0	0	0	0	0	0	0	0	0	0	0	0	0	0	0	0	0	0	0	0
	Otu001473	k__Bacteria(100)	p__Proteobacteria(100)	c__Alphaproteobacteria(100)	c__Alphaproteobacteria_unclassified(100)	c__Alphaproteobacteria_unclassified(100)	c__Alphaproteobacteria_unclassified(100)		0	0	0	0	0	0	0	0	0	0	0	0	0	0	0	0	0	2.5e-05	0	0	0	0	0	0	0	0
	Otu001474	k__Bacteria(100)	p__Proteobacteria(100)	c__Gammaproteobacteria(100)	o__Alteromonadales(100)	f__Alteromonadaceae(100)	g__Marinobacter(100)		0	0	0	0	0	0	0	0	0	0	0	0	0	0	0	0	2.2e-05	0	0	0	0	0	0	0	0	0
	Otu001475	k__Bacteria(100)	p__Proteobacteria(100)	c__Alphaproteobacteria(100)	c__Alphaproteobacteria_unclassified(100)	c__Alphaproteobacteria_unclassified(100)	c__Alphaproteobacteria_unclassified(100)		0	0	0	0	0	0	0	0	0	0	0	0	0	0	0	0	0	2.5e-05	0	0	0	0	0	0	0	0
	Otu001478	k__Bacteria(100)	p__Cyanobacteria(100)	p__Cyanobacteria_unclassified(100)	p__Cyanobacteria_unclassified(100)	p__Cyanobacteria_unclassified(100)	p__Cyanobacteria_unclassified(100)		0	0	0	0	0	0	0	0	0	0	0	0	0	0	0	0	0	0	0	0	0	0	0	0	0	2.6e-05
	Otu001479	k__Bacteria(100)	p__Proteobacteria(100)	c__Alphaproteobacteria(100)	o__Rhizobiales(100)	f__Beijerinckiaceae(100)	g__Chelatococcus(67)		0	0	0	0	0	0	0	0	0	0	0	0	0	0	0	0	0	0	0	0	0	0	0	0	2.4e-05	0
	Otu001480	k__Bacteria(100)	p__Proteobacteria(100)	c__Alphaproteobacteria(100)	o__Rhizobiales(100)	f__Rhizobiaceae(100)	f__Rhizobiaceae_unclassified(67)		0	0	0	2.4e-05	0	7e-06	0	0	0	0	0	0	0	0	0	0	0	0	0	0	0	0	0	0	0	0
	Otu001481	k__Bacteria(100)	p__Proteobacteria(100)	c__Alphaproteobacteria(100)	o__Rhizobiales(100)	o__Rhizobiales_unclassified(100)	o__Rhizobiales_unclassified(100)		0	0	0	0	0	0	0	2.1e-05	0	0	0	0	0	0	0	0	0	0	0	0	0	0	0	0	0	0
	Otu001482	k__Bacteria(100)	p__Proteobacteria(100)	c__Alphaproteobacteria(100)	o__Rhizobiales(100)	f__Phyllobacteriaceae(100)	g__Chelativorans(100)		0	0	0	0	0	0	0	0	0	0	0	0	0	0	0	0	0	0	2.8e-05	0	0	8e-06	0	0	0	0
	Otu001483	k__Bacteria(100)	p__Proteobacteria(100)	c__Alphaproteobacteria(100)	o__Rhizobiales(100)	f__Hyphomicrobiaceae(100)	g__Rhodoplanes(100)		0	0	0	0	0	0	1e-05	7e-06	0	0	0	0	0	0	1.1e-05	0	0	0	0	0	0	0	0	0	0	0
	Otu001484	k__Bacteria(100)	p__Proteobacteria(100)	c__Alphaproteobacteria(100)	o__Rhodospirillales(100)	f__Rhodospirillaceae(100)	g__Phaeospirillum(100)	s__fulvum(100)	0	0	0	0	0	0	0	0	3e-05	0	0	0	0	0	0	0	0	0	0	0	0	0	0	0	0	0
	Otu001485	k__Bacteria(100)	p__Proteobacteria(100)	c__Alphaproteobacteria(100)	c__Alphaproteobacteria_unclassified(100)	c__Alphaproteobacteria_unclassified(100)	c__Alphaproteobacteria_unclassified(100)		0	0	0	0	0	0	0	0	0	0	0	0	0	0	0	0	0	0	1.4e-05	0	0	1.6e-05	0	0	0	0
	Otu001486	k__Bacteria(100)	p__Proteobacteria(100)	c__Alphaproteobacteria(100)	c__Alphaproteobacteria_unclassified(100)	c__Alphaproteobacteria_unclassified(100)	c__Alphaproteobacteria_unclassified(100)		0	0	0	0	0	0	0	0	0	0	0	0	0	0	0	0	0	2.5e-05	0	0	0	0	0	0	0	0
	Otu001487	k__Bacteria(100)	p__Proteobacteria(100)	c__Alphaproteobacteria(100)	o__Rhodospirillales(100)	f__Acetobacteraceae(100)	g__Roseomonas(100)	s__lacus(100)	0	0	0	0	2.8e-05	0	0	0	0	0	0	0	0	0	0	0	0	0	0	0	0	0	0	0	0	0
	Otu001488	k__Bacteria(100)	p__Proteobacteria(100)	c__Alphaproteobacteria(100)	o__Rhizobiales(100)	f__Phyllobacteriaceae(100)	f__Phyllobacteriaceae_unclassified(100)		0	0	0	0	0	0	0	0	0	0	0	0	0	0	0	0	0	0	0	2.4e-05	0	0	0	0	0	0
	Otu001489	k__Bacteria(100)	p__Proteobacteria(100)	c__Alphaproteobacteria(100)	c__Alphaproteobacteria_unclassified(100)	c__Alphaproteobacteria_unclassified(100)	c__Alphaproteobacteria_unclassified(100)		0	0	0	0	0	0	0	0	0	0	0	0	0	2.5e-05	0	0	0	0	0	0	0	0	0	0	0	0
	Otu001490	k__Bacteria(100)	p__Proteobacteria(100)	c__Alphaproteobacteria(100)	c__Alphaproteobacteria_unclassified(100)	c__Alphaproteobacteria_unclassified(100)	c__Alphaproteobacteria_unclassified(100)		0	0	0	0	0	0	0	0	0	0	0	0	0	0	0	0	0	2.5e-05	0	0	0	0	0	0	0	0
	Otu001491	k__Bacteria(100)	p__Cyanobacteria(100)	p__Cyanobacteria_unclassified(100)	p__Cyanobacteria_unclassified(100)	p__Cyanobacteria_unclassified(100)	p__Cyanobacteria_unclassified(100)		0	0	0	0	0	0	0	0	0	0	0	0	0	0	0	0	0	2.5e-05	0	0	0	0	0	0	0	0
	Otu001492	k__Bacteria(100)	p__Proteobacteria(100)	c__Alphaproteobacteria(100)	o__Rhizobiales(100)	f__Xanthobacteraceae(67)	f__Xanthobacteraceae_unclassified(67)		0	0	0	0	0	0	0	0	0	0	0	0	0	0	0	0	0	0	0	2.4e-05	0	0	0	0	0	0
	Otu001494	k__Bacteria(100)	p__Proteobacteria(100)	c__Alphaproteobacteria(100)	o__Rhizobiales(100)	f__Beijerinckiaceae(100)	g__Chelatococcus(100)		0	0	0	0	0	0	0	7e-06	0	0	0	0	0	0	1.1e-05	0	0	0	0	0	0	0	0	0	8e-06	0
	Otu001495	k__Bacteria(100)	p__Proteobacteria(100)	c__Alphaproteobacteria(100)	o__Rhodospirillales(100)	f__Rhodospirillaceae(100)	g__Reyranella(100)	s__massiliensis(100)	0	0	0	0	0	0	0	0	0	0	0	0	0	2.5e-05	0	0	0	0	0	0	0	0	0	0	0	0
	Otu001496	k__Bacteria(100)	k__Bacteria_unclassified(100)	k__Bacteria_unclassified(100)	k__Bacteria_unclassified(100)	k__Bacteria_unclassified(100)	k__Bacteria_unclassified(100)		0	0	0	0	0	0	0	0	0	0	0	0	0	0	0	0	0	0	0	0	0	0	0	0	0	2.6e-05
	Otu001497	k__Bacteria(100)	p__Proteobacteria(100)	c__Alphaproteobacteria(100)	c__Alphaproteobacteria_unclassified(100)	c__Alphaproteobacteria_unclassified(100)	c__Alphaproteobacteria_unclassified(100)		0	0	0	0	0	0	0	0	0	0	0	0	0	0	0	0	0	0	0	0	0	2.4e-05	0	0	0	0
	Otu001498	k__Bacteria(100)	p__Proteobacteria(100)	c__Alphaproteobacteria(100)	c__Alphaproteobacteria_unclassified(100)	c__Alphaproteobacteria_unclassified(100)	c__Alphaproteobacteria_unclassified(100)		7e-06	0	0	0	0	0	0	0	0	0	0	0	9e-06	0	1.1e-05	0	0	0	0	0	0	0	0	0	0	0
	Otu001499	k__Bacteria(100)	p__Proteobacteria(100)	c__Alphaproteobacteria(100)	c__Alphaproteobacteria_unclassified(100)	c__Alphaproteobacteria_unclassified(100)	c__Alphaproteobacteria_unclassified(100)		0	0	0	0	0	0	0	0	0	0	0	0	0	0	0	0	0	0	0	0	8e-06	1.6e-05	0	0	0	0
	Otu001500	k__Bacteria(100)	p__Bacteroidetes(100)	c__Flavobacteriia(100)	o__Flavobacteriales(100)	f__[Weeksellaceae](67)	g__Chryseobacterium(67)		0	0	0	0	0	0	0	0	0	0	0	0	2.6e-05	0	0	0	0	0	0	0	0	0	0	0	0	0
	Otu001501	k__Bacteria(100)	p__Proteobacteria(100)	c__Alphaproteobacteria(100)	c__Alphaproteobacteria_unclassified(100)	c__Alphaproteobacteria_unclassified(100)	c__Alphaproteobacteria_unclassified(100)		0	0	0	0	0	0	0	0	0	0	0	0	0	0	0	2.9e-05	0	0	0	0	0	0	0	0	0	0
	Otu001502	k__Bacteria(100)	p__Bacteroidetes(100)	c__Flavobacteriia(100)	o__Flavobacteriales(100)	f__Cryomorphaceae(100)	g__Cryomorpha(100)		0	0	8e-06	0	0	0	0	0	0	0	1e-05	0	9e-06	0	0	0	0	0	0	0	0	0	0	0	0	0
	Otu001503	k__Bacteria(100)	p__Proteobacteria(100)	c__Alphaproteobacteria(100)	o__Rhodospirillales(100)	f__Acetobacteraceae(100)	f__Acetobacteraceae_unclassified(100)		0	0	0	0	0	0	0	0	0	0	0	0	0	2.5e-05	0	0	0	0	0	0	0	0	0	0	0	0
	Otu001504	k__Bacteria(100)	p__Cyanobacteria(100)	c__Nostocophycideae(100)	o__Stigonematales(100)	f__Rivulariaceae(100)	g__Rivularia(100)		0	0	0	0	0	0	0	0	0	0	3.1e-05	0	0	0	0	0	0	0	0	0	0	0	0	0	0	0
	Otu001506	k__Bacteria(100)	p__Proteobacteria(100)	c__Alphaproteobacteria(100)	o__Rhodospirillales(100)	o__Rhodospirillales_unclassified(100)	o__Rhodospirillales_unclassified(100)		0	0	0	0	0	0	0	0	0	0	0	0	0	0	0	0	0	0	0	0	0	0	0	0	2.4e-05	0
	Otu001507	k__Bacteria(100)	p__Cyanobacteria(100)	c__Synechococcophycideae(100)	o__Synechococcales(100)	f__Acaryochloridaceae(100)	g__Thermosynechococcus(100)		0	0	0	0	0	0	0	0	0	0	0	0	0	0	0	0	0	0	0	0	0	0	0	0	2.4e-05	0
	Otu001508	k__Bacteria(100)	p__Cyanobacteria(100)	c__Nostocophycideae(100)	o__Stigonematales(100)	f__Rivulariaceae(100)	g__Rivularia(100)		0	0	0	0	0	0	0	0	0	0	3.1e-05	0	0	0	0	0	0	0	0	0	0	0	0	0	0	0
	Otu001509	k__Bacteria(100)	p__Proteobacteria(100)	c__Alphaproteobacteria(100)	c__Alphaproteobacteria_unclassified(100)	c__Alphaproteobacteria_unclassified(100)	c__Alphaproteobacteria_unclassified(100)		0	0	0	0	0	0	0	0	0	0	0	0	0	0	0	0	0	2.5e-05	0	0	0	0	0	0	0	0
	Otu001510	k__Bacteria(100)	p__Proteobacteria(100)	c__Alphaproteobacteria(100)	c__Alphaproteobacteria_unclassified(100)	c__Alphaproteobacteria_unclassified(100)	c__Alphaproteobacteria_unclassified(100)		0	0	0	0	0	0	3e-05	0	0	0	0	0	0	0	0	0	0	0	0	0	0	0	0	0	0	0
	Otu001511	k__Bacteria(100)	p__Proteobacteria(100)	c__Alphaproteobacteria(100)	c__Alphaproteobacteria_unclassified(100)	c__Alphaproteobacteria_unclassified(100)	c__Alphaproteobacteria_unclassified(100)		0	0	0	0	0	0	0	0	0	0	0	0	0	0	0	0	0	2.5e-05	0	0	0	0	0	0	0	0
	Otu001512	k__Bacteria(100)	p__Proteobacteria(100)	c__Alphaproteobacteria(100)	o__Sphingomonadales(100)	f__Erythrobacteraceae(67)	f__Erythrobacteraceae_unclassified(67)		0	0	0	3.5e-05	0	0	0	0	0	0	0	0	0	0	0	0	0	0	0	0	0	0	0	0	0	0
	Otu001513	k__Bacteria(100)	p__Proteobacteria(100)	c__Alphaproteobacteria(100)	c__Alphaproteobacteria_unclassified(100)	c__Alphaproteobacteria_unclassified(100)	c__Alphaproteobacteria_unclassified(100)		0	0	0	0	0	0	0	0	0	0	0	0	0	0	0	0	0	2.5e-05	0	0	0	0	0	0	0	0
	Otu001514	k__Bacteria(100)	p__Cyanobacteria(100)	c__Synechococcophycideae(100)	o__Synechococcales(100)	f__Acaryochloridaceae(100)	g__Thermosynechococcus(100)		0	0	0	0	0	0	0	0	0	0	0	0	0	0	0	0	0	0	0	0	0	0	0	0	2.4e-05	0
	Otu001515	k__Bacteria(100)	p__Proteobacteria(100)	c__Alphaproteobacteria(100)	o__Sphingomonadales(100)	o__Sphingomonadales_unclassified(100)	o__Sphingomonadales_unclassified(100)		0	0	0	0	1.8e-05	0	0	7e-06	0	0	0	0	0	0	0	0	0	0	0	0	0	0	0	0	0	0
	Otu001516	k__Bacteria(100)	k__Bacteria_unclassified(100)	k__Bacteria_unclassified(100)	k__Bacteria_unclassified(100)	k__Bacteria_unclassified(100)	k__Bacteria_unclassified(100)		0	0	0	0	0	0	0	0	0	0	0	0	0	0	0	0	0	0	0	0	0	0	0	0	0	2.6e-05
	Otu001518	k__Bacteria(100)	p__Proteobacteria(100)	c__Alphaproteobacteria(100)	o__Sphingomonadales(100)	f__Sphingomonadaceae(100)	g__Blastomonas(100)	s__natatoria(100)	0	0	0	0	0	0	0	2.1e-05	0	0	0	0	0	0	0	0	0	0	0	0	0	0	0	0	0	0
	Otu001519	k__Bacteria(100)	p__Proteobacteria(100)	c__Alphaproteobacteria(100)	c__Alphaproteobacteria_unclassified(100)	c__Alphaproteobacteria_unclassified(100)	c__Alphaproteobacteria_unclassified(100)		0	0	0	0	0	0	0	0	0	0	0	0	0	0	0	0	0	2.5e-05	0	0	0	0	0	0	0	0
	Otu001520	k__Bacteria(100)	p__Proteobacteria(100)	c__Gammaproteobacteria(100)	o__Xanthomonadales(100)	f__Xanthomonadaceae(100)	g__Stenotrophomonas(100)	s__geniculata(100)	0	0	0	0	0	0	0	0	0	0	0	0	0	0	0	0	0	0	0	0	0	2.4e-05	0	0	0	0
	Otu001521	k__Bacteria(100)	p__Proteobacteria(100)	c__Alphaproteobacteria(100)	c__Alphaproteobacteria_unclassified(100)	c__Alphaproteobacteria_unclassified(100)	c__Alphaproteobacteria_unclassified(100)		0	0	0	0	0	0	0	0	0	0	0	0	0	0	0	0	0	2.5e-05	0	0	0	0	0	0	0	0
	Otu001522	k__Bacteria(100)	p__Proteobacteria(100)	c__Gammaproteobacteria(100)	o__Xanthomonadales(100)	f__Xanthomonadaceae(100)	g__Rhodanobacter(100)		0	9e-06	0	0	0	0	1e-05	0	0	0	0	0	0	0	0	1e-05	0	0	0	0	0	0	0	0	0	0
	Otu001523	k__Bacteria(100)	p__Proteobacteria(100)	c__Alphaproteobacteria(100)	c__Alphaproteobacteria_unclassified(100)	c__Alphaproteobacteria_unclassified(100)	c__Alphaproteobacteria_unclassified(100)		0	0	0	0	0	0	0	0	0	0	0	0	0	0	0	0	0	2.5e-05	0	0	0	0	0	0	0	0
	Otu001524	k__Bacteria(100)	p__Proteobacteria(100)	c__Gammaproteobacteria(100)	o__Xanthomonadales(100)	f__Xanthomonadaceae(100)	f__Xanthomonadaceae_unclassified(100)		0	0	0	0	0	0	0	0	0	1e-05	0	0	9e-06	0	0	0	0	8e-06	0	0	0	0	0	0	0	0
	Otu001526	k__Bacteria(100)	p__Proteobacteria(100)	c__Gammaproteobacteria(100)	o__Xanthomonadales(100)	f__Xanthomonadaceae(100)	g__Aquimonas(100)		7e-06	0	0	0	0	7e-06	0	0	0	0	0	0	0	0	0	0	0	8e-06	0	0	0	0	0	0	0	0
	Otu001527	k__Bacteria(100)	p__Armatimonadetes(100)	c__[Fimbriimonadia](100)	o__[Fimbriimonadales](100)	f__[Fimbriimonadaceae](100)	g__Fimbriimonas(100)		0	0	0	0	2.8e-05	0	0	0	0	0	0	0	0	0	0	0	0	0	0	0	0	0	0	0	0	0
	Otu001528	k__Bacteria(100)	p__Proteobacteria(100)	c__Alphaproteobacteria(100)	c__Alphaproteobacteria_unclassified(100)	c__Alphaproteobacteria_unclassified(100)	c__Alphaproteobacteria_unclassified(100)		0	0	0	1.2e-05	0	0	0	0	1e-05	0	0	0	9e-06	0	0	0	0	0	0	0	0	0	0	0	0	0
	Otu001529	k__Bacteria(100)	p__Proteobacteria(100)	c__Alphaproteobacteria(100)	c__Alphaproteobacteria_unclassified(100)	c__Alphaproteobacteria_unclassified(100)	c__Alphaproteobacteria_unclassified(100)		0	0	0	0	0	0	0	2.1e-05	0	0	0	0	0	0	0	0	0	0	0	0	0	0	0	0	0	0
	Otu001530	k__Bacteria(100)	p__Proteobacteria(100)	c__Alphaproteobacteria(100)	o__Sphingomonadales(100)	f__Sphingomonadaceae(100)	g__Sphingomonas(100)		2.1e-05	0	0	0	0	0	0	0	0	0	0	0	0	0	0	0	0	0	0	0	0	0	0	0	0	0
	Otu001531	k__Bacteria(100)	p__Proteobacteria(100)	c__Alphaproteobacteria(100)	o__Sphingomonadales(100)	o__Sphingomonadales_unclassified(100)	o__Sphingomonadales_unclassified(100)		0	0	0	0	0	0	0	0	0	0	0	0	0	0	0	0	0	2.5e-05	0	0	0	0	0	0	0	0
	Otu001532	k__Bacteria(100)	p__Cyanobacteria(100)	c__Oscillatoriophycideae(100)	o__Oscillatoriales(100)	f__Phormidiaceae(100)	g__Phormidium(100)	s__pseudopriestleyi(100)	7e-06	0	1.6e-05	0	0	0	0	0	0	0	0	0	0	0	0	0	0	0	0	0	0	0	0	0	0	0
	Otu001533	k__Bacteria(100)	p__Cyanobacteria(100)	c__Oscillatoriophycideae(100)	o__Oscillatoriales(100)	f__Phormidiaceae(100)	g__Geitlerinema(100)		0	0	0	0	0	0	0	0	0	0	0	0	0	0	0	0	0	2.5e-05	0	0	0	0	0	0	0	0
	Otu001534	k__Bacteria(100)	p__Cyanobacteria(100)	c__Oscillatoriophycideae(100)	o__Oscillatoriales(100)	f__Phormidiaceae(100)	g__Phormidium(67)		2.1e-05	0	0	0	0	0	0	0	0	0	0	0	0	0	0	0	0	0	0	0	0	0	0	0	0	0
	Otu001535	k__Bacteria(100)	p__Cyanobacteria(100)	c__Oscillatoriophycideae(100)	o__Oscillatoriales(100)	f__Phormidiaceae(100)	g__Phormidium(100)		0	2.6e-05	0	0	0	0	0	0	0	0	0	0	0	0	0	0	0	0	0	0	0	0	0	0	0	0
	Otu001536	k__Bacteria(100)	p__Cyanobacteria(100)	c__Oscillatoriophycideae(100)	o__Oscillatoriales(100)	f__Phormidiaceae(100)	g__Phormidium(100)	s__pseudopriestleyi(100)	7e-06	0	1.6e-05	0	0	0	0	0	0	0	0	0	0	0	0	0	0	0	0	0	0	0	0	0	0	0
	Otu001537	k__Bacteria(100)	p__Cyanobacteria(100)	c__Oscillatoriophycideae(100)	o__Oscillatoriales(100)	f__Phormidiaceae(100)	g__Geitlerinema(67)		0	0	0	0	0	0	0	0	0	0	0	0	0	0	0	0	0	2.5e-05	0	0	0	0	0	0	0	0
	Otu001538	k__Bacteria(100)	p__Proteobacteria(100)	c__Alphaproteobacteria(100)	o__Sphingomonadales(100)	f__Sphingomonadaceae(100)	g__Sandarakinorhabdus(100)	s__limnophila(100)	0	0	0	0	0	2.2e-05	0	0	0	0	0	0	0	0	0	0	0	0	0	0	0	0	0	0	0	0
	Otu001539	k__Bacteria(100)	p__Cyanobacteria(100)	c__Gloeobacterophycideae(100)	o__Gloeobacterales(100)	f__Gloeobacteraceae(100)	g__Gloeobacter(100)		0	0	0	0	0	0	0	0	0	0	0	0	0	0	0	0	0	0	0	0	0	0	0	0	0	2.6e-05
	Otu001540	k__Bacteria(100)	p__Proteobacteria(100)	c__Betaproteobacteria(100)	o__Burkholderiales(100)	f__Comamonadaceae(100)	g__Acidovorax(100)	s__facilis(67)	0	0	0	0	2.8e-05	0	0	0	0	0	0	0	0	0	0	0	0	0	0	0	0	0	0	0	0	0
	Otu001541	k__Bacteria(100)	p__Proteobacteria(100)	c__Alphaproteobacteria(100)	o__Sphingomonadales(100)	f__Erythrobacteraceae(100)	g__Erythromicrobium(67)	s__ramosum(67)	0	0	0	2.4e-05	0	7e-06	0	0	0	0	0	0	0	0	0	0	0	0	0	0	0	0	0	0	0	0
	Otu001542	k__Bacteria(100)	p__Proteobacteria(100)	c__Betaproteobacteria(100)	o__Burkholderiales(100)	f__Comamonadaceae(100)	f__Comamonadaceae_unclassified(100)		0	0	0	0	0	0	0	0	0	1e-05	0	0	0	0	0	0	0	0	0	0	0	0	2.7e-05	0	0	0
	Otu001543	k__Bacteria(100)	p__Cyanobacteria(100)	c__Gloeobacterophycideae(100)	o__Gloeobacterales(100)	f__Gloeobacteraceae(100)	g__Gloeobacter(100)		7e-06	0	0	0	0	0	0	0	0	0	0	1e-05	0	0	0	1e-05	0	0	0	0	0	0	0	0	0	0
	Otu001544	k__Bacteria(100)	p__Cyanobacteria(100)	c__Nostocophycideae(100)	o__Stigonematales(100)	f__Rivulariaceae(100)	g__Rivularia(100)		0	0	0	0	0	0	0	0	0	2.1e-05	0	1e-05	0	0	0	0	0	0	0	0	0	0	0	0	0	0
	Otu001545	k__Bacteria(100)	p__Bacteroidetes(100)	c__Cytophagia(100)	o__Cytophagales(100)	f__Cytophagaceae(100)	g__Cytophaga(100)		0	0	0	0	0	0	0	0	0	0	0	0	0	2.5e-05	0	0	0	0	0	0	0	0	0	0	0	0
	Otu001546	k__Bacteria(100)	p__Proteobacteria(100)	c__Betaproteobacteria(100)	o__Burkholderiales(100)	f__Comamonadaceae(100)	g__Hydrogenophaga(100)		0	9e-06	0	0	0	0	0	0	0	0	0	0	0	0	0	0	7e-06	8e-06	0	0	0	0	0	0	0	0
	Otu001547	k__Bacteria(100)	p__Proteobacteria(100)	c__Alphaproteobacteria(100)	o__Sphingomonadales(100)	f__Sphingomonadaceae(100)	f__Sphingomonadaceae_unclassified(67)		0	0	0	0	0	0	0	0	0	0	0	0	0	0	0	0	0	8e-06	0	0	0	1.6e-05	0	0	0	0
	Otu001548	k__Bacteria(100)	p__Cyanobacteria(100)	c__Nostocophycideae(100)	o__Stigonematales(100)	f__Rivulariaceae(100)	g__Rivularia(100)		0	0	0	0	0	0	0	0	3e-05	0	0	0	0	0	0	0	0	0	0	0	0	0	0	0	0	0
	Otu001549	k__Bacteria(100)	p__Proteobacteria(100)	c__Betaproteobacteria(100)	o__Burkholderiales(100)	f__Oxalobacteraceae(100)	f__Oxalobacteraceae_unclassified(100)		0	0	0	0	9e-06	7e-06	0	0	0	0	0	0	0	0	0	0	0	0	1.4e-05	0	0	0	0	0	0	0
	Otu001550	k__Bacteria(100)	p__Proteobacteria(100)	c__Betaproteobacteria(100)	o__Burkholderiales(100)	f__Oxalobacteraceae(100)	f__Oxalobacteraceae_unclassified(100)		0	0	0	0	0	0	0	0	0	0	3.1e-05	0	0	0	0	0	0	0	0	0	0	0	0	0	0	0
	Otu001551	k__Bacteria(100)	p__Proteobacteria(100)	c__Gammaproteobacteria(100)	c__Gammaproteobacteria_unclassified(100)	c__Gammaproteobacteria_unclassified(100)	c__Gammaproteobacteria_unclassified(100)		7e-06	0	0	0	0	0	0	0	0	0	0	0	1.8e-05	0	0	0	0	0	0	0	0	0	0	0	0	0
	Otu001552	k__Bacteria(100)	p__Proteobacteria(100)	c__Betaproteobacteria(100)	o__Burkholderiales(100)	f__Oxalobacteraceae(100)	f__Oxalobacteraceae_unclassified(100)		0	0	0	0	0	0	0	0	0	0	0	0	0	0	3.2e-05	0	0	0	0	0	0	0	0	0	0	0
	Otu001553	k__Bacteria(100)	p__Proteobacteria(100)	c__Betaproteobacteria(100)	o__Burkholderiales(100)	f__Oxalobacteraceae(100)	g__Ralstonia(100)		0	0	0	0	0	0	0	0	0	1e-05	0	0	0	0	0	0	0	0	2.8e-05	0	0	0	0	0	0	0
	Otu001554	k__Bacteria(100)	p__Proteobacteria(100)	c__Betaproteobacteria(100)	o__Burkholderiales(100)	f__Comamonadaceae(100)	f__Comamonadaceae_unclassified(100)		0	0	0	0	2.8e-05	0	0	0	0	0	0	0	0	0	0	0	0	0	0	0	0	0	0	0	0	0
	Otu001555	k__Bacteria(100)	p__Proteobacteria(100)	c__Gammaproteobacteria(100)	c__Gammaproteobacteria_unclassified(100)	c__Gammaproteobacteria_unclassified(100)	c__Gammaproteobacteria_unclassified(100)		0	0	0	0	0	0	0	0	0	0	0	0	0	0	0	0	2.2e-05	0	0	0	0	0	0	0	0	0
	Otu001556	k__Bacteria(100)	p__Proteobacteria(100)	c__Alphaproteobacteria(100)	o__Sphingomonadales(100)	f__Erythrobacteraceae(100)	f__Erythrobacteraceae_unclassified(100)		0	0	0	0	0	0	0	0	0	0	0	0	0	0	0	0	0	8e-06	0	0	0	1.6e-05	0	0	0	0
	Otu001557	k__Bacteria(100)	p__Armatimonadetes(100)	c__OS-L(100)	c__OS-L_unclassified(100)	c__OS-L_unclassified(100)	c__OS-L_unclassified(100)		0	0	0	0	0	0	0	0	0	0	0	0	0	0	0	0	0	0	0	0	0	0	0	0	2.4e-05	0
	Otu001558	k__Bacteria(100)	p__Proteobacteria(100)	c__Gammaproteobacteria(100)	c__Gammaproteobacteria_unclassified(100)	c__Gammaproteobacteria_unclassified(100)	c__Gammaproteobacteria_unclassified(100)		0	0	0	0	0	0	0	0	0	0	0	0	0	0	0	0	0	0	0	0	0	0	0	0	0	2.6e-05
	Otu001559	k__Bacteria(100)	p__Proteobacteria(100)	c__Alphaproteobacteria(100)	o__Sphingomonadales(100)	f__Sphingomonadaceae(100)	f__Sphingomonadaceae_unclassified(67)		2.1e-05	0	0	0	0	0	0	0	0	0	0	0	0	0	0	0	0	0	0	0	0	0	0	0	0	0
	Otu001560	k__Bacteria(100)	p__Proteobacteria(100)	c__Alphaproteobacteria(100)	o__Sphingomonadales(100)	f__Sphingomonadaceae(100)	g__Sphingomonas(100)		0	0	0	0	0	0	0	0	0	2.1e-05	0	0	0	8e-06	0	0	0	0	0	0	0	0	0	0	0	0
	Otu001561	k__Bacteria(100)	p__Armatimonadetes(100)	c__OS-L(100)	c__OS-L_unclassified(100)	c__OS-L_unclassified(100)	c__OS-L_unclassified(100)		0	0	0	0	0	0	0	7e-06	0	0	0	0	0	0	0	0	0	0	0	8e-06	0	0	0	0	0	9e-06
	Otu001562	k__Bacteria(100)	p__Proteobacteria(100)	c__Gammaproteobacteria(100)	c__Gammaproteobacteria_unclassified(100)	c__Gammaproteobacteria_unclassified(100)	c__Gammaproteobacteria_unclassified(100)		0	0	0	0	0	0	0	0	0	0	0	0	0	0	0	0	0	0	0	0	0	0	0	0	0	2.6e-05
	Otu001563	k__Bacteria(100)	p__Armatimonadetes(100)	c__OS-L(100)	c__OS-L_unclassified(100)	c__OS-L_unclassified(100)	c__OS-L_unclassified(100)		0	0	0	0	0	0	0	0	0	0	0	0	0	0	0	0	0	0	0	0	0	0	0	0	2.4e-05	0
	Otu001564	k__Bacteria(100)	p__Armatimonadetes(100)	c__OS-L(100)	c__OS-L_unclassified(100)	c__OS-L_unclassified(100)	c__OS-L_unclassified(100)		0	0	0	0	0	0	0	0	0	0	0	0	0	0	0	0	0	0	0	0	0	0	0	0	0	2.6e-05
	Otu001565	k__Bacteria(100)	p__Cyanobacteria(100)	c__Nostocophycideae(100)	o__Nostocales(100)	f__Nostocaceae(100)	f__Nostocaceae_unclassified(100)		0	0	0	0	0	0	0	0	0	0	0	0	0	0	3.2e-05	0	0	0	0	0	0	0	0	0	0	0
	Otu001566	k__Bacteria(100)	k__Bacteria_unclassified(100)	k__Bacteria_unclassified(100)	k__Bacteria_unclassified(100)	k__Bacteria_unclassified(100)	k__Bacteria_unclassified(100)		0	0	0	0	2.8e-05	0	0	0	0	0	0	0	0	0	0	0	0	0	0	0	0	0	0	0	0	0
	Otu001567	k__Bacteria(100)	p__Proteobacteria(100)	c__Alphaproteobacteria(100)	o__Sphingomonadales(100)	f__Erythrobacteraceae(100)	f__Erythrobacteraceae_unclassified(100)		0	0	0	0	0	0	1.9e-05	7e-06	0	0	0	0	0	0	0	0	0	0	0	0	0	0	0	0	0	0
	Otu001568	k__Bacteria(100)	p__Proteobacteria(100)	c__Alphaproteobacteria(100)	o__Sphingomonadales(100)	f__Sphingomonadaceae(100)	f__Sphingomonadaceae_unclassified(67)		0	0	0	0	0	2.2e-05	0	0	0	0	0	0	0	0	0	0	0	0	0	0	0	0	0	0	0	0
	Otu001569	k__Bacteria(100)	p__Cyanobacteria(100)	c__Nostocophycideae(100)	o__Nostocales(100)	f__Nostocaceae(100)	f__Nostocaceae_unclassified(100)		0	0	0	0	0	0	1.9e-05	0	0	0	0	0	0	0	1.1e-05	0	0	0	0	0	0	0	0	0	0	0
	Otu001570	k__Bacteria(100)	p__Proteobacteria(100)	c__Alphaproteobacteria(100)	o__Sphingomonadales(100)	f__Sphingomonadaceae(100)	g__Sphingomonas(100)		0	0	0	0	0	7e-06	0	0	0	0	0	0	0	0	0	1.9e-05	0	0	0	0	0	0	0	0	0	0
	Otu001571	k__Bacteria(100)	p__Proteobacteria(100)	c__Alphaproteobacteria(100)	o__Sphingomonadales(100)	o__Sphingomonadales_unclassified(100)	o__Sphingomonadales_unclassified(100)		0	0	0	0	2.8e-05	0	0	0	0	0	0	0	0	0	0	0	0	0	0	0	0	0	0	0	0	0
	Otu001572	k__Bacteria(100)	p__Bacteroidetes(100)	p__Bacteroidetes_unclassified(100)	p__Bacteroidetes_unclassified(100)	p__Bacteroidetes_unclassified(100)	p__Bacteroidetes_unclassified(100)		0	0	0	0	0	2.2e-05	0	0	0	0	0	0	0	0	0	0	0	0	0	0	0	0	0	0	0	0
	Otu001573	k__Bacteria(100)	p__Proteobacteria(100)	c__Alphaproteobacteria(100)	o__Sphingomonadales(100)	f__Sphingomonadaceae(100)	f__Sphingomonadaceae_unclassified(67)		0	0	0	0	0	0	0	0	0	3.1e-05	0	0	0	0	0	0	0	0	0	0	0	0	0	0	0	0
	Otu001574	k__Bacteria(100)	p__Bacteroidetes(100)	p__Bacteroidetes_unclassified(100)	p__Bacteroidetes_unclassified(100)	p__Bacteroidetes_unclassified(100)	p__Bacteroidetes_unclassified(100)		0	0	0	0	0	0	0	0	0	0	0	0	0	0	0	0	0	0	0	0	0	0	0	0	2.4e-05	0
	Otu001575	k__Bacteria(100)	p__Cyanobacteria(100)	c__Nostocophycideae(100)	o__Nostocales(100)	f__Nostocaceae(100)	f__Nostocaceae_unclassified(100)		0	0	0	0	0	0	0	0	0	0	0	0	0	0	3.2e-05	0	0	0	0	0	0	0	0	0	0	0
	Otu001576	k__Bacteria(100)	p__Proteobacteria(100)	c__Gammaproteobacteria(100)	c__Gammaproteobacteria_unclassified(100)	c__Gammaproteobacteria_unclassified(100)	c__Gammaproteobacteria_unclassified(100)		0	0	0	0	0	0	0	0	0	0	0	0	0	2.5e-05	0	0	0	0	0	0	0	0	0	0	0	0
	Otu001577	k__Bacteria(100)	p__Bacteroidetes(100)	p__Bacteroidetes_unclassified(100)	p__Bacteroidetes_unclassified(100)	p__Bacteroidetes_unclassified(100)	p__Bacteroidetes_unclassified(100)		0	0	0	0	0	2.2e-05	0	0	0	0	0	0	0	0	0	0	0	0	0	0	0	0	0	0	0	0
	Otu001579	k__Bacteria(100)	p__Bacteroidetes(100)	p__Bacteroidetes_unclassified(100)	p__Bacteroidetes_unclassified(100)	p__Bacteroidetes_unclassified(100)	p__Bacteroidetes_unclassified(100)		0	0	0	0	0	2.2e-05	0	0	0	0	0	0	0	0	0	0	0	0	0	0	0	0	0	0	0	0
	Otu001580	k__Bacteria(100)	p__Bacteroidetes(100)	c__[Saprospirae](100)	o__[Saprospirales](100)	f__Saprospiraceae(100)	f__Saprospiraceae_unclassified(100)		0	0	0	0	0	0	0	0	0	0	0	0	1.8e-05	0	0	0	0	0	0	0	8e-06	0	0	0	0	0
	Otu001581	k__Bacteria(100)	k__Bacteria_unclassified(100)	k__Bacteria_unclassified(100)	k__Bacteria_unclassified(100)	k__Bacteria_unclassified(100)	k__Bacteria_unclassified(100)		0	0	0	0	0	0	0	0	0	1e-05	2.1e-05	0	0	0	0	0	0	0	0	0	0	0	0	0	0	0
	Otu001582	k__Bacteria(100)	p__Proteobacteria(100)	p__Proteobacteria_unclassified(100)	p__Proteobacteria_unclassified(100)	p__Proteobacteria_unclassified(100)	p__Proteobacteria_unclassified(100)		0	0	0	0	0	0	0	0	0	0	0	0	0	0	0	0	0	0	0	0	0	0	0	0	0	2.6e-05
	Otu001583	k__Bacteria(100)	k__Bacteria_unclassified(100)	k__Bacteria_unclassified(100)	k__Bacteria_unclassified(100)	k__Bacteria_unclassified(100)	k__Bacteria_unclassified(100)		0	0	0	0	0	0	0	0	0	0	0	0	0	0	0	0	0	2.5e-05	0	0	0	0	0	0	0	0
	Otu001584	k__Bacteria(100)	k__Bacteria_unclassified(100)	k__Bacteria_unclassified(100)	k__Bacteria_unclassified(100)	k__Bacteria_unclassified(100)	k__Bacteria_unclassified(100)		0	0	0	0	0	0	0	0	0	0	0	0	0	0	0	0	0	2.5e-05	0	0	0	0	0	0	0	0
	Otu001585	k__Bacteria(100)	p__Proteobacteria(100)	p__Proteobacteria_unclassified(100)	p__Proteobacteria_unclassified(100)	p__Proteobacteria_unclassified(100)	p__Proteobacteria_unclassified(100)		0	0	8e-06	0	0	0	0	0	0	0	1e-05	0	0	0	0	0	7e-06	0	0	0	0	0	0	0	0	0
	Otu001586	k__Bacteria(100)	p__Proteobacteria(100)	c__Alphaproteobacteria(100)	o__Sphingomonadales(100)	f__Erythrobacteraceae(100)	f__Erythrobacteraceae_unclassified(100)		0	0	0	0	0	0	0	0	0	0	0	0	0	0	0	0	0	2.5e-05	0	0	0	0	0	0	0	0
	Otu001587	k__Bacteria(100)	p__Proteobacteria(100)	c__Alphaproteobacteria(100)	o__Sphingomonadales(100)	f__Erythrobacteraceae(100)	f__Erythrobacteraceae_unclassified(100)		0	0	0	0	0	0	0	0	0	0	3.1e-05	0	0	0	0	0	0	0	0	0	0	0	0	0	0	0
	Otu001588	k__Bacteria(100)	k__Bacteria_unclassified(100)	k__Bacteria_unclassified(100)	k__Bacteria_unclassified(100)	k__Bacteria_unclassified(100)	k__Bacteria_unclassified(100)		0	0	0	0	0	0	0	0	0	0	0	0	0	0	0	0	0	0	0	0	0	0	0	0	0	2.6e-05
	Otu001589	k__Bacteria(100)	p__Cyanobacteria(100)	c__Nostocophycideae(100)	o__Stigonematales(100)	f__Rivulariaceae(100)	g__Rivularia(100)		0	0	0	0	0	0	0	0	0	0	0	1e-05	1.8e-05	0	0	0	0	0	0	0	0	0	0	0	0	0
	Otu001590	k__Bacteria(100)	p__Cyanobacteria(100)	c__Nostocophycideae(100)	o__Stigonematales(100)	f__Rivulariaceae(100)	g__Rivularia(100)		0	0	0	0	0	0	0	0	3e-05	0	0	0	0	0	0	0	0	0	0	0	0	0	0	0	0	0
	Otu001591	k__Bacteria(100)	k__Bacteria_unclassified(100)	k__Bacteria_unclassified(100)	k__Bacteria_unclassified(100)	k__Bacteria_unclassified(100)	k__Bacteria_unclassified(100)		0	0	0	0	0	0	0	0	0	0	0	0	0	0	0	0	0	2.5e-05	0	0	0	0	0	0	0	0
	Otu001592	k__Bacteria(100)	p__Proteobacteria(100)	c__Gammaproteobacteria(100)	o__Enterobacteriales(100)	f__Enterobacteriaceae(100)	f__Enterobacteriaceae_unclassified(100)		0	0	0	0	0	0	0	0	0	0	1e-05	0	0	1.7e-05	0	0	0	0	0	0	0	0	0	0	0	0
	Otu001593	k__Bacteria(100)	p__Bacteroidetes(100)	c__Cytophagia(100)	o__Cytophagales(100)	o__Cytophagales_unclassified(100)	o__Cytophagales_unclassified(100)		0	9e-06	0	0	0	0	0	0	0	0	0	0	0	0	1.1e-05	0	0	0	0	0	0	8e-06	0	0	0	0
	Otu001594	k__Bacteria(100)	p__Proteobacteria(100)	c__Alphaproteobacteria(100)	o__Sphingomonadales(100)	f__Erythrobacteraceae(100)	f__Erythrobacteraceae_unclassified(100)		0	0	0	0	0	0	0	0	0	0	0	0	0	0	0	0	0	2.5e-05	0	0	0	0	0	0	0	0
	Otu001596	k__Bacteria(100)	p__Firmicutes(100)	c__Bacilli(100)	o__Bacillales(100)	f__Paenibacillaceae(100)	g__Paenibacillus(100)	s__lautus(67)	0	0	0	0	0	0	0	0	0	0	0	0	0	0	0	0	0	0	0	2.4e-05	0	0	0	0	0	0
	Otu001597	k__Bacteria(100)	p__Bacteroidetes(100)	c__Cytophagia(100)	o__Cytophagales(100)	f__Cyclobacteriaceae(100)	f__Cyclobacteriaceae_unclassified(100)		0	0	0	0	0	0	0	0	0	0	0	0	2.6e-05	0	0	0	0	0	0	0	0	0	0	0	0	0
	Otu001599	k__Bacteria(100)	p__Firmicutes(100)	c__Bacilli(100)	o__Bacillales(100)	f__Bacillaceae(100)	g__Geobacillus(100)		0	0	0	0	0	0	0	0	0	0	0	0	0	0	0	0	0	0	0	0	0	0	0	0	0	2.6e-05
	Otu001600	k__Bacteria(100)	p__Cyanobacteria(100)	c__Nostocophycideae(100)	o__Stigonematales(100)	f__Rivulariaceae(100)	g__Rivularia(100)		0	0	0	0	0	0	0	0	3e-05	0	0	0	0	0	0	0	0	0	0	0	0	0	0	0	0	0
	Otu001602	k__Bacteria(100)	p__Firmicutes(100)	c__Bacilli(100)	o__Bacillales(100)	f__Paenibacillaceae(100)	g__Paenibacillus(100)	s__lautus(67)	0	0	0	0	0	0	0	0	0	0	0	0	0	0	0	0	0	0	0	2.4e-05	0	0	0	0	0	0
	Otu001603	k__Bacteria(100)	p__Firmicutes(100)	c__Bacilli(100)	o__Bacillales(100)	f__Alicyclobacillaceae(100)	g__Alicyclobacillus(100)	s__tolerans(100)	0	0	0	0	0	0	0	0	0	0	0	0	0	0	0	0	0	8e-06	0	0	0	0	0	1.1e-05	8e-06	0
	Otu001604	k__Bacteria(100)	p__Proteobacteria(100)	c__Alphaproteobacteria(100)	o__Sphingomonadales(100)	o__Sphingomonadales_unclassified(100)	o__Sphingomonadales_unclassified(100)		0	0	0	0	2.8e-05	0	0	0	0	0	0	0	0	0	0	0	0	0	0	0	0	0	0	0	0	0
	Otu001605	k__Bacteria(100)	p__Chloroflexi(100)	c__TK17(100)	o__mle1-48(100)	o__mle1-48_unclassified(100)	o__mle1-48_unclassified(100)		0	0	0	0	0	0	0	0	0	0	0	0	0	0	0	0	0	0	0	0	0	0	0	0	2.4e-05	0
	Otu001606	k__Bacteria(100)	p__Cyanobacteria(100)	c__Nostocophycideae(100)	o__Stigonematales(100)	f__Rivulariaceae(100)	g__Rivularia(100)		0	0	0	0	0	0	0	0	0	3.1e-05	0	0	0	0	0	0	0	0	0	0	0	0	0	0	0	0
	Otu001607	k__Bacteria(100)	p__Cyanobacteria(100)	c__Nostocophycideae(100)	c__Nostocophycideae_unclassified(100)	c__Nostocophycideae_unclassified(100)	c__Nostocophycideae_unclassified(100)		0	0	0	0	0	0	0	0	0	2.1e-05	0	1e-05	0	0	0	0	0	0	0	0	0	0	0	0	0	0
	Otu001608	k__Bacteria(100)	p__Proteobacteria(100)	c__Gammaproteobacteria(100)	o__Thiotrichales(100)	f__Piscirickettsiaceae(100)	g__Methylophaga(100)		0	0	0	0	0	0	0	0	0	0	0	0	2.6e-05	0	0	0	0	0	0	0	0	0	0	0	0	0
	Otu001609	k__Bacteria(100)	p__Proteobacteria(100)	c__Gammaproteobacteria(100)	o__Oceanospirillales(100)	f__Halomonadaceae(100)	g__Halomonas(100)		2.1e-05	0	0	0	0	0	0	0	0	0	0	0	0	0	0	0	0	0	0	0	0	0	0	0	0	0
	Otu001610	k__Bacteria(100)	p__Proteobacteria(100)	c__Gammaproteobacteria(100)	o__Oceanospirillales(100)	f__Halomonadaceae(100)	f__Halomonadaceae_unclassified(67)		0	0	0	0	0	0	0	0	0	0	0	0	0	0	0	0	2.2e-05	0	0	0	0	0	0	0	0	0
	Otu001611	k__Bacteria(100)	p__Cyanobacteria(100)	c__Nostocophycideae(100)	c__Nostocophycideae_unclassified(100)	c__Nostocophycideae_unclassified(100)	c__Nostocophycideae_unclassified(100)		0	0	0	0	0	0	0	0	0	0	0	0	2.6e-05	0	0	0	0	0	0	0	0	0	0	0	0	0
	Otu001612	k__Bacteria(100)	p__Proteobacteria(100)	c__Gammaproteobacteria(100)	o__Oceanospirillales(100)	f__Halomonadaceae(100)	g__Halomonas(100)		2.1e-05	0	0	0	0	0	0	0	0	0	0	0	0	0	0	0	0	0	0	0	0	0	0	0	0	0
	Otu001613	k__Bacteria(100)	p__Cyanobacteria(100)	c__Nostocophycideae(100)	c__Nostocophycideae_unclassified(100)	c__Nostocophycideae_unclassified(100)	c__Nostocophycideae_unclassified(100)		0	0	0	0	0	0	0	0	0	1e-05	0	1.9e-05	0	0	0	0	0	0	0	0	0	0	0	0	0	0
	Otu001614	k__Bacteria(100)	p__Proteobacteria(100)	c__Gammaproteobacteria(100)	o__Oceanospirillales(100)	f__Halomonadaceae(100)	g__Halomonas(100)		0	0	0	0	0	0	0	0	0	0	0	0	0	0	0	0	2.2e-05	0	0	0	0	0	0	0	0	0
	Otu001615	k__Bacteria(100)	p__Proteobacteria(100)	c__Gammaproteobacteria(100)	o__Oceanospirillales(100)	f__Halomonadaceae(100)	g__Halomonas(100)		2.1e-05	0	0	0	0	0	0	0	0	0	0	0	0	0	0	0	0	0	0	0	0	0	0	0	0	0
	Otu001616	k__Bacteria(100)	p__Proteobacteria(100)	c__Gammaproteobacteria(100)	o__Oceanospirillales(100)	f__Saccharospirillaceae(100)	g__Saccharospirillum(100)		0	0	0	0	0	0	0	0	0	0	0	0	2.6e-05	0	0	0	0	0	0	0	0	0	0	0	0	0
	Otu001617	k__Bacteria(100)	p__Proteobacteria(100)	c__Alphaproteobacteria(100)	o__Sphingomonadales(100)	f__Sphingomonadaceae(100)	g__Blastomonas(100)	s__natatoria(100)	0	0	0	0	0	1.5e-05	0	7e-06	0	0	0	0	0	0	0	0	0	0	0	0	0	0	0	0	0	0
	Otu001618	k__Bacteria(100)	p__Proteobacteria(100)	c__Gammaproteobacteria(100)	o__Oceanospirillales(100)	f__Halomonadaceae(100)	g__Halomonas(100)		2.1e-05	0	0	0	0	0	0	0	0	0	0	0	0	0	0	0	0	0	0	0	0	0	0	0	0	0
	Otu001619	k__Bacteria(100)	p__Proteobacteria(100)	p__Proteobacteria_unclassified(100)	p__Proteobacteria_unclassified(100)	p__Proteobacteria_unclassified(100)	p__Proteobacteria_unclassified(100)		0	0	0	0	0	0	0	0	0	0	0	0	0	0	0	0	0	0	0	0	0	0	0	3.5e-05	0	0
	Otu001620	k__Bacteria(100)	p__Armatimonadetes(100)	c__OS-L(100)	c__OS-L_unclassified(100)	c__OS-L_unclassified(100)	c__OS-L_unclassified(100)		0	0	0	0	0	0	0	0	0	0	0	0	0	0	0	0	0	0	0	0	0	0	0	0	0	1.8e-05
	Otu001621	k__Bacteria(100)	p__Armatimonadetes(100)	c__OS-L(100)	c__OS-L_unclassified(100)	c__OS-L_unclassified(100)	c__OS-L_unclassified(100)		0	0	0	0	0	0	0	0	0	0	0	0	0	0	0	0	0	0	0	0	0	0	0	0	0	1.8e-05
	Otu001622	k__Bacteria(100)	p__Proteobacteria(100)	c__Gammaproteobacteria(100)	o__Oceanospirillales(100)	f__Saccharospirillaceae(100)	g__Saccharospirillum(100)		0	0	0	0	0	0	0	0	0	0	0	0	1.8e-05	0	0	0	0	0	0	0	0	0	0	0	0	0
	Otu001623	k__Bacteria(100)	p__Armatimonadetes(100)	c__OS-L(100)	c__OS-L_unclassified(100)	c__OS-L_unclassified(100)	c__OS-L_unclassified(100)		0	0	0	0	0	0	0	0	0	0	0	0	0	0	0	0	0	0	0	0	0	0	0	0	0	1.8e-05
	Otu001624	k__Bacteria(100)	p__Armatimonadetes(100)	c__OS-L(100)	c__OS-L_unclassified(100)	c__OS-L_unclassified(100)	c__OS-L_unclassified(100)		0	0	0	0	0	0	0	0	0	0	0	0	0	0	0	0	0	0	0	0	0	0	0	0	0	1.8e-05
	Otu001625	k__Bacteria(100)	p__Armatimonadetes(100)	c__OS-L(100)	c__OS-L_unclassified(100)	c__OS-L_unclassified(100)	c__OS-L_unclassified(100)		0	0	0	0	0	0	0	0	0	0	0	0	0	0	0	0	0	0	0	0	0	0	0	0	1.6e-05	0
	Otu001626	k__Bacteria(100)	p__Proteobacteria(100)	c__Gammaproteobacteria(100)	o__Oceanospirillales(100)	f__Halomonadaceae(100)	g__Halomonas(100)		7e-06	0	0	0	0	0	0	0	0	0	0	0	0	0	0	0	7e-06	0	0	0	0	0	0	0	0	0
	Otu001627	k__Bacteria(100)	p__Proteobacteria(100)	c__Gammaproteobacteria(100)	o__Oceanospirillales(100)	f__Halomonadaceae(100)	g__Halomonas(100)		7e-06	0	0	0	0	0	0	0	0	0	0	0	0	0	0	0	7e-06	0	0	0	0	0	0	0	0	0
	Otu001628	k__Bacteria(100)	p__Proteobacteria(100)	c__Gammaproteobacteria(100)	o__Oceanospirillales(100)	f__Halomonadaceae(100)	g__Halomonas(100)		1.4e-05	0	0	0	0	0	0	0	0	0	0	0	0	0	0	0	0	0	0	0	0	0	0	0	0	0
	Otu001629	k__Bacteria(100)	p__Proteobacteria(100)	c__Gammaproteobacteria(100)	o__Oceanospirillales(100)	f__Halomonadaceae(100)	g__Halomonas(100)		1.4e-05	0	0	0	0	0	0	0	0	0	0	0	0	0	0	0	0	0	0	0	0	0	0	0	0	0
	Otu001630	k__Bacteria(100)	p__Proteobacteria(100)	c__Gammaproteobacteria(100)	o__Oceanospirillales(100)	f__Halomonadaceae(100)	g__Halomonas(100)		1.4e-05	0	0	0	0	0	0	0	0	0	0	0	0	0	0	0	0	0	0	0	0	0	0	0	0	0
	Otu001631	k__Bacteria(100)	p__Proteobacteria(100)	c__Gammaproteobacteria(100)	o__Oceanospirillales(100)	f__Halomonadaceae(100)	g__Halomonas(100)		0	0	0	0	0	0	0	0	0	0	0	0	0	0	0	0	1.5e-05	0	0	0	0	0	0	0	0	0
	Otu001632	k__Bacteria(100)	p__Proteobacteria(100)	c__Gammaproteobacteria(100)	c__Gammaproteobacteria_unclassified(100)	c__Gammaproteobacteria_unclassified(100)	c__Gammaproteobacteria_unclassified(100)		0	0	0	0	0	0	0	0	0	0	0	0	0	0	0	0	1.5e-05	0	0	0	0	0	0	0	0	0
	Otu001639	k__Bacteria(100)	p__Bacteroidetes(100)	c__Cytophagia(100)	o__Cytophagales(100)	f__Cytophagaceae(100)	g__Spirosoma(100)		0	0	0	0	0	0	0	0	0	0	0	0	0	0	2.1e-05	0	0	0	0	0	0	0	0	0	0	0
	Otu001645	k__Bacteria(100)	p__Bacteroidetes(100)	c__Cytophagia(100)	o__Cytophagales(100)	o__Cytophagales_unclassified(100)	o__Cytophagales_unclassified(100)		0	0	0	0	0	0	0	0	0	0	0	0	1.8e-05	0	0	0	0	0	0	0	0	0	0	0	0	0
	Otu001649	k__Bacteria(100)	p__Bacteroidetes(100)	p__Bacteroidetes_unclassified(100)	p__Bacteroidetes_unclassified(100)	p__Bacteroidetes_unclassified(100)	p__Bacteroidetes_unclassified(100)		0	0	0	0	0	0	0	0	0	0	0	0	0	0	2.1e-05	0	0	0	0	0	0	0	0	0	0	0
	Otu001650	k__Bacteria(100)	p__Bacteroidetes(100)	p__Bacteroidetes_unclassified(100)	p__Bacteroidetes_unclassified(100)	p__Bacteroidetes_unclassified(100)	p__Bacteroidetes_unclassified(100)		0	0	0	0	0	0	0	0	0	0	0	0	0	0	0	0	0	0	0	0	0	0	0	0	1.6e-05	0
	Otu001651	k__Bacteria(100)	p__Bacteroidetes(100)	p__Bacteroidetes_unclassified(100)	p__Bacteroidetes_unclassified(100)	p__Bacteroidetes_unclassified(100)	p__Bacteroidetes_unclassified(100)		0	0	0	0	0	0	0	0	0	0	0	0	0	0	0	0	0	0	0	0	0	0	0	0	1.6e-05	0
	Otu001653	k__Bacteria(100)	p__Armatimonadetes(100)	c__OS-L(100)	c__OS-L_unclassified(100)	c__OS-L_unclassified(100)	c__OS-L_unclassified(100)		0	0	0	0	0	0	0	0	0	0	0	0	0	0	0	0	0	0	0	0	0	0	0	0	1.6e-05	0
	Otu001654	k__Bacteria(100)	p__Armatimonadetes(100)	c__OS-L(100)	c__OS-L_unclassified(100)	c__OS-L_unclassified(100)	c__OS-L_unclassified(100)		0	0	0	0	0	0	0	0	0	0	0	0	0	0	0	0	0	0	0	0	0	0	0	0	1.6e-05	0
	Otu001656	k__Bacteria(100)	p__Proteobacteria(100)	c__Gammaproteobacteria(100)	c__Gammaproteobacteria_unclassified(100)	c__Gammaproteobacteria_unclassified(100)	c__Gammaproteobacteria_unclassified(100)		0	0	0	0	0	0	0	0	0	0	0	0	0	0	0	0	1.5e-05	0	0	0	0	0	0	0	0	0
	Otu001657	k__Bacteria(100)	p__Proteobacteria(100)	c__Gammaproteobacteria(100)	c__Gammaproteobacteria_unclassified(100)	c__Gammaproteobacteria_unclassified(100)	c__Gammaproteobacteria_unclassified(100)		0	0	0	0	0	0	0	0	0	0	0	0	0	0	0	0	0	0	0	0	0	0	0	0	0	1.8e-05
	Otu001658	k__Bacteria(100)	p__Bacteroidetes(100)	p__Bacteroidetes_unclassified(100)	p__Bacteroidetes_unclassified(100)	p__Bacteroidetes_unclassified(100)	p__Bacteroidetes_unclassified(100)		0	0	0	0	0	0	0	0	0	0	0	0	0	0	0	0	0	0	0	0	0	0	0	0	1.6e-05	0
	Otu001659	k__Bacteria(100)	p__Proteobacteria(100)	c__Gammaproteobacteria(100)	c__Gammaproteobacteria_unclassified(100)	c__Gammaproteobacteria_unclassified(100)	c__Gammaproteobacteria_unclassified(100)		0	0	0	0	0	0	0	0	0	0	0	0	0	0	0	0	0	1.7e-05	0	0	0	0	0	0	0	0
	Otu001660	k__Bacteria(100)	p__Proteobacteria(100)	c__Gammaproteobacteria(100)	c__Gammaproteobacteria_unclassified(100)	c__Gammaproteobacteria_unclassified(100)	c__Gammaproteobacteria_unclassified(100)		0	0	0	0	0	0	0	0	0	0	0	0	0	0	0	0	0	1.7e-05	0	0	0	0	0	0	0	0
	Otu001661	k__Bacteria(100)	p__Bacteroidetes(100)	c__Cytophagia(100)	o__Cytophagales(100)	f__Cytophagaceae(100)	g__Runella(100)		0	0	0	0	0	1.5e-05	0	0	0	0	0	0	0	0	0	0	0	0	0	0	0	0	0	0	0	0
	Otu001663	k__Bacteria(100)	p__Proteobacteria(100)	c__Gammaproteobacteria(100)	c__Gammaproteobacteria_unclassified(100)	c__Gammaproteobacteria_unclassified(100)	c__Gammaproteobacteria_unclassified(100)		0	0	0	0	0	0	0	0	0	0	0	0	0	0	0	0	0	0	0	0	0	0	1.3e-05	1.1e-05	0	0
	Otu001665	k__Bacteria(100)	p__Bacteroidetes(100)	c__Cytophagia(100)	o__Cytophagales(100)	o__Cytophagales_unclassified(100)	o__Cytophagales_unclassified(100)		0	0	0	0	0	0	0	0	0	0	0	0	1.8e-05	0	0	0	0	0	0	0	0	0	0	0	0	0
	Otu001666	k__Bacteria(100)	p__Bacteroidetes(100)	c__Cytophagia(100)	o__Cytophagales(100)	o__Cytophagales_unclassified(100)	o__Cytophagales_unclassified(100)		0	9e-06	0	1.2e-05	0	0	0	0	0	0	0	0	0	0	0	0	0	0	0	0	0	0	0	0	0	0
	Otu001668	k__Bacteria(100)	p__Bacteroidetes(100)	c__Cytophagia(100)	o__Cytophagales(100)	f__Cytophagaceae(100)	g__Spirosoma(100)		0	0	0	0	0	0	0	0	0	0	0	0	0	0	2.1e-05	0	0	0	0	0	0	0	0	0	0	0
	Otu001669	k__Bacteria(100)	p__Bacteroidetes(100)	c__Cytophagia(100)	o__Cytophagales(100)	f__Cytophagaceae(100)	g__Hymenobacter(100)		0	1.7e-05	0	0	0	0	0	0	0	0	0	0	0	0	0	0	0	0	0	0	0	0	0	0	0	0
	Otu001671	k__Bacteria(100)	p__Bacteroidetes(100)	c__Cytophagia(100)	o__Cytophagales(100)	f__Cyclobacteriaceae(100)	g__Belliella(100)		0	0	0	0	0	0	0	0	0	0	0	0	1.8e-05	0	0	0	0	0	0	0	0	0	0	0	0	0
	Otu001675	k__Bacteria(100)	p__Cyanobacteria(100)	c__Gloeobacterophycideae(100)	o__Gloeobacterales(100)	f__Gloeobacteraceae(100)	g__Gloeobacter(100)		0	0	0	0	0	0	0	0	0	0	0	0	0	0	0	0	0	0	0	0	0	0	0	0	0	1.8e-05
	Otu001676	k__Bacteria(100)	p__Cyanobacteria(100)	c__Gloeobacterophycideae(100)	o__Gloeobacterales(100)	f__Gloeobacteraceae(100)	g__Gloeobacter(100)		0	0	0	0	0	0	0	0	0	0	0	0	0	0	0	0	0	0	0	0	0	0	0	0	0	1.8e-05
	Otu001677	k__Bacteria(100)	p__Cyanobacteria(100)	c__Gloeobacterophycideae(100)	o__Gloeobacterales(100)	f__Gloeobacteraceae(100)	g__Gloeobacter(100)		0	0	0	0	0	0	0	0	0	0	0	0	0	0	0	0	0	0	0	0	0	0	0	0	0	1.8e-05
	Otu001679	k__Bacteria(100)	p__Chloroflexi(100)	c__Chloroflexi(100)	o__Chloroflexales(100)	f__Chloroflexaceae(100)	g__Chloroflexus(100)		0	0	0	0	0	0	0	0	0	0	0	0	0	0	0	0	0	0	0	0	0	0	0	0	0	1.8e-05
	Otu001680	k__Bacteria(100)	p__Chloroflexi(100)	c__Chloroflexi(100)	o__Chloroflexales(100)	f__Chloroflexaceae(100)	g__Chloroflexus(100)		0	0	0	0	0	0	0	0	0	0	0	0	0	0	0	0	0	0	0	0	0	0	0	0	0	1.8e-05
	Otu001686	k__Bacteria(100)	p__Cyanobacteria(100)	c__4C0d-2(100)	o__MLE1-12(100)	o__MLE1-12_unclassified(100)	o__MLE1-12_unclassified(100)		0	0	0	0	0	0	0	0	0	0	1e-05	0	0	0	0	0	0	0	0	0	0	0	1.3e-05	0	0	0
	Otu001687	k__Bacteria(100)	p__Cyanobacteria(100)	c__Gloeobacterophycideae(100)	o__Gloeobacterales(100)	f__Gloeobacteraceae(100)	g__Gloeobacter(100)		0	0	0	0	0	0	0	0	0	0	0	0	0	0	0	0	0	0	0	0	0	0	0	0	0	1.8e-05
	Otu001689	k__Bacteria(100)	p__Proteobacteria(100)	c__Gammaproteobacteria(100)	o__Oceanospirillales(100)	f__Halomonadaceae(100)	g__Halomonas(100)		1.4e-05	0	0	0	0	0	0	0	0	0	0	0	0	0	0	0	0	0	0	0	0	0	0	0	0	0
	Otu001690	k__Bacteria(100)	p__Cyanobacteria(100)	c__Synechococcophycideae(100)	o__Synechococcales(100)	f__Acaryochloridaceae(100)	g__Thermosynechococcus(100)		0	0	0	0	0	0	0	0	0	0	0	0	0	0	0	0	0	0	0	0	0	0	0	0	1.6e-05	0
	Otu001691	k__Bacteria(100)	p__Cyanobacteria(100)	c__Synechococcophycideae(100)	o__Synechococcales(100)	f__Acaryochloridaceae(100)	g__Thermosynechococcus(100)		0	0	0	0	0	0	0	0	0	0	0	0	0	0	0	0	0	0	0	0	0	0	0	0	1.6e-05	0
	Otu001692	k__Bacteria(100)	p__Planctomycetes(100)	c__Phycisphaerae(100)	o__Phycisphaerales(100)	o__Phycisphaerales_unclassified(100)	o__Phycisphaerales_unclassified(100)		0	0	0	0	0	0	0	0	0	0	0	0	0	0	0	0	0	1.7e-05	0	0	0	0	0	0	0	0
	Otu001693	k__Bacteria(100)	p__Cyanobacteria(100)	c__Synechococcophycideae(100)	o__Synechococcales(100)	f__Acaryochloridaceae(100)	g__Thermosynechococcus(100)		0	0	0	0	0	0	0	0	0	0	0	0	0	0	0	0	0	0	0	0	0	0	0	0	1.6e-05	0
	Otu001694	k__Bacteria(100)	p__Cyanobacteria(100)	c__Synechococcophycideae(100)	o__Synechococcales(100)	f__Acaryochloridaceae(100)	g__Thermosynechococcus(100)		0	0	0	0	0	0	0	0	0	0	0	0	0	0	0	0	0	0	0	0	0	0	0	0	1.6e-05	0
	Otu001695	k__Bacteria(100)	p__Cyanobacteria(100)	c__Synechococcophycideae(100)	o__Synechococcales(100)	f__Acaryochloridaceae(100)	g__Thermosynechococcus(100)		0	0	0	0	0	0	0	0	0	0	0	0	0	0	0	0	0	0	0	0	0	0	0	0	1.6e-05	0
	Otu001696	k__Bacteria(100)	p__Cyanobacteria(100)	c__Synechococcophycideae(100)	o__Synechococcales(100)	f__Acaryochloridaceae(100)	g__Thermosynechococcus(100)		0	0	0	0	0	0	0	0	0	0	0	0	0	0	0	0	0	0	0	0	0	0	0	0	1.6e-05	0
	Otu001697	k__Bacteria(100)	p__Proteobacteria(100)	c__Alphaproteobacteria(100)	o__Rhodospirillales(100)	f__Rhodospirillaceae(100)	g__Reyranella(100)	s__massiliensis(100)	0	0	0	0	0	0	0	0	0	0	0	0	0	0	0	0	0	0	0	0	0	1.6e-05	0	0	0	0
	Otu001698	k__Bacteria(100)	p__Planctomycetes(100)	c__Phycisphaerae(100)	o__Phycisphaerales(100)	o__Phycisphaerales_unclassified(100)	o__Phycisphaerales_unclassified(100)		0	0	0	0	0	0	0	0	0	0	0	0	1.8e-05	0	0	0	0	0	0	0	0	0	0	0	0	0
	Otu001700	k__Bacteria(100)	p__Proteobacteria(100)	c__Alphaproteobacteria(100)	o__Rhodospirillales(100)	f__Rhodospirillaceae(100)	g__Reyranella(100)	s__massiliensis(100)	0	0	0	0	0	0	0	0	0	0	0	0	0	1.7e-05	0	0	0	0	0	0	0	0	0	0	0	0
	Otu001701	k__Bacteria(100)	p__Proteobacteria(100)	c__Alphaproteobacteria(100)	o__Rhodospirillales(100)	f__Acetobacteraceae(100)	g__Roseococcus(100)		0	0	0	0	0	0	0	7e-06	0	0	0	0	0	0	0	0	0	0	0	0	0	0	1.3e-05	0	0	0
	Otu001702	k__Bacteria(100)	p__Proteobacteria(100)	c__Alphaproteobacteria(100)	o__Rhodospirillales(100)	f__Rhodospirillaceae(100)	g__Reyranella(100)	s__massiliensis(100)	0	0	0	0	0	0	0	0	0	0	0	0	0	0	0	0	0	0	0	0	0	1.6e-05	0	0	0	0
	Otu001706	k__Bacteria(100)	p__Firmicutes(100)	c__Bacilli(100)	o__Lactobacillales(100)	f__Lactobacillaceae(100)	g__Lactobacillus(100)		0	0	0	0	0	0	0	0	0	0	0	0	0	0	0	0	0	0	2.8e-05	0	0	0	0	0	0	0
	Otu001707	k__Bacteria(100)	p__Firmicutes(100)	c__Bacilli(100)	o__Lactobacillales(100)	f__Lactobacillaceae(100)	g__Lactobacillus(100)		0	0	0	0	0	0	0	0	0	0	0	0	0	0	0	0	0	0	2.8e-05	0	0	0	0	0	0	0
	Otu001708	k__Bacteria(100)	p__Proteobacteria(100)	c__Alphaproteobacteria(100)	c__Alphaproteobacteria_unclassified(100)	c__Alphaproteobacteria_unclassified(100)	c__Alphaproteobacteria_unclassified(100)		0	0	0	0	0	0	0	0	0	0	0	0	0	0	0	0	0	1.7e-05	0	0	0	0	0	0	0	0
	Otu001709	k__Bacteria(100)	p__Firmicutes(100)	c__Bacilli(100)	o__Lactobacillales(100)	o__Lactobacillales_unclassified(100)			0	0	0	0	0	0	0	0	0	0	0	0	0	1.7e-05	0	0	0	0	0	0	0	0	0	0	0	0
	Otu001710	k__Bacteria(100)	p__Firmicutes(100)	c__Bacilli(100)	o__Lactobacillales(100)	f__Streptococcaceae(100)	g__Streptococcus(100)		0	0	8e-06	0	0	0	0	0	0	0	0	0	0	0	1.1e-05	0	0	0	0	0	0	0	0	0	0	0
	Otu001711	k__Bacteria(100)	p__Proteobacteria(100)	c__Gammaproteobacteria(100)	o__Alteromonadales(100)	f__Alteromonadaceae(100)	g__Marinobacter(100)		0	0	0	0	0	0	0	0	0	0	0	0	0	0	0	0	1.5e-05	0	0	0	0	0	0	0	0	0
	Otu001712	k__Bacteria(100)	p__Proteobacteria(100)	c__Gammaproteobacteria(100)	o__Alteromonadales(100)	f__Alteromonadaceae(100)	g__Marinobacter(100)		0	0	0	0	0	0	0	0	0	0	0	0	0	0	0	0	1.5e-05	0	0	0	0	0	0	0	0	0
	Otu001713	k__Bacteria(100)	p__Proteobacteria(100)	c__Gammaproteobacteria(100)	o__Alteromonadales(100)	f__Alteromonadaceae(100)	g__Marinobacter(100)		0	0	0	0	0	0	0	0	0	0	0	0	0	0	0	0	1.5e-05	0	0	0	0	0	0	0	0	0
	Otu001714	k__Bacteria(100)	p__Firmicutes(100)	c__Bacilli(100)	o__Lactobacillales(100)	f__Streptococcaceae(100)	g__Streptococcus(100)		0	0	0	0	0	0	0	0	0	0	0	0	0	0	0	0	0	0	2.8e-05	0	0	0	0	0	0	0
	Otu001715	k__Bacteria(100)	p__Proteobacteria(100)	c__Gammaproteobacteria(100)	o__Alteromonadales(100)	f__Alteromonadaceae(100)	g__Marinobacter(100)		0	0	0	0	0	0	0	0	0	0	0	0	0	0	0	0	1.5e-05	0	0	0	0	0	0	0	0	0
	Otu001716	k__Bacteria(100)	p__Proteobacteria(100)	c__Gammaproteobacteria(100)	o__Alteromonadales(100)	f__Alteromonadaceae(100)	g__Marinobacter(100)		0	0	0	0	0	0	0	0	0	0	0	0	0	0	0	0	1.5e-05	0	0	0	0	0	0	0	0	0
	Otu001717	k__Bacteria(100)	p__Proteobacteria(100)	c__Alphaproteobacteria(100)	c__Alphaproteobacteria_unclassified(100)	c__Alphaproteobacteria_unclassified(100)	c__Alphaproteobacteria_unclassified(100)		0	0	0	0	0	0	0	0	0	2.1e-05	0	0	0	0	0	0	0	0	0	0	0	0	0	0	0	0
	Otu001718	k__Bacteria(100)	p__Proteobacteria(100)	c__Gammaproteobacteria(100)	o__Alteromonadales(100)	f__Alteromonadaceae(100)	g__Marinobacter(100)		0	0	0	0	0	0	0	0	0	0	0	0	0	0	0	0	1.5e-05	0	0	0	0	0	0	0	0	0
	Otu001719	k__Bacteria(100)	p__Proteobacteria(100)	c__Alphaproteobacteria(100)	c__Alphaproteobacteria_unclassified(100)	c__Alphaproteobacteria_unclassified(100)	c__Alphaproteobacteria_unclassified(100)		0	0	0	0	1.8e-05	0	0	0	0	0	0	0	0	0	0	0	0	0	0	0	0	0	0	0	0	0
	Otu001720	k__Bacteria(100)	p__Proteobacteria(100)	c__Alphaproteobacteria(100)	c__Alphaproteobacteria_unclassified(100)	c__Alphaproteobacteria_unclassified(100)	c__Alphaproteobacteria_unclassified(100)		0	0	0	0	0	0	0	0	0	0	0	0	0	0	0	0	0	1.7e-05	0	0	0	0	0	0	0	0
	Otu001721	k__Bacteria(100)	p__[Thermi](100)	c__Deinococci(100)	o__Thermales(100)	f__Thermaceae(100)	g__Meiothermus(100)		0	0	0	0	0	0	0	0	0	0	0	0	0	0	0	0	0	0	0	0	0	0	0	0	0	1.8e-05
	Otu001722	k__Bacteria(100)	p__[Thermi](100)	c__Deinococci(100)	o__Thermales(100)	f__Thermaceae(100)	g__Meiothermus(100)		0	0	0	0	0	0	0	0	0	0	0	0	0	0	0	0	0	0	0	0	0	0	0	0	0	1.8e-05
	Otu001723	k__Bacteria(100)	p__[Thermi](100)	c__Deinococci(100)	o__Thermales(100)	f__Thermaceae(100)	g__Meiothermus(100)		0	0	0	0	0	0	0	0	0	0	0	0	0	0	0	0	0	0	0	0	0	0	0	0	0	1.8e-05
	Otu001724	k__Bacteria(100)	p__Planctomycetes(100)	p__Planctomycetes_unclassified(100)	p__Planctomycetes_unclassified(100)	p__Planctomycetes_unclassified(100)	p__Planctomycetes_unclassified(100)		0	0	0	0	0	0	0	0	0	0	0	0	0	0	0	0	0	1.7e-05	0	0	0	0	0	0	0	0
	Otu001725	k__Bacteria(100)	p__Proteobacteria(100)	c__Alphaproteobacteria(100)	c__Alphaproteobacteria_unclassified(100)	c__Alphaproteobacteria_unclassified(100)	c__Alphaproteobacteria_unclassified(100)		0	0	0	0	0	0	0	0	0	0	0	0	0	0	0	0	0	1.7e-05	0	0	0	0	0	0	0	0
	Otu001726	k__Bacteria(100)	p__Proteobacteria(100)	c__Alphaproteobacteria(100)	c__Alphaproteobacteria_unclassified(100)	c__Alphaproteobacteria_unclassified(100)	c__Alphaproteobacteria_unclassified(100)		0	0	0	0	1.8e-05	0	0	0	0	0	0	0	0	0	0	0	0	0	0	0	0	0	0	0	0	0
	Otu001727	k__Bacteria(100)	p__TM6(100)	c__SJA-4(100)	c__SJA-4_unclassified(100)	c__SJA-4_unclassified(100)	c__SJA-4_unclassified(100)		0	9e-06	0	0	0	0	0	0	0	0	0	0	9e-06	0	0	0	0	0	0	0	0	0	0	0	0	0
	Otu001728	k__Bacteria(100)	p__Proteobacteria(100)	c__Alphaproteobacteria(100)	c__Alphaproteobacteria_unclassified(100)	c__Alphaproteobacteria_unclassified(100)	c__Alphaproteobacteria_unclassified(100)		0	0	0	0	0	0	0	0	0	0	0	0	0	0	0	0	0	1.7e-05	0	0	0	0	0	0	0	0
	Otu001729	k__Bacteria(100)	p__Gemmatimonadetes(100)	c__Gemm-2(100)	c__Gemm-2_unclassified(100)	c__Gemm-2_unclassified(100)	c__Gemm-2_unclassified(100)		0	0	0	0	9e-06	0	0	0	0	0	0	0	9e-06	0	0	0	0	0	0	0	0	0	0	0	0	0
	Otu001730	k__Bacteria(100)	p__Gemmatimonadetes(100)	c__Gemm-2(100)	c__Gemm-2_unclassified(100)	c__Gemm-2_unclassified(100)	c__Gemm-2_unclassified(100)		0	0	0	0	0	0	0	0	0	0	0	0	9e-06	0	0	0	7e-06	0	0	0	0	0	0	0	0	0
	Otu001731	k__Bacteria(100)	p__Proteobacteria(100)	c__Alphaproteobacteria(100)	c__Alphaproteobacteria_unclassified(100)	c__Alphaproteobacteria_unclassified(100)	c__Alphaproteobacteria_unclassified(100)		0	0	0	0	0	0	0	0	0	0	0	0	0	0	0	0	0	1.7e-05	0	0	0	0	0	0	0	0
	Otu001732	k__Bacteria(100)	p__Cyanobacteria(100)	c__Oscillatoriophycideae(100)	o__Chroococcales(100)	o__Chroococcales_unclassified(100)	o__Chroococcales_unclassified(100)		0	0	0	0	0	0	0	0	0	0	0	0	0	1.7e-05	0	0	0	0	0	0	0	0	0	0	0	0
	Otu001733	k__Bacteria(100)	p__Cyanobacteria(100)	c__Oscillatoriophycideae(100)	o__Chroococcales(100)	f__Xenococcaceae(100)	f__Xenococcaceae_unclassified(100)		0	0	0	0	0	0	0	1.4e-05	0	0	0	0	0	0	0	0	0	0	0	0	0	0	0	0	0	0
	Otu001734	k__Bacteria(100)	p__Cyanobacteria(100)	c__Oscillatoriophycideae(100)	o__Chroococcales(100)	f__Gomphosphaeriaceae(100)	g__Merismopedia(100)	s__glauca(100)	0	0	0	0	0	0	0	0	1e-05	0	0	0	0	0	0	1e-05	0	0	0	0	0	0	0	0	0	0
	Otu001735	k__Bacteria(100)	p__Cyanobacteria(100)	c__Oscillatoriophycideae(100)	o__Chroococcales(100)	f__Xenococcaceae(100)	f__Xenococcaceae_unclassified(100)		0	0	0	0	0	0	0	0	0	0	0	0	1.8e-05	0	0	0	0	0	0	0	0	0	0	0	0	0
	Otu001736	k__Bacteria(100)	p__Cyanobacteria(100)	c__Oscillatoriophycideae(100)	o__Chroococcales(100)	f__Xenococcaceae(100)	f__Xenococcaceae_unclassified(100)		0	0	0	0	0	0	0	1.4e-05	0	0	0	0	0	0	0	0	0	0	0	0	0	0	0	0	0	0
	Otu001737	k__Bacteria(100)	p__Cyanobacteria(100)	c__Oscillatoriophycideae(100)	o__Chroococcales(100)	o__Chroococcales_unclassified(100)			0	0	0	0	0	0	1e-05	0	0	0	0	0	0	0	1.1e-05	0	0	0	0	0	0	0	0	0	0	0
	Otu001738	k__Bacteria(100)	p__Proteobacteria(100)	c__Alphaproteobacteria(100)	c__Alphaproteobacteria_unclassified(100)	c__Alphaproteobacteria_unclassified(100)	c__Alphaproteobacteria_unclassified(100)		0	0	0	0	0	0	0	0	0	0	0	0	0	0	0	0	0	0	0	0	0	0	0	0	1.6e-05	0
	Otu001739	k__Bacteria(100)	p__Proteobacteria(100)	c__Alphaproteobacteria(100)	c__Alphaproteobacteria_unclassified(100)	c__Alphaproteobacteria_unclassified(100)	c__Alphaproteobacteria_unclassified(100)		0	0	0	0	0	0	0	0	0	0	0	0	0	0	0	0	0	1.7e-05	0	0	0	0	0	0	0	0
	Otu001740	k__Bacteria(100)	p__Proteobacteria(100)	c__Alphaproteobacteria(100)	c__Alphaproteobacteria_unclassified(100)	c__Alphaproteobacteria_unclassified(100)	c__Alphaproteobacteria_unclassified(100)		0	0	0	0	0	0	0	0	0	0	0	1.9e-05	0	0	0	0	0	0	0	0	0	0	0	0	0	0
	Otu001741	k__Bacteria(100)	p__Proteobacteria(100)	c__Alphaproteobacteria(100)	c__Alphaproteobacteria_unclassified(100)	c__Alphaproteobacteria_unclassified(100)	c__Alphaproteobacteria_unclassified(100)		0	0	0	0	0	0	0	0	0	0	0	0	0	0	0	0	0	1.7e-05	0	0	0	0	0	0	0	0
	Otu001742	k__Bacteria(100)	p__Proteobacteria(100)	c__Alphaproteobacteria(100)	c__Alphaproteobacteria_unclassified(100)	c__Alphaproteobacteria_unclassified(100)	c__Alphaproteobacteria_unclassified(100)		0	0	0	0	0	0	0	0	0	0	0	0	0	0	0	0	0	1.7e-05	0	0	0	0	0	0	0	0
	Otu001743	k__Bacteria(100)	p__Proteobacteria(100)	c__Alphaproteobacteria(100)	c__Alphaproteobacteria_unclassified(100)	c__Alphaproteobacteria_unclassified(100)	c__Alphaproteobacteria_unclassified(100)		0	0	0	0	0	0	0	1.4e-05	0	0	0	0	0	0	0	0	0	0	0	0	0	0	0	0	0	0
	Otu001744	k__Bacteria(100)	p__Proteobacteria(100)	c__Alphaproteobacteria(100)	c__Alphaproteobacteria_unclassified(100)	c__Alphaproteobacteria_unclassified(100)	c__Alphaproteobacteria_unclassified(100)		0	0	0	0	0	0	0	0	0	0	0	0	0	0	0	0	0	1.7e-05	0	0	0	0	0	0	0	0
	Otu001745	k__Bacteria(100)	p__Proteobacteria(100)	c__Alphaproteobacteria(100)	c__Alphaproteobacteria_unclassified(100)	c__Alphaproteobacteria_unclassified(100)	c__Alphaproteobacteria_unclassified(100)		0	0	0	0	0	0	0	0	0	0	0	0	0	0	0	0	0	1.7e-05	0	0	0	0	0	0	0	0
	Otu001746	k__Bacteria(100)	p__Proteobacteria(100)	c__Alphaproteobacteria(100)	c__Alphaproteobacteria_unclassified(100)	c__Alphaproteobacteria_unclassified(100)	c__Alphaproteobacteria_unclassified(100)		0	0	0	0	0	0	0	0	0	0	0	0	0	0	0	0	0	1.7e-05	0	0	0	0	0	0	0	0
	Otu001747	k__Bacteria(100)	p__Proteobacteria(100)	c__Alphaproteobacteria(100)	c__Alphaproteobacteria_unclassified(100)	c__Alphaproteobacteria_unclassified(100)	c__Alphaproteobacteria_unclassified(100)		0	0	0	0	0	0	0	0	0	0	0	0	0	0	0	0	0	1.7e-05	0	0	0	0	0	0	0	0
	Otu001748	k__Bacteria(100)	p__Proteobacteria(100)	c__Alphaproteobacteria(100)	c__Alphaproteobacteria_unclassified(100)	c__Alphaproteobacteria_unclassified(100)	c__Alphaproteobacteria_unclassified(100)		0	0	0	0	0	0	0	0	0	0	0	0	0	0	0	0	0	1.7e-05	0	0	0	0	0	0	0	0
	Otu001749	k__Bacteria(100)	p__Proteobacteria(100)	c__Alphaproteobacteria(100)	c__Alphaproteobacteria_unclassified(100)	c__Alphaproteobacteria_unclassified(100)	c__Alphaproteobacteria_unclassified(100)		0	0	0	0	0	0	0	0	0	0	0	0	0	0	0	0	0	1.7e-05	0	0	0	0	0	0	0	0
	Otu001750	k__Bacteria(100)	p__Proteobacteria(100)	c__Alphaproteobacteria(100)	c__Alphaproteobacteria_unclassified(100)	c__Alphaproteobacteria_unclassified(100)	c__Alphaproteobacteria_unclassified(100)		0	0	0	0	0	0	0	0	0	0	0	1.9e-05	0	0	0	0	0	0	0	0	0	0	0	0	0	0
	Otu001751	k__Bacteria(100)	p__Proteobacteria(100)	c__Alphaproteobacteria(100)	c__Alphaproteobacteria_unclassified(100)	c__Alphaproteobacteria_unclassified(100)	c__Alphaproteobacteria_unclassified(100)		0	0	0	0	0	0	0	0	0	0	0	1.9e-05	0	0	0	0	0	0	0	0	0	0	0	0	0	0
	Otu001752	k__Bacteria(100)	p__Proteobacteria(100)	c__Alphaproteobacteria(100)	c__Alphaproteobacteria_unclassified(100)	c__Alphaproteobacteria_unclassified(100)	c__Alphaproteobacteria_unclassified(100)		1.4e-05	0	0	0	0	0	0	0	0	0	0	0	0	0	0	0	0	0	0	0	0	0	0	0	0	0
	Otu001753	k__Bacteria(100)	p__Proteobacteria(100)	c__Alphaproteobacteria(100)	c__Alphaproteobacteria_unclassified(100)	c__Alphaproteobacteria_unclassified(100)	c__Alphaproteobacteria_unclassified(100)		0	0	0	0	0	0	0	0	0	0	0	0	0	8e-06	0	0	0	8e-06	0	0	0	0	0	0	0	0
	Otu001754	k__Bacteria(100)	p__Proteobacteria(100)	c__Alphaproteobacteria(100)	c__Alphaproteobacteria_unclassified(100)	c__Alphaproteobacteria_unclassified(100)	c__Alphaproteobacteria_unclassified(100)		0	0	0	0	0	0	0	0	0	0	0	1.9e-05	0	0	0	0	0	0	0	0	0	0	0	0	0	0
	Otu001755	k__Bacteria(100)	p__Proteobacteria(100)	c__Alphaproteobacteria(100)	o__Sphingomonadales(100)	f__Sphingomonadaceae(100)	g__Blastomonas(100)	s__natatoria(100)	0	0	0	0	0	1.5e-05	0	0	0	0	0	0	0	0	0	0	0	0	0	0	0	0	0	0	0	0
	Otu001756	k__Bacteria(100)	p__Cyanobacteria(100)	c__Synechococcophycideae(100)	o__Pseudanabaenales(100)	f__Pseudanabaenaceae(100)	f__Pseudanabaenaceae_unclassified(100)		0	0	0	0	0	0	0	0	0	0	0	0	1.8e-05	0	0	0	0	0	0	0	0	0	0	0	0	0
	Otu001757	k__Bacteria(100)	p__Proteobacteria(100)	c__Alphaproteobacteria(100)	c__Alphaproteobacteria_unclassified(100)	c__Alphaproteobacteria_unclassified(100)	c__Alphaproteobacteria_unclassified(100)		0	0	0	0	0	0	0	0	0	0	0	0	0	0	0	0	0	0	0	8e-06	0	8e-06	0	0	0	0
	Otu001758	k__Bacteria(100)	p__Proteobacteria(100)	c__Alphaproteobacteria(100)	c__Alphaproteobacteria_unclassified(100)	c__Alphaproteobacteria_unclassified(100)	c__Alphaproteobacteria_unclassified(100)		0	0	0	0	0	0	1.9e-05	0	0	0	0	0	0	0	0	0	0	0	0	0	0	0	0	0	0	0
	Otu001759	k__Bacteria(100)	p__Proteobacteria(100)	c__Alphaproteobacteria(100)	c__Alphaproteobacteria_unclassified(100)	c__Alphaproteobacteria_unclassified(100)	c__Alphaproteobacteria_unclassified(100)		0	0	0	0	0	0	0	0	0	0	0	0	1.8e-05	0	0	0	0	0	0	0	0	0	0	0	0	0
	Otu001760	k__Bacteria(100)	p__Proteobacteria(100)	c__Alphaproteobacteria(100)	c__Alphaproteobacteria_unclassified(100)	c__Alphaproteobacteria_unclassified(100)	c__Alphaproteobacteria_unclassified(100)		0	0	0	0	0	0	0	0	0	0	0	0	0	0	0	0	0	0	0	0	8e-06	8e-06	0	0	0	0
	Otu001761	k__Bacteria(100)	p__Proteobacteria(100)	c__Alphaproteobacteria(100)	c__Alphaproteobacteria_unclassified(100)	c__Alphaproteobacteria_unclassified(100)	c__Alphaproteobacteria_unclassified(100)		0	0	0	0	0	0	1.9e-05	0	0	0	0	0	0	0	0	0	0	0	0	0	0	0	0	0	0	0
	Otu001762	k__Bacteria(100)	p__Proteobacteria(100)	c__Alphaproteobacteria(100)	c__Alphaproteobacteria_unclassified(100)	c__Alphaproteobacteria_unclassified(100)	c__Alphaproteobacteria_unclassified(100)		0	0	0	0	0	0	1.9e-05	0	0	0	0	0	0	0	0	0	0	0	0	0	0	0	0	0	0	0
	Otu001763	k__Bacteria(100)	p__Proteobacteria(100)	c__Alphaproteobacteria(100)	c__Alphaproteobacteria_unclassified(100)	c__Alphaproteobacteria_unclassified(100)	c__Alphaproteobacteria_unclassified(100)		0	0	0	0	0	0	0	0	0	0	0	0	0	0	0	0	0	0	0	0	0	1.6e-05	0	0	0	0
	Otu001764	k__Bacteria(100)	p__Proteobacteria(100)	c__Alphaproteobacteria(100)	c__Alphaproteobacteria_unclassified(100)	c__Alphaproteobacteria_unclassified(100)	c__Alphaproteobacteria_unclassified(100)		0	0	8e-06	0	0	0	0	0	0	0	0	0	0	0	0	1e-05	0	0	0	0	0	0	0	0	0	0
	Otu001765	k__Bacteria(100)	p__Proteobacteria(100)	c__Alphaproteobacteria(100)	c__Alphaproteobacteria_unclassified(100)	c__Alphaproteobacteria_unclassified(100)	c__Alphaproteobacteria_unclassified(100)		0	0	0	0	0	0	0	0	0	0	0	0	9e-06	0	0	0	7e-06	0	0	0	0	0	0	0	0	0
	Otu001766	k__Bacteria(100)	p__Proteobacteria(100)	c__Alphaproteobacteria(100)	c__Alphaproteobacteria_unclassified(100)	c__Alphaproteobacteria_unclassified(100)	c__Alphaproteobacteria_unclassified(100)		0	0	0	0	0	0	0	0	0	0	0	0	0	0	0	0	0	0	0	0	0	1.6e-05	0	0	0	0
	Otu001767	k__Bacteria(100)	p__Proteobacteria(100)	c__Alphaproteobacteria(100)	c__Alphaproteobacteria_unclassified(100)	c__Alphaproteobacteria_unclassified(100)	c__Alphaproteobacteria_unclassified(100)		0	0	0	0	0	0	1.9e-05	0	0	0	0	0	0	0	0	0	0	0	0	0	0	0	0	0	0	0
	Otu001768	k__Bacteria(100)	p__Proteobacteria(100)	c__Alphaproteobacteria(100)	o__Sphingomonadales(100)	f__Sphingomonadaceae(100)	g__Sphingomonas(100)		0	0	0	0	0	0	0	0	0	2.1e-05	0	0	0	0	0	0	0	0	0	0	0	0	0	0	0	0
	Otu001769	k__Bacteria(100)	p__Proteobacteria(100)	c__Alphaproteobacteria(100)	c__Alphaproteobacteria_unclassified(100)	c__Alphaproteobacteria_unclassified(100)	c__Alphaproteobacteria_unclassified(100)		0	0	0	0	0	0	0	0	0	0	0	0	0	1.7e-05	0	0	0	0	0	0	0	0	0	0	0	0
	Otu001770	k__Bacteria(100)	p__Proteobacteria(100)	c__Alphaproteobacteria(100)	c__Alphaproteobacteria_unclassified(100)	c__Alphaproteobacteria_unclassified(100)	c__Alphaproteobacteria_unclassified(100)		0	0	0	0	0	0	0	7e-06	0	0	0	0	0	0	0	1e-05	0	0	0	0	0	0	0	0	0	0
	Otu001771	k__Bacteria(100)	p__Proteobacteria(100)	c__Alphaproteobacteria(100)	c__Alphaproteobacteria_unclassified(100)	c__Alphaproteobacteria_unclassified(100)	c__Alphaproteobacteria_unclassified(100)		0	0	0	0	0	0	0	0	0	0	0	0	0	0	0	1.9e-05	0	0	0	0	0	0	0	0	0	0
	Otu001772	k__Bacteria(100)	p__Proteobacteria(100)	c__Alphaproteobacteria(100)	c__Alphaproteobacteria_unclassified(100)	c__Alphaproteobacteria_unclassified(100)	c__Alphaproteobacteria_unclassified(100)		0	0	0	0	0	0	0	0	0	0	0	0	0	1.7e-05	0	0	0	0	0	0	0	0	0	0	0	0
	Otu001773	k__Bacteria(100)	p__Proteobacteria(100)	c__Alphaproteobacteria(100)	c__Alphaproteobacteria_unclassified(100)	c__Alphaproteobacteria_unclassified(100)	c__Alphaproteobacteria_unclassified(100)		0	0	0	0	0	0	0	0	0	0	0	0	0	1.7e-05	0	0	0	0	0	0	0	0	0	0	0	0
	Otu001774	k__Bacteria(100)	p__Proteobacteria(100)	c__Alphaproteobacteria(100)	c__Alphaproteobacteria_unclassified(100)	c__Alphaproteobacteria_unclassified(100)	c__Alphaproteobacteria_unclassified(100)		0	0	0	0	0	0	0	0	0	0	0	0	0	0	0	0	0	0	0	0	0	1.6e-05	0	0	0	0
	Otu001775	k__Bacteria(100)	p__Proteobacteria(100)	c__Alphaproteobacteria(100)	c__Alphaproteobacteria_unclassified(100)	c__Alphaproteobacteria_unclassified(100)	c__Alphaproteobacteria_unclassified(100)		0	0	0	0	0	0	0	0	0	0	0	0	0	0	0	0	0	8e-06	0	0	0	0	0	0	0	9e-06
	Otu001776	k__Bacteria(100)	p__Proteobacteria(100)	c__Alphaproteobacteria(100)	c__Alphaproteobacteria_unclassified(100)	c__Alphaproteobacteria_unclassified(100)	c__Alphaproteobacteria_unclassified(100)		0	0	0	0	0	0	0	0	0	0	0	0	0	0	0	0	0	0	0	0	0	1.6e-05	0	0	0	0
	Otu001777	k__Bacteria(100)	p__Proteobacteria(100)	c__Alphaproteobacteria(100)	c__Alphaproteobacteria_unclassified(100)	c__Alphaproteobacteria_unclassified(100)	c__Alphaproteobacteria_unclassified(100)		0	0	0	0	0	0	0	0	0	0	0	0	0	0	0	0	0	0	0	0	0	1.6e-05	0	0	0	0
	Otu001778	k__Bacteria(100)	p__Proteobacteria(100)	c__Alphaproteobacteria(100)	c__Alphaproteobacteria_unclassified(100)	c__Alphaproteobacteria_unclassified(100)	c__Alphaproteobacteria_unclassified(100)		0	0	0	0	0	0	0	0	0	0	0	0	0	0	0	0	0	0	0	0	0	1.6e-05	0	0	0	0
	Otu001779	k__Bacteria(100)	p__Proteobacteria(100)	c__Alphaproteobacteria(100)	c__Alphaproteobacteria_unclassified(100)	c__Alphaproteobacteria_unclassified(100)	c__Alphaproteobacteria_unclassified(100)		0	0	0	0	0	0	0	0	0	0	0	0	0	0	0	0	0	0	0	1.6e-05	0	0	0	0	0	0
	Otu001780	k__Bacteria(100)	p__Proteobacteria(100)	c__Alphaproteobacteria(100)	c__Alphaproteobacteria_unclassified(100)	c__Alphaproteobacteria_unclassified(100)	c__Alphaproteobacteria_unclassified(100)		0	0	0	0	0	0	0	0	0	0	0	0	0	0	0	0	0	0	2.8e-05	0	0	0	0	0	0	0
	Otu001781	k__Bacteria(100)	p__Proteobacteria(100)	c__Alphaproteobacteria(100)	c__Alphaproteobacteria_unclassified(100)	c__Alphaproteobacteria_unclassified(100)	c__Alphaproteobacteria_unclassified(100)		0	0	0	0	0	0	0	0	0	0	2.1e-05	0	0	0	0	0	0	0	0	0	0	0	0	0	0	0
	Otu001782	k__Bacteria(100)	p__Proteobacteria(100)	c__Alphaproteobacteria(100)	c__Alphaproteobacteria_unclassified(100)	c__Alphaproteobacteria_unclassified(100)	c__Alphaproteobacteria_unclassified(100)		0	0	0	0	0	0	0	0	0	0	0	0	0	0	0	0	0	1.7e-05	0	0	0	0	0	0	0	0
	Otu001783	k__Bacteria(100)	p__Proteobacteria(100)	c__Alphaproteobacteria(100)	c__Alphaproteobacteria_unclassified(100)	c__Alphaproteobacteria_unclassified(100)	c__Alphaproteobacteria_unclassified(100)		0	0	0	0	0	0	0	0	0	0	0	0	0	0	0	0	0	1.7e-05	0	0	0	0	0	0	0	0
	Otu001784	k__Bacteria(100)	p__Proteobacteria(100)	c__Alphaproteobacteria(100)	c__Alphaproteobacteria_unclassified(100)	c__Alphaproteobacteria_unclassified(100)	c__Alphaproteobacteria_unclassified(100)		0	0	0	0	0	1.5e-05	0	0	0	0	0	0	0	0	0	0	0	0	0	0	0	0	0	0	0	0
	Otu001785	k__Bacteria(100)	p__Proteobacteria(100)	c__Alphaproteobacteria(100)	c__Alphaproteobacteria_unclassified(100)	c__Alphaproteobacteria_unclassified(100)	c__Alphaproteobacteria_unclassified(100)		0	0	0	0	0	0	0	0	0	0	0	0	0	1.7e-05	0	0	0	0	0	0	0	0	0	0	0	0
	Otu001786	k__Bacteria(100)	p__Proteobacteria(100)	c__Alphaproteobacteria(100)	c__Alphaproteobacteria_unclassified(100)	c__Alphaproteobacteria_unclassified(100)	c__Alphaproteobacteria_unclassified(100)		0	0	0	0	1.8e-05	0	0	0	0	0	0	0	0	0	0	0	0	0	0	0	0	0	0	0	0	0
	Otu001787	k__Bacteria(100)	p__Cyanobacteria(100)	c__Synechococcophycideae(100)	o__Pseudanabaenales(100)	f__Pseudanabaenaceae(100)	f__Pseudanabaenaceae_unclassified(100)		0	0	0	0	1.8e-05	0	0	0	0	0	0	0	0	0	0	0	0	0	0	0	0	0	0	0	0	0
	Otu001788	k__Bacteria(100)	p__Proteobacteria(100)	c__Alphaproteobacteria(100)	o__Sphingomonadales(100)	f__Sphingomonadaceae(100)	g__Sandarakinorhabdus(100)	s__limnophila(100)	0	0	0	0	0	1.5e-05	0	0	0	0	0	0	0	0	0	0	0	0	0	0	0	0	0	0	0	0
	Otu001789	k__Bacteria(100)	p__Proteobacteria(100)	c__Alphaproteobacteria(100)	o__Caulobacterales(100)	f__Caulobacteraceae(100)	f__Caulobacteraceae_unclassified(100)		0	0	0	0	0	0	0	0	0	0	0	0	0	0	0	0	0	0	0	0	1.6e-05	0	0	0	0	0
	Otu001790	k__Bacteria(100)	p__Proteobacteria(100)	c__Alphaproteobacteria(100)	o__Caulobacterales(100)	f__Caulobacteraceae(100)	f__Caulobacteraceae_unclassified(100)		0	0	0	0	0	0	0	0	0	0	0	0	0	0	0	0	0	0	0	0	1.6e-05	0	0	0	0	0
	Otu001791	k__Bacteria(100)	p__Proteobacteria(100)	c__Alphaproteobacteria(100)	o__Caulobacterales(100)	f__Caulobacteraceae(100)			0	0	0	0	0	0	0	0	0	0	0	0	0	0	0	1.9e-05	0	0	0	0	0	0	0	0	0	0
	Otu001792	k__Bacteria(100)	p__Proteobacteria(100)	c__Alphaproteobacteria(100)	o__Caulobacterales(100)	f__Caulobacteraceae(100)	g__Brevundimonas(100)	s__vesicularis(100)	0	0	0	0	0	0	1.9e-05	0	0	0	0	0	0	0	0	0	0	0	0	0	0	0	0	0	0	0
	Otu001793	k__Bacteria(100)	p__Proteobacteria(100)	c__Alphaproteobacteria(100)	o__Caulobacterales(100)	f__Caulobacteraceae(100)	f__Caulobacteraceae_unclassified(100)		0	0	0	0	0	0	0	0	0	0	0	0	0	0	0	1.9e-05	0	0	0	0	0	0	0	0	0	0
	Otu001794	k__Bacteria(100)	p__Proteobacteria(100)	c__Alphaproteobacteria(100)	o__Sphingomonadales(100)	f__Sphingomonadaceae(100)	g__Sphingomonas(100)		0	0	0	0	0	1.5e-05	0	0	0	0	0	0	0	0	0	0	0	0	0	0	0	0	0	0	0	0
	Otu001795	k__Bacteria(100)	p__Proteobacteria(100)	c__Alphaproteobacteria(100)	o__Sphingomonadales(100)	f__Sphingomonadaceae(100)	g__Blastomonas(100)	s__natatoria(100)	0	0	0	0	0	1.5e-05	0	0	0	0	0	0	0	0	0	0	0	0	0	0	0	0	0	0	0	0
	Otu001796	k__Bacteria(100)	p__Proteobacteria(100)	c__Alphaproteobacteria(100)	o__Caulobacterales(100)	f__Caulobacteraceae(100)	f__Caulobacteraceae_unclassified(100)		0	0	0	0	0	0	0	0	0	0	0	0	0	0	0	0	0	0	0	8e-06	0	8e-06	0	0	0	0
	Otu001797	k__Bacteria(100)	p__Actinobacteria(100)	c__Actinobacteria(100)	o__Actinomycetales(100)	f__Microbacteriaceae(100)	f__Microbacteriaceae_unclassified(100)		0	0	0	0	0	0	0	1.4e-05	0	0	0	0	0	0	0	0	0	0	0	0	0	0	0	0	0	0
	Otu001798	k__Bacteria(100)	p__Actinobacteria(100)	c__Actinobacteria(100)	o__Actinomycetales(100)	f__Williamsiaceae(100)	g__Williamsia(100)	s__serinedens(100)	0	0	0	0	0	0	0	0	0	0	0	0	0	0	0	1.9e-05	0	0	0	0	0	0	0	0	0	0
	Otu001799	k__Bacteria(100)	p__Actinobacteria(100)	c__Actinobacteria(100)	o__Actinomycetales(100)	f__Micrococcaceae(100)	f__Micrococcaceae_unclassified(100)		0	0	0	0	0	0	0	0	0	0	0	0	0	1.7e-05	0	0	0	0	0	0	0	0	0	0	0	0
	Otu001800	k__Bacteria(100)	p__Actinobacteria(100)	c__Actinobacteria(100)	o__Actinomycetales(100)	o__Actinomycetales_unclassified(100)	o__Actinomycetales_unclassified(100)		0	0	0	0	0	0	0	0	0	0	2.1e-05	0	0	0	0	0	0	0	0	0	0	0	0	0	0	0
	Otu001801	k__Bacteria(100)	p__Actinobacteria(100)	c__Actinobacteria(100)	o__Actinomycetales(100)	f__Mycobacteriaceae(100)	g__Mycobacterium(100)		0	0	0	0	0	0	1.9e-05	0	0	0	0	0	0	0	0	0	0	0	0	0	0	0	0	0	0	0
	Otu001802	k__Bacteria(100)	p__Proteobacteria(100)	c__Alphaproteobacteria(100)	o__Caulobacterales(100)	f__Caulobacteraceae(100)	f__Caulobacteraceae_unclassified(100)		1.4e-05	0	0	0	0	0	0	0	0	0	0	0	0	0	0	0	0	0	0	0	0	0	0	0	0	0
	Otu001803	k__Bacteria(100)	p__Proteobacteria(100)	c__Alphaproteobacteria(100)	o__Caulobacterales(100)	f__Caulobacteraceae(100)	f__Caulobacteraceae_unclassified(100)		0	0	0	0	0	0	0	0	0	0	0	0	0	1.7e-05	0	0	0	0	0	0	0	0	0	0	0	0
	Otu001804	k__Bacteria(100)	p__Actinobacteria(100)	c__Actinobacteria(100)	o__Actinomycetales(100)	f__Nocardioidaceae(100)	g__Nocardioides(100)		0	0	0	0	0	0	0	0	0	0	0	1.9e-05	0	0	0	0	0	0	0	0	0	0	0	0	0	0
	Otu001805	k__Bacteria(100)	p__Proteobacteria(100)	c__Alphaproteobacteria(100)	o__Caulobacterales(100)	f__Caulobacteraceae(100)	g__Mycoplana(100)		0	0	0	0	0	0	0	0	0	0	0	0	0	0	0	0	0	0	0	8e-06	0	8e-06	0	0	0	0
	Otu001806	k__Bacteria(100)	p__Actinobacteria(100)	c__Actinobacteria(100)	o__Actinomycetales(100)	o__Actinomycetales_unclassified(100)	o__Actinomycetales_unclassified(100)		0	0	0	0	9e-06	0	0	7e-06	0	0	0	0	0	0	0	0	0	0	0	0	0	0	0	0	0	0
	Otu001807	k__Bacteria(100)	p__Actinobacteria(100)	c__Actinobacteria(100)	o__Actinomycetales(100)	f__Pseudonocardiaceae(100)	g__Amycolatopsis(100)	s__thermoflava(100)	0	0	0	0	0	0	0	0	0	0	1e-05	0	9e-06	0	0	0	0	0	0	0	0	0	0	0	0	0
	Otu001808	k__Bacteria(100)	p__Actinobacteria(100)	c__Actinobacteria(100)	o__Actinomycetales(100)	f__Mycobacteriaceae(100)	g__Mycobacterium(100)		0	0	0	0	0	0	0	0	0	0	0	0	0	0	0	0	1.5e-05	0	0	0	0	0	0	0	0	0
	Otu001809	k__Bacteria(100)	p__Actinobacteria(100)	c__Actinobacteria(100)	o__Actinomycetales(100)	f__Microbacteriaceae(100)	f__Microbacteriaceae_unclassified(100)		1.4e-05	0	0	0	0	0	0	0	0	0	0	0	0	0	0	0	0	0	0	0	0	0	0	0	0	0
	Otu001810	k__Bacteria(100)	p__Proteobacteria(100)	c__Alphaproteobacteria(100)	o__Caulobacterales(100)	f__Caulobacteraceae(100)	f__Caulobacteraceae_unclassified(100)		1.4e-05	0	0	0	0	0	0	0	0	0	0	0	0	0	0	0	0	0	0	0	0	0	0	0	0	0
	Otu001811	k__Bacteria(100)	p__Actinobacteria(100)	c__Actinobacteria(100)	o__Actinomycetales(100)	f__Nocardioidaceae(100)	g__Nocardioides(100)		0	0	0	0	0	0	0	0	0	0	0	1.9e-05	0	0	0	0	0	0	0	0	0	0	0	0	0	0
	Otu001812	k__Bacteria(100)	p__Cyanobacteria(100)	c__Synechococcophycideae(100)	o__Pseudanabaenales(100)	f__Pseudanabaenaceae(100)	g__Leptolyngbya(100)		0	0	0	0	0	0	0	0	0	0	0	0	0	0	0	0	0	0	0	0	0	1.6e-05	0	0	0	0
	Otu001813	k__Bacteria(100)	p__Proteobacteria(100)	c__Alphaproteobacteria(100)	o__Caulobacterales(100)	f__Caulobacteraceae(100)	f__Caulobacteraceae_unclassified(100)		0	0	0	0	0	0	0	0	0	0	0	0	0	1.7e-05	0	0	0	0	0	0	0	0	0	0	0	0
	Otu001814	k__Bacteria(100)	p__Proteobacteria(100)	c__Alphaproteobacteria(100)	o__Rhodobacterales(100)	f__Rhodobacteraceae(100)	f__Rhodobacteraceae_unclassified(100)		0	0	0	0	0	0	0	0	0	0	0	0	0	0	0	0	1.5e-05	0	0	0	0	0	0	0	0	0
	Otu001815	k__Bacteria(100)	p__Cyanobacteria(100)	c__Synechococcophycideae(100)	o__Pseudanabaenales(100)	f__Pseudanabaenaceae(100)	f__Pseudanabaenaceae_unclassified(100)		0	0	0	0	1.8e-05	0	0	0	0	0	0	0	0	0	0	0	0	0	0	0	0	0	0	0	0	0
	Otu001816	k__Bacteria(100)	p__Cyanobacteria(100)	c__Synechococcophycideae(100)	o__Pseudanabaenales(100)	f__Pseudanabaenaceae(100)	g__Leptolyngbya(100)		0	0	0	0	0	0	0	0	0	0	0	0	0	8e-06	0	0	0	0	0	0	0	8e-06	0	0	0	0
[truncated: 3,859 more rows]
