# Supplementary material for: Phototrophic Co-cultures From Extreme Environments: Community Structure and Potential Value for Fundamental and Applied Research
Source: Front Microbiol. 2020 Nov 6;11:572131. doi: 10.3389/fmicb.2020.572131 (PMC7677454; doi:10.3389/fmicb.2020.572131)
Supplement: Supplementary file 7 [file Table_4.XLSX]

## Sheet: Supplemental Table S4
	Supplemental Table S4: Relative Abundance & Phylogenetic Assignment of OTUs Identified as "Mitochondrial Reads"
	OTU ID	Kingdom	Phylum	Class	Order	Family	Genus	Species	FECB01	FECB02	FECB03	FECB04	FECB05	FECB06	FECB10	FECB12	FECB14	FECB15	FECB17	FECB19	FECB21	FECB22	FECB24	FECB26	FECB28	FECB30	FECB32	FECB34	FECB36	FECB38	FECB52	FECB53	FECB58	FECB68
	Otu000018	k__Bacteria(100)	p__Proteobacteria(100)	c__Alphaproteobacteria(100)	o__Rickettsiales(100)	f__mitochondria(100)	g__Cyanidioschyzon(100)	s__merolae(100)	1.4e-05	0	8e-06	0	9e-06	0	0	1.4e-05	0	1e-05	0	0	0	0	1e-05	0	7e-06	0	0	8e-06	0	0	0.251909	0.170511	1.6e-05	0
	Otu000089	k__Bacteria(100)	p__Proteobacteria(100)	c__Alphaproteobacteria(100)	o__Rickettsiales(100)	f__mitochondria(100)	g__Acanthamoeba(100)	s__castellanii(100)	0	0	8e-06	0	0	0	0	0	0	0	0	0	0	0	0.031758	0	0	0	0	0	0	8e-06	0	9e-06	0	0
	Otu000092	k__Bacteria(100)	p__Proteobacteria(100)	c__Alphaproteobacteria(100)	o__Rickettsiales(100)	f__mitochondria(100)	g__Cyanidioschyzon(100)	s__merolae(100)	0	0	0	0	0	0	0	0	0	0	0	1e-05	9e-06	0	0	0	0	0	0	0	0	0	0.012388	0.010603	0	0
	Otu000094	k__Bacteria(100)	p__Proteobacteria(100)	c__Alphaproteobacteria(100)	o__Rickettsiales(100)	f__mitochondria(100)	g__Acanthamoeba(100)	s__castellanii(100)	0	0	0	0	0	0	1e-05	0	0	0	0	0	9e-06	0	0.021988	0	0	0	0	8e-06	0	0	0	0	0	0
	Otu000111	k__Bacteria(100)	p__Proteobacteria(100)	c__Alphaproteobacteria(100)	o__Rickettsiales(100)	f__mitochondria(100)	g__Vermamoeba(100)	s__vermiformis(100)	0	0	0	0	0	0	0.013362	0	0	1e-05	0	0	9e-06	0	0	0	0	0	0	0	8e-06	0	0	0	8e-06	0
	Otu000126	k__Bacteria(100)	p__Proteobacteria(100)	c__Alphaproteobacteria(100)	o__Rickettsiales(100)	f__mitochondria(100)	g__Vermamoeba(100)	s__vermiformis(100)	7e-06	0	0	0	0	0	0.008455	0	0	0	0	0	0	0	0	0	1.5e-05	0	0	8e-06	0	0	0	0	0	0
	Otu000133	k__Bacteria(100)	p__Proteobacteria(100)	c__Alphaproteobacteria(100)	o__Rickettsiales(100)	f__mitochondria(100)	g__Cyanidioschyzon(100)	s__merolae(100)	0	0	0	0	0	0	0	0	0	0	0	0	0	0	0	0	0	0	0	0	0	0	0.004443	0.002611	0	0
	Otu000138	k__Bacteria(100)	p__Proteobacteria(100)	c__Alphaproteobacteria(100)	o__Rickettsiales(100)	f__mitochondria(100)	g__Cyanidioschyzon(100)	s__merolae(100)	0	0	0	0	0	0	0	0	0	0	0	0	0	0	0	0	0	0	0	0	0	0	0.004198	0.002584	0	0
	Otu000157	k__Bacteria(100)	p__Proteobacteria(100)	c__Alphaproteobacteria(100)	o__Rickettsiales(100)	f__mitochondria(100)	g__Cyanidioschyzon(100)	s__merolae(100)	0	0	0	0	0	0	0	0	0	0	0	0	0	0	0	0	0	0	0	0	0	0	0.002786	0.001676	0	0
	Otu000165	k__Bacteria(100)	p__Proteobacteria(100)	c__Alphaproteobacteria(100)	o__Rickettsiales(100)	f__mitochondria(100)	g__Acanthamoeba(100)	s__castellanii(100)	0	0	0	0	0	0	0	0	0	0	0	0	0	0	0.003908	0	0	0	0	0	0	0	0	0	0	0
	Otu000173	k__Bacteria(100)	p__Proteobacteria(100)	c__Alphaproteobacteria(100)	o__Rickettsiales(100)	f__mitochondria(100)	g__Cyanidioschyzon(100)	s__merolae(100)	0	0	0	0	0	0	0	0	0	0	0	0	0	0	0	0	0	0	0	0	0	0	0.001723	0.001121	0	0
	Otu000184	k__Bacteria(100)	p__Proteobacteria(100)	c__Alphaproteobacteria(100)	o__Rickettsiales(100)	f__mitochondria(100)	g__Cyanidioschyzon(100)	s__merolae(100)	0	0	0	0	0	0	0	0	0	0	0	0	0	0	0	0	0	0	0	0	0	0	0.00144	0.000769	0	0
	Otu000185	k__Bacteria(100)	p__Proteobacteria(100)	c__Alphaproteobacteria(100)	o__Rickettsiales(100)	f__mitochondria(100)	g__Cyanidioschyzon(100)	s__merolae(100)	0	0	0	0	0	0	0	0	0	0	0	0	0	0	0	0	0	0	0	0	0	0	0.001459	0.000732	0	0
	Otu000195	k__Bacteria(100)	p__Proteobacteria(100)	c__Alphaproteobacteria(100)	o__Rickettsiales(100)	f__mitochondria(100)	g__Cyanidioschyzon(100)	s__merolae(100)	0	0	0	0	0	0	0	0	0	0	0	0	0	0	0	0	0	0	0	0	0	0	0.001214	0.000704	0	0
	Otu000205	k__Bacteria(100)	p__Proteobacteria(100)	c__Alphaproteobacteria(100)	o__Rickettsiales(100)	f__mitochondria(100)	g__Cyanidioschyzon(100)	s__merolae(100)	0	0	0	0	0	0	0	0	0	0	0	0	0	0	0	0	0	0	0	0	0	0	0.000885	0.000778	0	0
	Otu000215	k__Bacteria(100)	p__Proteobacteria(100)	c__Alphaproteobacteria(100)	o__Rickettsiales(100)	f__mitochondria(100)	g__Cyanidioschyzon(100)	s__merolae(100)	0	0	0	0	0	0	0	0	0	0	0	0	0	0	0	0	0	0	0	0	0	0	0.000904	0.0005	0	0
	Otu000229	k__Bacteria(100)	p__Proteobacteria(100)	c__Alphaproteobacteria(100)	o__Rickettsiales(100)	f__mitochondria(100)	g__Cyanidioschyzon(100)	s__merolae(100)	0	0	0	0	0	0	0	0	0	0	0	0	0	0	0	0	0	0	0	0	0	0	0.000668	0.000463	0	0
	Otu000234	k__Bacteria(100)	p__Proteobacteria(100)	c__Alphaproteobacteria(100)	o__Rickettsiales(100)	f__mitochondria(100)	g__Cyanidioschyzon(100)	s__merolae(100)	0	0	0	0	0	0	0	0	0	0	0	0	0	0	0	0	0	0	0	0	0	0	0.000254	0.000769	0	0
	Otu000236	k__Bacteria(100)	p__Proteobacteria(100)	c__Alphaproteobacteria(100)	o__Rickettsiales(100)	f__mitochondria(100)	g__Vermamoeba(100)	s__vermiformis(100)	0	0	0	0	0	0	0.001027	0	0	0	0	0	0	0	0	0	0	0	0	0	0	0	0	0	0	0
	Otu000256	k__Bacteria(100)	p__Proteobacteria(100)	c__Alphaproteobacteria(100)	o__Rickettsiales(100)	f__mitochondria(100)	g__Vermamoeba(100)	s__vermiformis(100)	0	0	0	0	0	0	0.000923	0	0	0	0	0	0	0	0	0	0	0	0	0	0	0	0	0	0	0
	Otu000261	k__Bacteria(100)	p__Proteobacteria(100)	c__Alphaproteobacteria(100)	o__Rickettsiales(100)	f__mitochondria(100)	g__Cyanidioschyzon(100)	s__merolae(100)	0	0	0	0	0	0	0	0	0	0	0	0	0	0	0	0	0	0	0	0	0	0	0.000527	0.000333	0	0
	Otu000264	k__Bacteria(100)	p__Proteobacteria(100)	c__Alphaproteobacteria(100)	o__Rickettsiales(100)	f__mitochondria(100)	g__Cyanidioschyzon(100)	s__merolae(100)	0	0	0	0	0	0	0	0	0	0	0	0	0	0	0	0	0	0	0	0	0	0	0.000508	0.000287	0	0
	Otu000265	k__Bacteria(100)	p__Proteobacteria(100)	c__Alphaproteobacteria(100)	o__Rickettsiales(100)	f__mitochondria(100)	g__Cyanidioschyzon(100)	s__merolae(100)	0	0	0	0	0	0	0	0	0	0	0	0	0	0	0	0	0	0	0	0	0	0	0.000537	0.000259	0	0
	Otu000275	k__Bacteria(100)	p__Proteobacteria(100)	c__Alphaproteobacteria(100)	o__Rickettsiales(100)	f__mitochondria(100)	g__Cyanidioschyzon(100)	s__merolae(100)	0	0	0	0	0	0	0	0	0	0	0	0	0	0	0	0	0	0	0	0	0	0	0.000151	0.000565	0	0
	Otu000282	k__Bacteria(100)	p__Proteobacteria(100)	c__Alphaproteobacteria(100)	o__Rickettsiales(100)	f__mitochondria(100)	g__Cyanidioschyzon(100)	s__merolae(100)	0	0	0	0	0	0	0	0	0	0	0	0	0	0	0	0	0	0	0	0	0	0	0.000207	0.000491	0	0
	Otu000288	k__Bacteria(100)	p__Proteobacteria(100)	c__Alphaproteobacteria(100)	o__Rickettsiales(100)	f__mitochondria(100)	g__Cyanidioschyzon(100)	s__merolae(100)	0	0	0	0	0	0	0	0	0	0	0	0	0	0	0	0	0	0	0	0	0	0	0.000414	0.000259	0	0
	Otu000304	k__Bacteria(100)	p__Proteobacteria(100)	c__Alphaproteobacteria(100)	o__Rickettsiales(100)	f__mitochondria(100)	g__Cyanidioschyzon(100)	s__merolae(100)	0	0	0	0	0	0	0	0	0	0	0	0	0	0	0	0	0	0	0	0	0	8e-06	0.000386	0.000185	0	0
	Otu000312	k__Bacteria(100)	p__Proteobacteria(100)	c__Alphaproteobacteria(100)	o__Rickettsiales(100)	f__mitochondria(100)	g__Cyanidioschyzon(100)	s__merolae(100)	0	0	0	0	0	0	0	0	0	0	0	0	0	0	0	0	0	0	0	0	0	0	0.000301	0.000241	0	0
	Otu000322	k__Bacteria(100)	p__Proteobacteria(100)	c__Alphaproteobacteria(100)	o__Rickettsiales(100)	f__mitochondria(100)	g__Acanthamoeba(100)	s__castellanii(93)	0	0	0	0	0	0	0	0	0	0	0	0	0	0	0.000554	0	0	0	0	0	0	0	0	0	0	0
	Otu000346	k__Bacteria(100)	p__Proteobacteria(100)	c__Alphaproteobacteria(100)	o__Rickettsiales(100)	f__mitochondria(100)	g__Cyanidioschyzon(100)	s__merolae(100)	0	0	0	0	0	0	0	0	0	0	0	0	0	0	0	0	0	0	0	0	0	0	0.000414	3.7e-05	0	0
	Otu000362	k__Bacteria(100)	p__Proteobacteria(100)	c__Alphaproteobacteria(100)	o__Rickettsiales(100)	f__mitochondria(100)	g__Vermamoeba(100)	s__vermiformis(100)	0	0	0	0	0	0	0.000418	0	0	0	0	0	0	0	0	0	0	0	0	0	0	0	0	0	0	0
	Otu000378	k__Bacteria(100)	p__Proteobacteria(100)	c__Alphaproteobacteria(100)	o__Rickettsiales(100)	f__mitochondria(100)	g__Cyanidioschyzon(100)	s__merolae(100)	0	0	0	0	0	0	0	0	0	0	0	0	0	0	0	0	0	0	0	0	0	0	0.000104	0.000259	0	0
	Otu000392	k__Bacteria(100)	p__Proteobacteria(100)	c__Alphaproteobacteria(100)	o__Rickettsiales(100)	f__mitochondria(100)	g__Cyanidioschyzon(100)	s__merolae(100)	0	0	0	0	0	0	0	0	0	0	0	0	0	0	0	0	0	0	0	0	0	0	0.000188	0.000139	0	0
	Otu000458	k__Bacteria(100)	p__Proteobacteria(100)	c__Alphaproteobacteria(100)	o__Rickettsiales(100)	f__mitochondria(100)	g__Cyanidioschyzon(100)	s__merolae(100)	0	0	0	0	0	0	0	0	0	0	0	0	0	0	0	0	0	0	0	0	0	0	0.000113	0.00013	0	0
	Otu000471	k__Bacteria(100)	p__Proteobacteria(100)	c__Alphaproteobacteria(100)	o__Rickettsiales(100)	f__mitochondria(100)	g__Cyanidioschyzon(100)	s__merolae(100)	0	0	0	0	0	0	0	0	0	0	0	0	0	0	0	0	0	0	0	0	0	0	0.000151	7.4e-05	0	0
	Otu000487	k__Bacteria(100)	p__Proteobacteria(100)	c__Alphaproteobacteria(100)	o__Rickettsiales(100)	f__mitochondria(100)	g__Acanthamoeba(100)	s__castellanii(100)	0	0	0	0	0	0	0	0	0	0	0	0	0	0	0.000222	0	0	0	0	0	0	0	0	0	0	0
	Otu000528	k__Bacteria(100)	p__Proteobacteria(100)	c__Alphaproteobacteria(100)	o__Rickettsiales(100)	f__mitochondria(100)	g__Cyanidioschyzon(100)	s__merolae(100)	0	0	0	0	0	0	0	0	0	0	0	0	0	0	0	0	0	0	0	0	0	0	5.6e-05	0.000111	0	0
	Otu000543	k__Bacteria(100)	p__Proteobacteria(100)	c__Alphaproteobacteria(100)	o__Rickettsiales(100)	f__mitochondria(100)	g__Cyanidioschyzon(100)	s__merolae(100)	0	0	0	0	0	0	0	0	0	0	0	0	0	0	0	0	0	0	0	0	0	0	9.4e-05	7.4e-05	0	0
	Otu000598	k__Bacteria(100)	p__Proteobacteria(100)	c__Alphaproteobacteria(100)	o__Rickettsiales(100)	f__mitochondria(100)	g__Cyanidioschyzon(100)	s__merolae(100)	0	0	0	0	0	0	0	0	0	0	0	0	0	0	0	0	0	0	0	0	0	0	1.9e-05	0.00012	0	0
	Otu000644	k__Bacteria(100)	p__Proteobacteria(100)	c__Alphaproteobacteria(100)	o__Rickettsiales(100)	f__mitochondria(100)	g__Acanthamoeba(100)	s__castellanii(100)	0	0	0	0	0	0	0	0	0	0	0	0	0	0	0.000131	0	0	0	0	0	0	0	0	0	0	0
	Otu000645	k__Bacteria(100)	p__Proteobacteria(100)	c__Alphaproteobacteria(100)	o__Rickettsiales(100)	f__mitochondria(100)	g__Vermamoeba(100)	s__vermiformis(100)	0	0	0	0	0	0	0.000124	0	0	0	0	0	0	0	0	0	0	0	0	0	0	0	0	0	0	0
	Otu000651	k__Bacteria(100)	p__Proteobacteria(100)	c__Alphaproteobacteria(100)	o__Rickettsiales(100)	f__mitochondria(100)	g__Acanthamoeba(100)	s__castellanii(100)	0	0	0	0	0	0	0	0	0	0	0	0	0	0	0.000131	0	0	0	0	0	0	0	0	0	0	0
	Otu000653	k__Bacteria(100)	p__Proteobacteria(100)	c__Alphaproteobacteria(100)	o__Rickettsiales(100)	f__mitochondria(100)	g__Cyanidioschyzon(100)	s__merolae(100)	0	0	0	0	0	0	0	0	0	0	0	0	0	0	0	0	0	0	0	0	0	0	7.5e-05	4.6e-05	0	0
	Otu000656	k__Bacteria(100)	p__Proteobacteria(100)	c__Alphaproteobacteria(100)	o__Rickettsiales(100)	f__mitochondria(100)	g__Cyanidioschyzon(100)	s__merolae(100)	0	0	0	0	0	0	0	0	0	0	0	0	0	0	0	0	0	0	0	0	0	0	9.4e-05	1.9e-05	0	0
	Otu000661	k__Bacteria(100)	p__Proteobacteria(100)	c__Alphaproteobacteria(100)	o__Rickettsiales(100)	f__mitochondria(100)	g__Cyanidioschyzon(100)	s__merolae(100)	0	0	0	0	0	0	0	0	0	0	0	0	0	0	0	0	0	0	0	0	0	0	7.5e-05	3.7e-05	0	0
	Otu000738	k__Bacteria(100)	p__Proteobacteria(100)	c__Alphaproteobacteria(100)	o__Rickettsiales(100)	f__mitochondria(100)	g__Cyanidioschyzon(100)	s__merolae(100)	0	0	0	0	0	0	0	0	0	0	0	0	0	0	0	0	0	0	0	0	0	0	1.9e-05	7.4e-05	0	0
	Otu000750	k__Bacteria(100)	p__Proteobacteria(100)	c__Alphaproteobacteria(100)	o__Rickettsiales(100)	f__mitochondria(100)	g__Cyanidioschyzon(100)	s__merolae(100)	0	0	0	0	0	0	0	0	0	0	0	0	0	0	0	0	0	0	0	0	0	0	9e-06	8.3e-05	0	0
	Otu000822	k__Bacteria(100)	p__Proteobacteria(100)	c__Alphaproteobacteria(100)	o__Rickettsiales(100)	f__mitochondria(100)	g__Cyanidioschyzon(100)	s__merolae(100)	0	0	0	0	0	0	0	0	0	0	0	0	0	0	0	0	0	0	0	0	0	0	2.8e-05	4.6e-05	0	0
	Otu000858	k__Bacteria(100)	p__Proteobacteria(100)	c__Alphaproteobacteria(100)	o__Rickettsiales(100)	f__mitochondria(100)	g__Vermamoeba(100)	s__vermiformis(100)	0	0	0	0	0	0	7.6e-05	0	0	0	0	0	0	0	0	0	0	0	0	0	0	0	0	0	0	0
	Otu000860	k__Bacteria(100)	p__Proteobacteria(100)	c__Alphaproteobacteria(100)	o__Rickettsiales(100)	f__mitochondria(100)	g__Acanthamoeba(100)	s__castellanii(100)	0	0	0	0	0	0	0	0	0	0	0	0	0	0	8.1e-05	0	0	0	0	0	0	0	0	0	0	0
	Otu000869	k__Bacteria(100)	p__Proteobacteria(100)	c__Alphaproteobacteria(100)	o__Rickettsiales(100)	f__mitochondria(100)	g__Acanthamoeba(100)	s__castellanii(100)	0	0	0	0	0	0	0	0	0	0	0	0	0	0	8.1e-05	0	0	0	0	0	0	0	0	0	0	0
	Otu000888	k__Bacteria(100)	p__Proteobacteria(100)	c__Alphaproteobacteria(100)	o__Rickettsiales(100)	f__mitochondria(100)	g__Acanthamoeba(100)	s__castellanii(100)	0	0	0	0	0	0	0	0	0	0	0	0	0	0	7.1e-05	0	0	0	0	0	0	0	0	0	0	0
	Otu000943	k__Bacteria(100)	p__Proteobacteria(100)	c__Alphaproteobacteria(100)	o__Rickettsiales(100)	f__mitochondria(100)	g__Vermamoeba(100)	s__vermiformis(100)	0	0	0	0	0	0	5.7e-05	0	0	0	0	0	0	0	0	0	0	0	1.4e-05	0	0	0	0	0	0	0
	Otu000968	k__Bacteria(100)	p__Proteobacteria(100)	c__Alphaproteobacteria(100)	o__Rickettsiales(100)	f__mitochondria(100)	f__mitochondria_unclassified(100)		0	0	0	0	9e-06	0	0	0	0	0	0	0	4.4e-05	0	0	0	0	0	0	0	0	0	0	0	0	0
	Otu000969	k__Bacteria(100)	p__Proteobacteria(100)	c__Alphaproteobacteria(100)	o__Rickettsiales(100)	f__mitochondria(100)	f__mitochondria_unclassified(100)		0	0	0	0	0	0	0	0	0	0	0	0	0	0	0	0	0	0	8.3e-05	0	0	0	0	0	0	0
	Otu000972	k__Bacteria(100)	p__Proteobacteria(100)	c__Alphaproteobacteria(100)	o__Rickettsiales(100)	f__mitochondria(100)	g__Vermamoeba(100)	s__vermiformis(100)	0	0	0	0	0	0	5.7e-05	0	0	0	0	0	0	0	0	0	0	0	0	0	0	0	0	0	0	0
	Otu000982	k__Bacteria(100)	p__Proteobacteria(100)	c__Alphaproteobacteria(100)	o__Rickettsiales(100)	f__mitochondria(100)	g__Cyanidioschyzon(100)	s__merolae(100)	0	0	0	0	0	0	0	0	0	0	0	0	0	0	0	0	0	0	0	0	0	0	3.8e-05	1.9e-05	0	0
	Otu001014	k__Bacteria(100)	p__Proteobacteria(100)	c__Alphaproteobacteria(100)	o__Rickettsiales(100)	f__mitochondria(100)	g__Vermamoeba(100)	s__vermiformis(100)	0	0	0	0	0	0	5.7e-05	0	0	0	0	0	0	0	0	0	0	0	0	0	0	0	0	0	0	0
	Otu001016	k__Bacteria(100)	p__Proteobacteria(100)	c__Alphaproteobacteria(100)	o__Rickettsiales(100)	f__mitochondria(100)	g__Cyanidioschyzon(100)	s__merolae(100)	0	0	0	0	0	0	0	0	0	0	0	0	0	0	0	0	0	0	0	0	0	0	4.7e-05	9e-06	0	0
	Otu001017	k__Bacteria(100)	p__Proteobacteria(100)	c__Alphaproteobacteria(100)	o__Rickettsiales(100)	f__mitochondria(100)	g__Cyanidioschyzon(100)	s__merolae(100)	0	0	0	0	0	0	0	0	0	0	0	0	0	0	0	0	0	0	0	0	0	0	3.8e-05	1.9e-05	0	0
	Otu001103	k__Bacteria(100)	p__Proteobacteria(100)	c__Alphaproteobacteria(100)	o__Rickettsiales(100)	f__mitochondria(100)	g__Cyanidioschyzon(100)	s__merolae(100)	0	0	0	0	0	0	0	0	0	0	0	0	0	0	0	0	0	0	0	0	0	0	1.9e-05	2.8e-05	0	0
	Otu001106	k__Bacteria(100)	p__Proteobacteria(100)	c__Alphaproteobacteria(100)	o__Rickettsiales(100)	f__mitochondria(100)	g__Cyanidioschyzon(100)	s__merolae(100)	0	0	0	0	0	0	0	0	0	0	0	0	0	0	0	0	0	0	0	0	0	0	4.7e-05	0	0	0
	Otu001107	k__Bacteria(100)	p__Proteobacteria(100)	c__Alphaproteobacteria(100)	o__Rickettsiales(100)	f__mitochondria(100)	g__Cyanidioschyzon(100)	s__merolae(100)	0	0	0	0	0	0	0	0	0	0	0	0	0	0	0	0	0	0	0	0	0	0	4.7e-05	0	0	0
	Otu001108	k__Bacteria(100)	p__Proteobacteria(100)	c__Alphaproteobacteria(100)	o__Rickettsiales(100)	f__mitochondria(100)	g__Acanthamoeba(100)	s__castellanii(100)	0	0	0	0	0	0	0	0	0	0	0	0	0	0	5e-05	0	0	0	0	0	0	0	0	0	0	0
	Otu001120	k__Bacteria(100)	p__Proteobacteria(100)	c__Alphaproteobacteria(100)	o__Rickettsiales(100)	f__mitochondria(100)	g__Acanthamoeba(100)	s__castellanii(100)	0	0	0	0	0	0	0	0	0	0	0	0	0	0	5e-05	0	0	0	0	0	0	0	0	0	0	0
	Otu001199	k__Bacteria(100)	p__Proteobacteria(100)	c__Alphaproteobacteria(100)	o__Rickettsiales(100)	f__mitochondria(100)	g__Vermamoeba(100)	s__vermiformis(100)	0	0	0	0	0	0	3.8e-05	0	0	0	0	0	0	0	0	0	0	0	0	0	0	0	0	0	0	0
	Otu001220	k__Bacteria(100)	p__Proteobacteria(100)	c__Alphaproteobacteria(100)	o__Rickettsiales(100)	f__mitochondria(100)	g__Cyanidioschyzon(100)	s__merolae(100)	0	0	0	0	0	0	0	0	0	0	0	0	0	0	0	0	0	0	0	0	0	0	9e-06	2.8e-05	0	0
	Otu001257	k__Bacteria(100)	p__Proteobacteria(100)	c__Alphaproteobacteria(100)	o__Rickettsiales(100)	f__mitochondria(100)	g__Acanthamoeba(100)	s__castellanii(100)	0	0	0	0	0	0	0	0	0	0	0	0	0	0	4e-05	0	0	0	0	0	0	0	0	0	0	0
	Otu001272	k__Bacteria(100)	p__Proteobacteria(100)	c__Alphaproteobacteria(100)	o__Rickettsiales(100)	f__mitochondria(100)	f__mitochondria_unclassified(100)		0	0	0	0	0	0	0	0	0	0	0	0	3.5e-05	0	0	0	0	0	0	0	0	0	0	0	0	0
	Otu001295	k__Bacteria(100)	p__Proteobacteria(100)	c__Alphaproteobacteria(100)	o__Rickettsiales(100)	f__mitochondria(100)	g__Acanthamoeba(100)		0	0	0	0	0	0	0	0	0	0	0	0	0	0	4e-05	0	0	0	0	0	0	0	0	0	0	0
	Otu001296	k__Bacteria(100)	p__Proteobacteria(100)	c__Alphaproteobacteria(100)	o__Rickettsiales(100)	f__mitochondria(100)	g__Cyanidioschyzon(100)	s__merolae(100)	0	0	0	0	0	0	0	0	0	0	0	0	0	0	0	0	0	0	0	0	0	0	9e-06	2.8e-05	0	0
	Otu001297	k__Bacteria(100)	p__Proteobacteria(100)	c__Alphaproteobacteria(100)	o__Rickettsiales(100)	f__mitochondria(100)	g__Vermamoeba(100)	s__vermiformis(100)	0	0	0	0	0	0	3.8e-05	0	0	0	0	0	0	0	0	0	0	0	0	0	0	0	0	0	0	0
	Otu001347	k__Bacteria(100)	p__Proteobacteria(100)	c__Alphaproteobacteria(100)	o__Rickettsiales(100)	f__mitochondria(100)	g__Acanthamoeba(100)	s__castellanii(100)	0	0	0	0	0	0	0	0	0	0	0	0	0	0	3e-05	0	0	0	0	0	0	0	0	0	0	0
	Otu001350	k__Bacteria(100)	p__Proteobacteria(100)	c__Alphaproteobacteria(100)	o__Rickettsiales(100)	f__mitochondria(100)	g__Cyanidioschyzon(100)	s__merolae(100)	0	0	0	0	0	0	0	0	0	0	0	0	0	0	0	0	0	0	0	0	0	0	1.9e-05	9e-06	0	0
	Otu001395	k__Bacteria(100)	p__Proteobacteria(100)	c__Alphaproteobacteria(100)	o__Rickettsiales(100)	f__mitochondria(100)	g__Cyanidioschyzon(100)	s__merolae(100)	0	0	0	0	0	0	0	0	0	0	0	0	0	0	0	0	0	0	0	0	0	0	1.9e-05	9e-06	0	0
	Otu001454	k__Bacteria(100)	p__Proteobacteria(100)	c__Alphaproteobacteria(100)	o__Rickettsiales(100)	f__mitochondria(100)	g__Acanthamoeba(100)	s__castellanii(100)	0	0	0	0	0	0	0	0	0	0	0	0	0	0	3e-05	0	0	0	0	0	0	0	0	0	0	0
	Otu001459	k__Bacteria(100)	p__Proteobacteria(100)	c__Alphaproteobacteria(100)	o__Rickettsiales(100)	f__mitochondria(100)	g__Cyanidioschyzon(100)	s__merolae(100)	0	0	0	0	0	0	0	0	0	0	0	0	0	0	0	0	0	0	0	0	0	0	9e-06	1.9e-05	0	0
	Otu001467	k__Bacteria(100)	p__Proteobacteria(100)	c__Alphaproteobacteria(100)	o__Rickettsiales(100)	f__mitochondria(100)	g__Cyanidioschyzon(100)	s__merolae(100)	0	0	0	0	0	0	0	0	0	0	0	0	0	0	0	0	0	0	0	0	0	0	1.9e-05	9e-06	0	0
	Otu001468	k__Bacteria(100)	p__Proteobacteria(100)	c__Alphaproteobacteria(100)	o__Rickettsiales(100)	f__mitochondria(100)	g__Cyanidioschyzon(100)	s__merolae(100)	0	0	0	0	0	0	0	0	0	0	0	0	0	0	0	0	0	0	0	0	0	0	0	2.8e-05	0	0
	Otu001470	k__Bacteria(100)	p__Proteobacteria(100)	c__Alphaproteobacteria(100)	o__Rickettsiales(100)	f__mitochondria(100)	g__Cyanidioschyzon(100)	s__merolae(100)	0	0	0	0	0	0	0	0	0	0	0	0	0	0	0	0	0	0	0	0	0	0	1.9e-05	9e-06	0	0
	Otu001476	k__Bacteria(100)	p__Proteobacteria(100)	c__Alphaproteobacteria(100)	o__Rickettsiales(100)	f__mitochondria(100)	g__Cyanidioschyzon(100)	s__merolae(100)	0	0	0	0	0	0	0	0	0	0	0	0	0	0	0	0	0	0	0	0	0	0	2.8e-05	0	0	0
	Otu001477	k__Bacteria(100)	p__Proteobacteria(100)	c__Alphaproteobacteria(100)	o__Rickettsiales(100)	f__mitochondria(100)	g__Cyanidioschyzon(100)	s__merolae(100)	0	0	0	0	0	0	0	0	0	0	0	0	0	0	0	0	0	0	0	0	0	0	2.8e-05	0	0	0
	Otu001493	k__Bacteria(100)	p__Proteobacteria(100)	c__Alphaproteobacteria(100)	o__Rickettsiales(100)	f__mitochondria(100)	g__Acanthamoeba(100)	s__castellanii(100)	0	0	0	0	0	0	0	0	0	0	0	0	0	0	3e-05	0	0	0	0	0	0	0	0	0	0	0
	Otu001505	k__Bacteria(100)	p__Proteobacteria(100)	c__Alphaproteobacteria(100)	o__Rickettsiales(100)	f__mitochondria(100)	g__Cyanidioschyzon(100)	s__merolae(100)	0	0	0	0	0	0	0	0	0	0	0	0	0	0	0	0	0	0	0	0	0	0	1.9e-05	9e-06	0	0
	Otu001517	k__Bacteria(100)	p__Proteobacteria(100)	c__Alphaproteobacteria(100)	o__Rickettsiales(100)	f__mitochondria(100)	g__Acanthamoeba(100)	s__castellanii(100)	0	0	0	0	0	0	0	0	0	0	0	0	0	0	3e-05	0	0	0	0	0	0	0	0	0	0	0
	Otu001525	k__Bacteria(100)	p__Proteobacteria(100)	c__Alphaproteobacteria(100)	o__Rickettsiales(100)	f__mitochondria(100)	g__Cyanidioschyzon(100)	s__merolae(100)	0	0	0	0	0	0	0	0	0	0	0	0	0	0	0	0	0	0	0	0	0	0	1.9e-05	9e-06	0	0
	Otu001578	k__Bacteria(100)	p__Proteobacteria(100)	c__Alphaproteobacteria(100)	o__Rickettsiales(100)	f__mitochondria(100)	g__Vermamoeba(100)	s__vermiformis(100)	0	0	0	0	0	0	2.9e-05	0	0	0	0	0	0	0	0	0	0	0	0	0	0	0	0	0	0	0
	Otu001595	k__Bacteria(100)	p__Proteobacteria(100)	c__Alphaproteobacteria(100)	o__Rickettsiales(100)	f__mitochondria(100)	g__Vermamoeba(100)	s__vermiformis(100)	0	0	0	0	0	0	2.9e-05	0	0	0	0	0	0	0	0	0	0	0	0	0	0	0	0	0	0	0
	Otu001598	k__Bacteria(100)	p__Proteobacteria(100)	c__Alphaproteobacteria(100)	o__Rickettsiales(100)	f__mitochondria(100)	g__Acanthamoeba(100)	s__castellanii(100)	0	0	0	0	0	0	0	0	0	0	0	0	0	0	3e-05	0	0	0	0	0	0	0	0	0	0	0
	Otu001601	k__Bacteria(100)	p__Proteobacteria(100)	c__Alphaproteobacteria(100)	o__Rickettsiales(100)	f__mitochondria(100)	g__Acanthamoeba(100)	s__castellanii(100)	0	0	0	0	0	0	0	0	0	0	0	0	0	0	3e-05	0	0	0	0	0	0	0	0	0	0	0
	Otu001633	k__Bacteria(100)	p__Proteobacteria(100)	c__Alphaproteobacteria(100)	o__Rickettsiales(100)	f__mitochondria(100)	g__Acanthamoeba(100)	s__castellanii(100)	0	0	0	0	0	0	0	0	0	0	0	0	0	0	2e-05	0	0	0	0	0	0	0	0	0	0	0
	Otu001634	k__Bacteria(100)	p__Proteobacteria(100)	c__Alphaproteobacteria(100)	o__Rickettsiales(100)	f__mitochondria(100)	g__Acanthamoeba(100)	s__castellanii(100)	0	0	0	0	0	0	0	0	0	0	0	0	0	0	2e-05	0	0	0	0	0	0	0	0	0	0	0
	Otu001635	k__Bacteria(100)	p__Proteobacteria(100)	c__Alphaproteobacteria(100)	o__Rickettsiales(100)	f__mitochondria(100)	g__Cyanidioschyzon(100)	s__merolae(100)	0	0	0	0	0	0	0	0	0	0	0	0	0	0	0	0	0	0	0	0	0	0	1.9e-05	0	0	0
	Otu001636	k__Bacteria(100)	p__Proteobacteria(100)	c__Alphaproteobacteria(100)	o__Rickettsiales(100)	f__mitochondria(100)	g__Cyanidioschyzon(100)	s__merolae(100)	0	0	0	0	0	0	0	0	0	0	0	0	0	0	0	0	0	0	0	0	0	0	1.9e-05	0	0	0
	Otu001637	k__Bacteria(100)	p__Proteobacteria(100)	c__Alphaproteobacteria(100)	o__Rickettsiales(100)	f__mitochondria(100)	g__Cyanidioschyzon(100)	s__merolae(100)	0	0	0	0	0	0	0	0	0	0	0	0	0	0	0	0	0	0	0	0	0	0	1.9e-05	0	0	0
	Otu001638	k__Bacteria(100)	p__Proteobacteria(100)	c__Alphaproteobacteria(100)	o__Rickettsiales(100)	f__mitochondria(100)	g__Cyanidioschyzon(100)	s__merolae(100)	0	0	0	0	0	0	0	0	0	0	0	0	0	0	0	0	0	0	0	0	0	0	1.9e-05	0	0	0
	Otu001640	k__Bacteria(100)	p__Proteobacteria(100)	c__Alphaproteobacteria(100)	o__Rickettsiales(100)	f__mitochondria(100)	g__Acanthamoeba(100)	s__castellanii(100)	0	0	0	0	0	0	0	0	0	0	0	0	0	0	2e-05	0	0	0	0	0	0	0	0	0	0	0
	Otu001641	k__Bacteria(100)	p__Proteobacteria(100)	c__Alphaproteobacteria(100)	o__Rickettsiales(100)	f__mitochondria(100)	g__Acanthamoeba(100)	s__castellanii(100)	0	0	0	0	0	0	0	0	0	0	0	0	0	0	2e-05	0	0	0	0	0	0	0	0	0	0	0
	Otu001642	k__Bacteria(100)	p__Proteobacteria(100)	c__Alphaproteobacteria(100)	o__Rickettsiales(100)	f__mitochondria(100)	g__Acanthamoeba(100)	s__castellanii(100)	0	0	0	0	0	0	0	0	0	0	0	0	0	0	2e-05	0	0	0	0	0	0	0	0	0	0	0
	Otu001643	k__Bacteria(100)	p__Proteobacteria(100)	c__Alphaproteobacteria(100)	o__Rickettsiales(100)	f__mitochondria(100)	g__Cyanidioschyzon(100)	s__merolae(100)	0	0	0	0	0	0	0	0	0	0	0	0	0	0	0	0	0	0	0	0	0	0	1.9e-05	0	0	0
	Otu001644	k__Bacteria(100)	p__Proteobacteria(100)	c__Alphaproteobacteria(100)	o__Rickettsiales(100)	f__mitochondria(100)	g__Cyanidioschyzon(100)	s__merolae(100)	0	0	0	0	0	0	0	0	0	0	0	0	0	0	0	0	0	0	0	0	0	0	1.9e-05	0	0	0
	Otu001646	k__Bacteria(100)	p__Proteobacteria(100)	c__Alphaproteobacteria(100)	o__Rickettsiales(100)	f__mitochondria(100)	g__Cyanidioschyzon(100)	s__merolae(100)	0	0	0	0	0	0	0	0	0	0	0	0	0	0	0	0	0	0	0	0	0	0	0	1.9e-05	0	0
	Otu001647	k__Bacteria(100)	p__Proteobacteria(100)	c__Alphaproteobacteria(100)	o__Rickettsiales(100)	f__mitochondria(100)	g__Cyanidioschyzon(100)	s__merolae(100)	0	0	0	0	0	0	0	0	0	0	0	0	0	0	0	0	0	0	0	0	0	0	1.9e-05	0	0	0
	Otu001648	k__Bacteria(100)	p__Proteobacteria(100)	c__Alphaproteobacteria(100)	o__Rickettsiales(100)	f__mitochondria(100)	g__Cyanidioschyzon(100)	s__merolae(100)	0	0	0	0	0	0	0	0	0	0	0	0	0	0	0	0	0	0	0	0	0	0	1.9e-05	0	0	0
	Otu001652	k__Bacteria(100)	p__Proteobacteria(100)	c__Alphaproteobacteria(100)	o__Rickettsiales(100)	f__mitochondria(100)	f__mitochondria_unclassified(100)		0	0	0	0	0	0	0	0	0	0	0	0	0	1.7e-05	0	0	0	0	0	0	0	0	0	0	0	0
	Otu001655	k__Bacteria(100)	p__Proteobacteria(100)	c__Alphaproteobacteria(100)	o__Rickettsiales(100)	f__mitochondria(100)	g__Cyanidioschyzon(100)	s__merolae(100)	0	0	0	0	0	0	0	0	0	0	0	0	0	0	0	0	0	0	0	0	0	0	1.9e-05	0	0	0
	Otu001662	k__Bacteria(100)	p__Proteobacteria(100)	c__Alphaproteobacteria(100)	o__Rickettsiales(100)	f__mitochondria(100)	g__Cyanidioschyzon(100)	s__merolae(100)	0	0	0	0	0	0	0	0	0	0	0	0	0	0	0	0	0	0	0	0	0	0	1.9e-05	0	0	0
	Otu001664	k__Bacteria(100)	p__Proteobacteria(100)	c__Alphaproteobacteria(100)	o__Rickettsiales(100)	f__mitochondria(100)	g__Vermamoeba(100)	s__vermiformis(100)	0	0	0	0	0	0	1.9e-05	0	0	0	0	0	0	0	0	0	0	0	0	0	0	0	0	0	0	0
	Otu001667	k__Bacteria(100)	p__Proteobacteria(100)	c__Alphaproteobacteria(100)	o__Rickettsiales(100)	f__mitochondria(100)	g__Cyanidioschyzon(100)	s__merolae(100)	0	0	0	0	0	0	0	0	0	0	0	0	0	0	0	0	0	0	0	0	0	0	9e-06	9e-06	0	0
	Otu001670	k__Bacteria(100)	p__Proteobacteria(100)	c__Alphaproteobacteria(100)	o__Rickettsiales(100)	f__mitochondria(100)	g__Vermamoeba(100)	s__vermiformis(100)	0	0	0	0	0	0	1.9e-05	0	0	0	0	0	0	0	0	0	0	0	0	0	0	0	0	0	0	0
	Otu001672	k__Bacteria(100)	p__Proteobacteria(100)	c__Alphaproteobacteria(100)	o__Rickettsiales(100)	f__mitochondria(100)	g__Cyanidioschyzon(100)	s__merolae(100)	0	0	0	0	0	0	0	0	0	0	0	0	0	0	0	0	0	0	0	0	0	0	1.9e-05	0	0	0
	Otu001673	k__Bacteria(100)	p__Proteobacteria(100)	c__Alphaproteobacteria(100)	o__Rickettsiales(100)	f__mitochondria(100)	g__Vermamoeba(100)	s__vermiformis(100)	0	0	0	0	0	0	1.9e-05	0	0	0	0	0	0	0	0	0	0	0	0	0	0	0	0	0	0	0
	Otu001674	k__Bacteria(100)	p__Proteobacteria(100)	c__Alphaproteobacteria(100)	o__Rickettsiales(100)	f__mitochondria(100)	g__Cyanidioschyzon(100)	s__merolae(100)	0	0	0	0	0	0	0	0	0	0	0	0	0	0	0	0	0	0	0	0	0	0	1.9e-05	0	0	0
	Otu001678	k__Bacteria(100)	p__Proteobacteria(100)	c__Alphaproteobacteria(100)	o__Rickettsiales(100)	f__mitochondria(100)	g__Cyanidioschyzon(100)	s__merolae(100)	0	0	0	0	0	0	0	0	0	0	0	0	0	0	0	0	0	0	0	0	0	0	9e-06	9e-06	0	0
	Otu001681	k__Bacteria(100)	p__Proteobacteria(100)	c__Alphaproteobacteria(100)	o__Rickettsiales(100)	f__mitochondria(100)	g__Acanthamoeba(100)	s__castellanii(100)	0	0	0	0	0	0	0	0	0	0	0	0	0	0	2e-05	0	0	0	0	0	0	0	0	0	0	0
	Otu001682	k__Bacteria(100)	p__Proteobacteria(100)	c__Alphaproteobacteria(100)	o__Rickettsiales(100)	f__mitochondria(100)	g__Vermamoeba(100)	s__vermiformis(100)	0	0	0	0	0	0	1.9e-05	0	0	0	0	0	0	0	0	0	0	0	0	0	0	0	0	0	0	0
	Otu001683	k__Bacteria(100)	p__Proteobacteria(100)	c__Alphaproteobacteria(100)	o__Rickettsiales(100)	f__mitochondria(100)	g__Acanthamoeba(100)	s__castellanii(100)	0	0	0	0	0	0	0	0	0	0	0	0	0	0	2e-05	0	0	0	0	0	0	0	0	0	0	0
	Otu001684	k__Bacteria(100)	p__Proteobacteria(100)	c__Alphaproteobacteria(100)	o__Rickettsiales(100)	f__mitochondria(100)	g__Cyanidioschyzon(100)	s__merolae(100)	0	0	0	0	0	0	0	0	0	0	0	0	0	0	0	0	0	0	0	0	0	0	0	1.9e-05	0	0
	Otu001685	k__Bacteria(100)	p__Proteobacteria(100)	c__Alphaproteobacteria(100)	o__Rickettsiales(100)	f__mitochondria(100)	g__Cyanidioschyzon(100)	s__merolae(100)	0	0	0	0	0	0	0	0	0	0	0	0	0	0	0	0	0	0	0	0	0	0	9e-06	9e-06	0	0
	Otu001688	k__Bacteria(100)	p__Proteobacteria(100)	c__Alphaproteobacteria(100)	o__Rickettsiales(100)	f__mitochondria(100)	g__Vermamoeba(100)	s__vermiformis(100)	0	0	0	0	0	0	1.9e-05	0	0	0	0	0	0	0	0	0	0	0	0	0	0	0	0	0	0	0
	Otu001699	k__Bacteria(100)	p__Proteobacteria(100)	c__Alphaproteobacteria(100)	o__Rickettsiales(100)	f__mitochondria(100)	g__Cyanidioschyzon(100)	s__merolae(100)	0	0	0	0	0	0	0	0	0	0	0	0	0	0	0	0	0	0	0	0	0	0	9e-06	9e-06	0	0
	Otu001703	k__Bacteria(100)	p__Proteobacteria(100)	c__Alphaproteobacteria(100)	o__Rickettsiales(100)	f__mitochondria(100)	g__Cyanidioschyzon(100)	s__merolae(100)	0	0	0	0	0	0	0	0	0	0	0	0	0	0	0	0	0	0	0	0	0	0	9e-06	9e-06	0	0
	Otu001704	k__Bacteria(100)	p__Proteobacteria(100)	c__Alphaproteobacteria(100)	o__Rickettsiales(100)	f__mitochondria(100)	g__Acanthamoeba(100)	s__castellanii(100)	0	0	0	0	0	0	0	0	0	0	0	0	0	0	2e-05	0	0	0	0	0	0	0	0	0	0	0
	Otu001705	k__Bacteria(100)	p__Proteobacteria(100)	c__Alphaproteobacteria(100)	o__Rickettsiales(100)	f__mitochondria(100)	g__Cyanidioschyzon(100)	s__merolae(100)	0	0	0	0	0	0	0	0	0	0	0	0	0	0	0	0	0	0	0	0	0	0	9e-06	9e-06	0	0
	Otu004876	k__Bacteria(100)	p__Proteobacteria(100)	c__Alphaproteobacteria(100)	o__Rickettsiales(100)	f__mitochondria(100)	g__Cyanidioschyzon(100)	s__merolae(100)	0	0	0	0	0	0	0	0	0	0	0	0	0	0	0	0	0	0	0	0	0	0	9e-06	0	0	0
	Otu004877	k__Bacteria(100)	p__Proteobacteria(100)	c__Alphaproteobacteria(100)	o__Rickettsiales(100)	f__mitochondria(100)	g__Cyanidioschyzon(100)	s__merolae(100)	0	0	0	0	0	0	0	0	0	0	0	0	0	0	0	0	0	0	0	0	0	0	9e-06	0	0	0
	Otu004878	k__Bacteria(100)	p__Proteobacteria(100)	c__Alphaproteobacteria(100)	o__Rickettsiales(100)	f__mitochondria(100)	g__Cyanidioschyzon(100)	s__merolae(100)	0	0	0	0	0	0	0	0	0	0	0	0	0	0	0	0	0	0	0	0	0	0	9e-06	0	0	0
	Otu004879	k__Bacteria(100)	p__Proteobacteria(100)	c__Alphaproteobacteria(100)	o__Rickettsiales(100)	f__mitochondria(100)	g__Cyanidioschyzon(100)	s__merolae(100)	0	0	0	0	0	0	0	0	0	0	0	0	0	0	0	0	0	0	0	0	0	0	9e-06	0	0	0
	Otu004880	k__Bacteria(100)	p__Proteobacteria(100)	c__Alphaproteobacteria(100)	o__Rickettsiales(100)	f__mitochondria(100)	g__Cyanidioschyzon(100)	s__merolae(100)	0	0	0	0	0	0	0	0	0	0	0	0	0	0	0	0	0	0	0	0	0	0	9e-06	0	0	0
	Otu004881	k__Bacteria(100)	p__Proteobacteria(100)	c__Alphaproteobacteria(100)	o__Rickettsiales(100)	f__mitochondria(100)	g__Cyanidioschyzon(100)	s__merolae(100)	0	0	0	0	0	0	0	0	0	0	0	0	0	0	0	0	0	0	0	0	0	0	9e-06	0	0	0
	Otu004883	k__Bacteria(100)	p__Proteobacteria(100)	c__Alphaproteobacteria(100)	o__Rickettsiales(100)	f__mitochondria(100)	g__Vermamoeba(100)	s__vermiformis(100)	0	0	0	0	0	0	1e-05	0	0	0	0	0	0	0	0	0	0	0	0	0	0	0	0	0	0	0
	Otu004884	k__Bacteria(100)	p__Proteobacteria(100)	c__Alphaproteobacteria(100)	o__Rickettsiales(100)	f__mitochondria(100)	g__Cyanidioschyzon(100)	s__merolae(100)	0	0	0	0	0	0	0	0	0	0	0	0	0	0	0	0	0	0	0	0	0	0	9e-06	0	0	0
	Otu004885	k__Bacteria(100)	p__Proteobacteria(100)	c__Alphaproteobacteria(100)	o__Rickettsiales(100)	f__mitochondria(100)	g__Cyanidioschyzon(100)	s__merolae(100)	0	0	0	0	0	0	0	0	0	0	0	0	0	0	0	0	0	0	0	0	0	0	9e-06	0	0	0
	Otu004886	k__Bacteria(100)	p__Proteobacteria(100)	c__Alphaproteobacteria(100)	o__Rickettsiales(100)	f__mitochondria(100)	g__Cyanidioschyzon(100)	s__merolae(100)	0	0	0	0	0	0	0	0	0	0	0	0	0	0	0	0	0	0	0	0	0	0	9e-06	0	0	0
	Otu004888	k__Bacteria(100)	p__Proteobacteria(100)	c__Alphaproteobacteria(100)	o__Rickettsiales(100)	f__mitochondria(100)	g__Cyanidioschyzon(100)	s__merolae(100)	0	0	0	0	0	0	0	0	0	0	0	0	0	0	0	0	0	0	0	0	0	0	9e-06	0	0	0
	Otu004889	k__Bacteria(100)	p__Proteobacteria(100)	c__Alphaproteobacteria(100)	o__Rickettsiales(100)	f__mitochondria(100)	g__Cyanidioschyzon(100)	s__merolae(100)	0	0	0	0	0	0	0	0	0	0	0	0	0	0	0	0	0	0	0	0	0	0	9e-06	0	0	0
	Otu004890	k__Bacteria(100)	p__Proteobacteria(100)	c__Alphaproteobacteria(100)	o__Rickettsiales(100)	f__mitochondria(100)	g__Cyanidioschyzon(100)	s__merolae(100)	0	0	0	0	0	0	0	0	0	0	0	0	0	0	0	0	0	0	0	0	0	0	9e-06	0	0	0
	Otu004891	k__Bacteria(100)	p__Proteobacteria(100)	c__Alphaproteobacteria(100)	o__Rickettsiales(100)	f__mitochondria(100)	g__Cyanidioschyzon(100)	s__merolae(100)	0	0	0	0	0	0	0	0	0	0	0	0	0	0	0	0	0	0	0	0	0	0	9e-06	0	0	0
	Otu004892	k__Bacteria(100)	p__Proteobacteria(100)	c__Alphaproteobacteria(100)	o__Rickettsiales(100)	f__mitochondria(100)	g__Vermamoeba(100)	s__vermiformis(100)	0	0	0	0	0	0	1e-05	0	0	0	0	0	0	0	0	0	0	0	0	0	0	0	0	0	0	0
	Otu004893	k__Bacteria(100)	p__Proteobacteria(100)	c__Alphaproteobacteria(100)	o__Rickettsiales(100)	f__mitochondria(100)	g__Vermamoeba(100)	s__vermiformis(100)	0	0	0	0	0	0	1e-05	0	0	0	0	0	0	0	0	0	0	0	0	0	0	0	0	0	0	0
	Otu004894	k__Bacteria(100)	p__Proteobacteria(100)	c__Alphaproteobacteria(100)	o__Rickettsiales(100)	f__mitochondria(100)	g__Cyanidioschyzon(100)	s__merolae(100)	0	0	0	0	0	0	0	0	0	0	0	0	0	0	0	0	0	0	0	0	0	0	9e-06	0	0	0
	Otu004895	k__Bacteria(100)	p__Proteobacteria(100)	c__Alphaproteobacteria(100)	o__Rickettsiales(100)	f__mitochondria(100)	g__Cyanidioschyzon(100)	s__merolae(100)	0	0	0	0	0	0	0	0	0	0	0	0	0	0	0	0	0	0	0	0	0	0	9e-06	0	0	0
	Otu004896	k__Bacteria(100)	p__Proteobacteria(100)	c__Alphaproteobacteria(100)	o__Rickettsiales(100)	f__mitochondria(100)	g__Cyanidioschyzon(100)	s__merolae(100)	0	0	0	0	0	0	0	0	0	0	0	0	0	0	0	0	0	0	0	0	0	0	9e-06	0	0	0
	Otu004897	k__Bacteria(100)	p__Proteobacteria(100)	c__Alphaproteobacteria(100)	o__Rickettsiales(100)	f__mitochondria(100)	g__Vermamoeba(100)	s__vermiformis(100)	0	0	0	0	0	0	1e-05	0	0	0	0	0	0	0	0	0	0	0	0	0	0	0	0	0	0	0
	Otu004898	k__Bacteria(100)	p__Proteobacteria(100)	c__Alphaproteobacteria(100)	o__Rickettsiales(100)	f__mitochondria(100)	g__Cyanidioschyzon(100)	s__merolae(100)	0	0	0	0	0	0	0	0	0	0	0	0	0	0	0	0	0	0	0	0	0	0	9e-06	0	0	0
	Otu004899	k__Bacteria(100)	p__Proteobacteria(100)	c__Alphaproteobacteria(100)	o__Rickettsiales(100)	f__mitochondria(100)	g__Vermamoeba(100)	s__vermiformis(100)	0	0	0	0	0	0	1e-05	0	0	0	0	0	0	0	0	0	0	0	0	0	0	0	0	0	0	0
	Otu004900	k__Bacteria(100)	p__Proteobacteria(100)	c__Alphaproteobacteria(100)	o__Rickettsiales(100)	f__mitochondria(100)	g__Cyanidioschyzon(100)	s__merolae(100)	0	0	0	0	0	0	0	0	0	0	0	0	0	0	0	0	0	0	0	0	0	0	9e-06	0	0	0
	Otu004901	k__Bacteria(100)	p__Proteobacteria(100)	c__Alphaproteobacteria(100)	o__Rickettsiales(100)	f__mitochondria(100)	g__Cyanidioschyzon(100)	s__merolae(100)	0	0	0	0	0	0	0	0	0	0	0	0	0	0	0	0	0	0	0	0	0	0	9e-06	0	0	0
	Otu004902	k__Bacteria(100)	p__Proteobacteria(100)	c__Alphaproteobacteria(100)	o__Rickettsiales(100)	f__mitochondria(100)	g__Cyanidioschyzon(100)	s__merolae(100)	0	0	0	0	0	0	0	0	0	0	0	0	0	0	0	0	0	0	0	0	0	0	9e-06	0	0	0
	Otu004903	k__Bacteria(100)	p__Proteobacteria(100)	c__Alphaproteobacteria(100)	o__Rickettsiales(100)	f__mitochondria(100)	g__Cyanidioschyzon(100)	s__merolae(100)	0	0	0	0	0	0	0	0	0	0	0	0	0	0	0	0	0	0	0	0	0	0	9e-06	0	0	0
	Otu004904	k__Bacteria(100)	p__Proteobacteria(100)	c__Alphaproteobacteria(100)	o__Rickettsiales(100)	f__mitochondria(100)	g__Cyanidioschyzon(100)	s__merolae(100)	0	0	0	0	0	0	0	0	0	0	0	0	0	0	0	0	0	0	0	0	0	0	9e-06	0	0	0
	Otu004906	k__Bacteria(100)	p__Proteobacteria(100)	c__Alphaproteobacteria(100)	o__Rickettsiales(100)	f__mitochondria(100)	g__Cyanidioschyzon(100)	s__merolae(100)	0	0	0	0	0	0	0	0	0	0	0	0	0	0	0	0	0	0	0	0	0	0	0	9e-06	0	0
	Otu004907	k__Bacteria(100)	p__Proteobacteria(100)	c__Alphaproteobacteria(100)	o__Rickettsiales(100)	f__mitochondria(100)	g__Vermamoeba(100)	s__vermiformis(100)	0	0	0	0	0	0	1e-05	0	0	0	0	0	0	0	0	0	0	0	0	0	0	0	0	0	0	0
	Otu004908	k__Bacteria(100)	p__Proteobacteria(100)	c__Alphaproteobacteria(100)	o__Rickettsiales(100)	f__mitochondria(100)	g__Cyanidioschyzon(100)	s__merolae(100)	0	0	0	0	0	0	0	0	0	0	0	0	0	0	0	0	0	0	0	0	0	0	9e-06	0	0	0
	Otu004909	k__Bacteria(100)	p__Proteobacteria(100)	c__Alphaproteobacteria(100)	o__Rickettsiales(100)	f__mitochondria(100)	g__Cyanidioschyzon(100)	s__merolae(100)	0	0	0	0	0	0	0	0	0	0	0	0	0	0	0	0	0	0	0	0	0	0	9e-06	0	0	0
	Otu004910	k__Bacteria(100)	p__Proteobacteria(100)	c__Alphaproteobacteria(100)	o__Rickettsiales(100)	f__mitochondria(100)	g__Cyanidioschyzon(100)	s__merolae(100)	0	0	0	0	0	0	0	0	0	0	0	0	0	0	0	0	0	0	0	0	0	0	9e-06	0	0	0
	Otu004911	k__Bacteria(100)	p__Proteobacteria(100)	c__Alphaproteobacteria(100)	o__Rickettsiales(100)	f__mitochondria(100)	g__Cyanidioschyzon(100)	s__merolae(100)	0	0	0	0	0	0	0	0	0	0	0	0	0	0	0	0	0	0	0	0	0	0	9e-06	0	0	0
	Otu004912	k__Bacteria(100)	p__Proteobacteria(100)	c__Alphaproteobacteria(100)	o__Rickettsiales(100)	f__mitochondria(100)	g__Cyanidioschyzon(100)	s__merolae(100)	0	0	0	0	0	0	0	0	0	0	0	0	0	0	0	0	0	0	0	0	0	0	0	9e-06	0	0
	Otu004913	k__Bacteria(100)	p__Proteobacteria(100)	c__Alphaproteobacteria(100)	o__Rickettsiales(100)	f__mitochondria(100)	g__Cyanidioschyzon(100)	s__merolae(100)	0	0	0	0	0	0	0	0	0	0	0	0	0	0	0	0	0	0	0	0	0	0	0	9e-06	0	0
	Otu004914	k__Bacteria(100)	p__Proteobacteria(100)	c__Alphaproteobacteria(100)	o__Rickettsiales(100)	f__mitochondria(100)	g__Cyanidioschyzon(100)	s__merolae(100)	0	0	0	0	0	0	0	0	0	0	0	0	0	0	0	0	0	0	0	0	0	0	9e-06	0	0	0
	Otu004915	k__Bacteria(100)	p__Proteobacteria(100)	c__Alphaproteobacteria(100)	o__Rickettsiales(100)	f__mitochondria(100)	g__Cyanidioschyzon(100)	s__merolae(100)	0	0	0	0	0	0	0	0	0	0	0	0	0	0	0	0	0	0	0	0	0	0	0	9e-06	0	0
	Otu004916	k__Bacteria(100)	p__Proteobacteria(100)	c__Alphaproteobacteria(100)	o__Rickettsiales(100)	f__mitochondria(100)	g__Cyanidioschyzon(100)	s__merolae(100)	0	0	0	0	0	0	0	0	0	0	0	0	0	0	0	0	0	0	0	0	0	0	9e-06	0	0	0
	Otu004917	k__Bacteria(100)	p__Proteobacteria(100)	c__Alphaproteobacteria(100)	o__Rickettsiales(100)	f__mitochondria(100)	g__Cyanidioschyzon(100)	s__merolae(100)	0	0	0	0	0	0	0	0	0	0	0	0	0	0	0	0	0	0	0	0	0	0	9e-06	0	0	0
	Otu004918	k__Bacteria(100)	p__Proteobacteria(100)	c__Alphaproteobacteria(100)	o__Rickettsiales(100)	f__mitochondria(100)	g__Vermamoeba(100)	s__vermiformis(100)	0	0	0	0	0	0	1e-05	0	0	0	0	0	0	0	0	0	0	0	0	0	0	0	0	0	0	0
	Otu004919	k__Bacteria(100)	p__Proteobacteria(100)	c__Alphaproteobacteria(100)	o__Rickettsiales(100)	f__mitochondria(100)	g__Cyanidioschyzon(100)	s__merolae(100)	0	0	0	0	0	0	0	0	0	0	0	0	0	0	0	0	0	0	0	0	0	0	9e-06	0	0	0
	Otu004920	k__Bacteria(100)	p__Proteobacteria(100)	c__Alphaproteobacteria(100)	o__Rickettsiales(100)	f__mitochondria(100)	g__Cyanidioschyzon(100)	s__merolae(100)	0	0	0	0	0	0	0	0	0	0	0	0	0	0	0	0	0	0	0	0	0	0	9e-06	0	0	0
	Otu004921	k__Bacteria(100)	p__Proteobacteria(100)	c__Alphaproteobacteria(100)	o__Rickettsiales(100)	f__mitochondria(100)	g__Cyanidioschyzon(100)	s__merolae(100)	0	0	0	0	0	0	0	0	0	0	0	0	0	0	0	0	0	0	0	0	0	0	9e-06	0	0	0
	Otu004922	k__Bacteria(100)	p__Proteobacteria(100)	c__Alphaproteobacteria(100)	o__Rickettsiales(100)	f__mitochondria(100)	g__Cyanidioschyzon(100)	s__merolae(100)	0	0	0	0	0	0	0	0	0	0	0	0	0	0	0	0	0	0	0	0	0	0	0	9e-06	0	0
	Otu004923	k__Bacteria(100)	p__Proteobacteria(100)	c__Alphaproteobacteria(100)	o__Rickettsiales(100)	f__mitochondria(100)	g__Cyanidioschyzon(100)	s__merolae(100)	0	0	0	0	0	0	0	0	0	0	0	0	0	0	0	0	0	0	0	0	0	0	9e-06	0	0	0
	Otu004924	k__Bacteria(100)	p__Proteobacteria(100)	c__Alphaproteobacteria(100)	o__Rickettsiales(100)	f__mitochondria(100)	g__Cyanidioschyzon(100)	s__merolae(100)	0	0	0	0	0	0	0	0	0	0	0	0	0	0	0	0	0	0	0	0	0	0	9e-06	0	0	0
	Otu004925	k__Bacteria(100)	p__Proteobacteria(100)	c__Alphaproteobacteria(100)	o__Rickettsiales(100)	f__mitochondria(100)	g__Cyanidioschyzon(100)	s__merolae(100)	0	0	0	0	0	0	0	0	0	0	0	0	0	0	0	0	0	0	0	0	0	0	9e-06	0	0	0
	Otu004926	k__Bacteria(100)	p__Proteobacteria(100)	c__Alphaproteobacteria(100)	o__Rickettsiales(100)	f__mitochondria(100)	g__Cyanidioschyzon(100)	s__merolae(100)	0	0	0	0	0	0	0	0	0	0	0	0	0	0	0	0	0	0	0	0	0	0	0	9e-06	0	0
	Otu004927	k__Bacteria(100)	p__Proteobacteria(100)	c__Alphaproteobacteria(100)	o__Rickettsiales(100)	f__mitochondria(100)	g__Cyanidioschyzon(100)	s__merolae(100)	0	0	0	0	0	0	0	0	0	0	0	0	0	0	0	0	0	0	0	0	0	0	9e-06	0	0	0
	Otu004928	k__Bacteria(100)	p__Proteobacteria(100)	c__Alphaproteobacteria(100)	o__Rickettsiales(100)	f__mitochondria(100)	g__Cyanidioschyzon(100)	s__merolae(100)	0	0	0	0	0	0	0	0	0	0	0	0	0	0	0	0	0	0	0	0	0	0	9e-06	0	0	0
	Otu004929	k__Bacteria(100)	p__Proteobacteria(100)	c__Alphaproteobacteria(100)	o__Rickettsiales(100)	f__mitochondria(100)	g__Cyanidioschyzon(100)	s__merolae(100)	0	0	0	0	0	0	0	0	0	0	0	0	0	0	0	0	0	0	0	0	0	0	9e-06	0	0	0
	Otu004930	k__Bacteria(100)	p__Proteobacteria(100)	c__Alphaproteobacteria(100)	o__Rickettsiales(100)	f__mitochondria(100)	g__Cyanidioschyzon(100)	s__merolae(100)	0	0	0	0	0	0	0	0	0	0	0	0	0	0	0	0	0	0	0	0	0	0	9e-06	0	0	0
	Otu004931	k__Bacteria(100)	p__Proteobacteria(100)	c__Alphaproteobacteria(100)	o__Rickettsiales(100)	f__mitochondria(100)	g__Cyanidioschyzon(100)	s__merolae(100)	0	0	0	0	0	0	0	0	0	0	0	0	0	0	0	0	0	0	0	0	0	0	9e-06	0	0	0
	Otu004932	k__Bacteria(100)	p__Proteobacteria(100)	c__Alphaproteobacteria(100)	o__Rickettsiales(100)	f__mitochondria(100)	g__Cyanidioschyzon(100)	s__merolae(100)	0	0	0	0	0	0	0	0	0	0	0	0	0	0	0	0	0	0	0	0	0	0	0	9e-06	0	0
	Otu004933	k__Bacteria(100)	p__Proteobacteria(100)	c__Alphaproteobacteria(100)	o__Rickettsiales(100)	f__mitochondria(100)	g__Cyanidioschyzon(100)	s__merolae(100)	0	0	0	0	0	0	0	0	0	0	0	0	0	0	0	0	0	0	1.4e-05	0	0	0	0	0	0	0
	Otu004934	k__Bacteria(100)	p__Proteobacteria(100)	c__Alphaproteobacteria(100)	o__Rickettsiales(100)	f__mitochondria(100)	g__Vermamoeba(100)	s__vermiformis(100)	0	0	0	0	0	0	1e-05	0	0	0	0	0	0	0	0	0	0	0	0	0	0	0	0	0	0	0
	Otu004935	k__Bacteria(100)	p__Proteobacteria(100)	c__Alphaproteobacteria(100)	o__Rickettsiales(100)	f__mitochondria(100)	g__Vermamoeba(100)	s__vermiformis(100)	0	0	0	0	0	0	1e-05	0	0	0	0	0	0	0	0	0	0	0	0	0	0	0	0	0	0	0
	Otu004936	k__Bacteria(100)	p__Proteobacteria(100)	c__Alphaproteobacteria(100)	o__Rickettsiales(100)	f__mitochondria(100)	f__mitochondria_unclassified(100)		0	0	0	0	0	0	0	0	0	0	0	0	0	0	0	0	0	0	1.4e-05	0	0	0	0	0	0	0
	Otu004937	k__Bacteria(100)	p__Proteobacteria(100)	c__Alphaproteobacteria(100)	o__Rickettsiales(100)	f__mitochondria(100)	g__Cyanidioschyzon(100)	s__merolae(100)	0	0	0	0	0	0	0	0	0	0	0	0	0	0	0	0	0	0	0	0	0	0	0	9e-06	0	0
	Otu004938	k__Bacteria(100)	p__Proteobacteria(100)	c__Alphaproteobacteria(100)	o__Rickettsiales(100)	f__mitochondria(100)	g__Cyanidioschyzon(100)	s__merolae(100)	0	0	0	0	0	0	0	0	0	0	0	0	0	0	0	0	0	0	0	0	0	0	0	9e-06	0	0
	Otu004939	k__Bacteria(100)	p__Proteobacteria(100)	c__Alphaproteobacteria(100)	o__Rickettsiales(100)	f__mitochondria(100)	g__Cyanidioschyzon(100)	s__merolae(100)	0	0	0	0	0	0	0	0	0	0	0	0	0	0	0	0	0	0	0	0	0	0	0	9e-06	0	0
	Otu004940	k__Bacteria(100)	p__Proteobacteria(100)	c__Alphaproteobacteria(100)	o__Rickettsiales(100)	f__mitochondria(100)	g__Cyanidioschyzon(100)	s__merolae(100)	0	0	0	0	0	0	0	0	0	0	0	0	0	0	0	0	0	0	0	0	0	0	0	9e-06	0	0
	Otu004941	k__Bacteria(100)	p__Proteobacteria(100)	c__Alphaproteobacteria(100)	o__Rickettsiales(100)	f__mitochondria(100)	g__Cyanidioschyzon(100)	s__merolae(100)	0	0	0	0	0	0	0	0	0	0	0	0	0	0	0	0	0	0	0	0	0	0	0	9e-06	0	0
	Otu004942	k__Bacteria(100)	p__Proteobacteria(100)	c__Alphaproteobacteria(100)	o__Rickettsiales(100)	f__mitochondria(100)	g__Cyanidioschyzon(100)	s__merolae(100)	0	0	0	0	0	0	0	0	0	0	0	0	0	0	0	0	0	0	0	0	0	0	0	9e-06	0	0
	Otu004943	k__Bacteria(100)	p__Proteobacteria(100)	c__Alphaproteobacteria(100)	o__Rickettsiales(100)	f__mitochondria(100)	g__Cyanidioschyzon(100)	s__merolae(100)	0	0	0	0	0	0	0	0	0	0	0	0	0	0	0	0	0	0	0	0	0	0	0	9e-06	0	0
	Otu004945	k__Bacteria(100)	p__Proteobacteria(100)	c__Alphaproteobacteria(100)	o__Rickettsiales(100)	f__mitochondria(100)	g__Vermamoeba(100)	s__vermiformis(100)	0	0	0	0	0	0	1e-05	0	0	0	0	0	0	0	0	0	0	0	0	0	0	0	0	0	0	0
	Otu004946	k__Bacteria(100)	p__Proteobacteria(100)	c__Alphaproteobacteria(100)	o__Rickettsiales(100)	f__mitochondria(100)	g__Vermamoeba(100)	s__vermiformis(100)	0	0	0	0	0	0	1e-05	0	0	0	0	0	0	0	0	0	0	0	0	0	0	0	0	0	0	0
	Otu004947	k__Bacteria(100)	p__Proteobacteria(100)	c__Alphaproteobacteria(100)	o__Rickettsiales(100)	f__mitochondria(100)	g__Acanthamoeba(100)	s__castellanii(100)	0	0	0	0	0	0	0	0	0	0	0	0	0	0	1e-05	0	0	0	0	0	0	0	0	0	0	0
	Otu004948	k__Bacteria(100)	p__Proteobacteria(100)	c__Alphaproteobacteria(100)	o__Rickettsiales(100)	f__mitochondria(100)	g__Cyanidioschyzon(100)	s__merolae(100)	0	0	0	0	0	0	0	0	0	0	0	0	0	0	0	0	0	0	0	0	0	0	0	9e-06	0	0
	Otu004949	k__Bacteria(100)	p__Proteobacteria(100)	c__Alphaproteobacteria(100)	o__Rickettsiales(100)	f__mitochondria(100)	g__Cyanidioschyzon(100)	s__merolae(100)	0	0	0	0	0	0	0	0	0	0	0	0	0	0	0	0	0	0	0	0	0	0	0	9e-06	0	0
	Otu004950	k__Bacteria(100)	p__Proteobacteria(100)	c__Alphaproteobacteria(100)	o__Rickettsiales(100)	f__mitochondria(100)	g__Vermamoeba(100)	s__vermiformis(100)	0	0	0	0	0	0	1e-05	0	0	0	0	0	0	0	0	0	0	0	0	0	0	0	0	0	0	0
	Otu004951	k__Bacteria(100)	p__Proteobacteria(100)	c__Alphaproteobacteria(100)	o__Rickettsiales(100)	f__mitochondria(100)	g__Cyanidioschyzon(100)	s__merolae(100)	0	0	0	0	0	0	0	0	0	0	0	0	0	0	0	0	0	0	0	0	0	0	0	9e-06	0	0
	Otu004952	k__Bacteria(100)	p__Proteobacteria(100)	c__Alphaproteobacteria(100)	o__Rickettsiales(100)	f__mitochondria(100)	g__Cyanidioschyzon(100)	s__merolae(100)	0	0	0	0	0	0	0	0	0	0	0	0	0	0	0	0	0	0	0	0	0	0	0	9e-06	0	0
	Otu004953	k__Bacteria(100)	p__Proteobacteria(100)	c__Alphaproteobacteria(100)	o__Rickettsiales(100)	f__mitochondria(100)	g__Acanthamoeba(100)	s__castellanii(100)	0	0	0	0	0	0	0	0	0	0	0	0	0	0	1e-05	0	0	0	0	0	0	0	0	0	0	0
	Otu004954	k__Bacteria(100)	p__Proteobacteria(100)	c__Alphaproteobacteria(100)	o__Rickettsiales(100)	f__mitochondria(100)	g__Cyanidioschyzon(100)	s__merolae(100)	0	0	0	0	0	0	0	0	0	0	0	0	0	0	0	0	0	0	0	0	0	0	0	9e-06	0	0
	Otu004955	k__Bacteria(100)	p__Proteobacteria(100)	c__Alphaproteobacteria(100)	o__Rickettsiales(100)	f__mitochondria(100)	g__Vermamoeba(100)	s__vermiformis(100)	0	0	0	0	0	0	1e-05	0	0	0	0	0	0	0	0	0	0	0	0	0	0	0	0	0	0	0
	Otu004957	k__Bacteria(100)	p__Proteobacteria(100)	c__Alphaproteobacteria(100)	o__Rickettsiales(100)	f__mitochondria(100)	g__Cyanidioschyzon(100)	s__merolae(100)	0	0	0	0	0	0	0	0	0	0	0	0	0	0	0	0	0	0	0	0	0	0	0	9e-06	0	0
	Otu004958	k__Bacteria(100)	p__Proteobacteria(100)	c__Alphaproteobacteria(100)	o__Rickettsiales(100)	f__mitochondria(100)	g__Cyanidioschyzon(100)	s__merolae(100)	0	0	0	0	0	0	0	0	0	0	0	0	0	0	0	0	0	0	0	0	0	0	0	9e-06	0	0
	Otu004959	k__Bacteria(100)	p__Proteobacteria(100)	c__Alphaproteobacteria(100)	o__Rickettsiales(100)	f__mitochondria(100)	g__Vermamoeba(100)	s__vermiformis(100)	0	0	0	0	0	0	1e-05	0	0	0	0	0	0	0	0	0	0	0	0	0	0	0	0	0	0	0
	Otu004960	k__Bacteria(100)	p__Proteobacteria(100)	c__Alphaproteobacteria(100)	o__Rickettsiales(100)	f__mitochondria(100)	g__Cyanidioschyzon(100)	s__merolae(100)	0	0	0	0	0	0	0	0	0	0	0	0	0	0	0	0	0	0	0	0	0	0	0	9e-06	0	0
	Otu004961	k__Bacteria(100)	p__Proteobacteria(100)	c__Alphaproteobacteria(100)	o__Rickettsiales(100)	f__mitochondria(100)	g__Cyanidioschyzon(100)	s__merolae(100)	0	0	0	0	0	0	0	0	0	0	0	0	0	0	0	0	0	0	0	0	0	0	0	9e-06	0	0
	Otu004962	k__Bacteria(100)	p__Proteobacteria(100)	c__Alphaproteobacteria(100)	o__Rickettsiales(100)	f__mitochondria(100)	g__Acanthamoeba(100)	s__castellanii(100)	0	0	0	0	0	0	0	0	0	0	0	0	0	0	1e-05	0	0	0	0	0	0	0	0	0	0	0
	Otu004963	k__Bacteria(100)	p__Proteobacteria(100)	c__Alphaproteobacteria(100)	o__Rickettsiales(100)	f__mitochondria(100)	g__Cyanidioschyzon(100)	s__merolae(100)	0	0	0	0	0	0	0	0	0	0	0	0	0	0	0	0	0	0	0	0	0	0	0	9e-06	0	0
	Otu004965	k__Bacteria(100)	p__Proteobacteria(100)	c__Alphaproteobacteria(100)	o__Rickettsiales(100)	f__mitochondria(100)	g__Cyanidioschyzon(100)	s__merolae(100)	0	0	0	0	0	0	0	0	0	0	0	0	0	0	0	0	0	0	0	0	0	0	0	9e-06	0	0
	Otu004966	k__Bacteria(100)	p__Proteobacteria(100)	c__Alphaproteobacteria(100)	o__Rickettsiales(100)	f__mitochondria(100)	g__Acanthamoeba(100)	s__castellanii(100)	0	0	0	0	0	0	0	0	0	0	0	0	0	0	1e-05	0	0	0	0	0	0	0	0	0	0	0
	Otu004967	k__Bacteria(100)	p__Proteobacteria(100)	c__Alphaproteobacteria(100)	o__Rickettsiales(100)	f__mitochondria(100)	g__Cyanidioschyzon(100)	s__merolae(100)	0	0	0	0	0	0	0	0	0	0	0	0	0	0	0	0	0	0	0	0	0	0	0	9e-06	0	0
	Otu004968	k__Bacteria(100)	p__Proteobacteria(100)	c__Alphaproteobacteria(100)	o__Rickettsiales(100)	f__mitochondria(100)	g__Cyanidioschyzon(100)	s__merolae(100)	0	0	0	0	0	0	0	0	0	0	0	0	0	0	0	0	0	0	0	0	0	0	0	9e-06	0	0
	Otu004969	k__Bacteria(100)	p__Proteobacteria(100)	c__Alphaproteobacteria(100)	o__Rickettsiales(100)	f__mitochondria(100)	f__mitochondria_unclassified(100)		0	0	0	0	0	0	0	0	0	0	0	0	9e-06	0	0	0	0	0	0	0	0	0	0	0	0	0
	Otu004970	k__Bacteria(100)	p__Proteobacteria(100)	c__Alphaproteobacteria(100)	o__Rickettsiales(100)	f__mitochondria(100)	g__Cyanidioschyzon(100)	s__merolae(100)	0	0	0	0	0	0	0	0	0	0	0	0	0	0	0	0	0	0	0	0	0	0	0	9e-06	0	0
	Otu004971	k__Bacteria(100)	p__Proteobacteria(100)	c__Alphaproteobacteria(100)	o__Rickettsiales(100)	f__mitochondria(100)	g__Vermamoeba(100)	s__vermiformis(100)	0	0	0	0	0	0	1e-05	0	0	0	0	0	0	0	0	0	0	0	0	0	0	0	0	0	0	0
	Otu004973	k__Bacteria(100)	p__Proteobacteria(100)	c__Alphaproteobacteria(100)	o__Rickettsiales(100)	f__mitochondria(100)	g__Cyanidioschyzon(100)	s__merolae(100)	0	0	0	0	0	0	0	0	0	0	0	0	0	0	0	0	0	0	0	0	0	0	0	9e-06	0	0
	Otu004974	k__Bacteria(100)	p__Proteobacteria(100)	c__Alphaproteobacteria(100)	o__Rickettsiales(100)	f__mitochondria(100)	g__Cyanidioschyzon(100)	s__merolae(100)	0	0	0	0	0	0	0	0	0	0	0	0	0	0	0	0	0	0	0	0	0	0	0	9e-06	0	0
	Otu004976	k__Bacteria(100)	p__Proteobacteria(100)	c__Alphaproteobacteria(100)	o__Rickettsiales(100)	f__mitochondria(100)	f__mitochondria_unclassified(100)		0	0	0	0	0	0	0	0	0	0	0	0	9e-06	0	0	0	0	0	0	0	0	0	0	0	0	0
	Otu004977	k__Bacteria(100)	p__Proteobacteria(100)	c__Alphaproteobacteria(100)	o__Rickettsiales(100)	f__mitochondria(100)	g__Acanthamoeba(100)	s__castellanii(100)	0	0	0	0	0	0	0	0	0	0	0	0	0	0	1e-05	0	0	0	0	0	0	0	0	0	0	0
	Otu004978	k__Bacteria(100)	p__Proteobacteria(100)	c__Alphaproteobacteria(100)	o__Rickettsiales(100)	f__mitochondria(100)	g__Cyanidioschyzon(100)	s__merolae(100)	0	0	0	0	0	0	0	0	0	0	0	0	0	0	0	0	0	0	0	0	0	0	0	9e-06	0	0
	Otu004979	k__Bacteria(100)	p__Proteobacteria(100)	c__Alphaproteobacteria(100)	o__Rickettsiales(100)	f__mitochondria(100)	g__Cyanidioschyzon(100)	s__merolae(100)	0	0	0	0	0	0	0	0	0	0	0	0	0	0	0	0	0	0	0	0	0	0	0	9e-06	0	0
	Otu004980	k__Bacteria(100)	p__Proteobacteria(100)	c__Alphaproteobacteria(100)	o__Rickettsiales(100)	f__mitochondria(100)	f__mitochondria_unclassified(100)		0	0	0	0	0	0	0	0	0	0	0	0	0	0	0	0	0	0	0	0	0	0	0	9e-06	0	0
	Otu004981	k__Bacteria(100)	p__Proteobacteria(100)	c__Alphaproteobacteria(100)	o__Rickettsiales(100)	f__mitochondria(100)	g__Cyanidioschyzon(100)	s__merolae(100)	0	0	0	0	0	0	0	0	0	0	0	0	0	0	0	0	0	0	0	0	0	0	0	9e-06	0	0
	Otu004982	k__Bacteria(100)	p__Proteobacteria(100)	c__Alphaproteobacteria(100)	o__Rickettsiales(100)	f__mitochondria(100)	g__Acanthamoeba(100)	s__castellanii(100)	0	0	0	0	0	0	0	0	0	0	0	0	0	0	1e-05	0	0	0	0	0	0	0	0	0	0	0
	Otu004983	k__Bacteria(100)	p__Proteobacteria(100)	c__Alphaproteobacteria(100)	o__Rickettsiales(100)	f__mitochondria(100)	g__Acanthamoeba(100)	s__castellanii(100)	0	0	0	0	0	0	0	0	0	0	0	0	0	0	1e-05	0	0	0	0	0	0	0	0	0	0	0
	Otu004984	k__Bacteria(100)	p__Proteobacteria(100)	c__Alphaproteobacteria(100)	o__Rickettsiales(100)	f__mitochondria(100)	g__Acanthamoeba(100)	s__castellanii(100)	0	0	0	0	0	0	0	0	0	0	0	0	0	0	1e-05	0	0	0	0	0	0	0	0	0	0	0
	Otu004985	k__Bacteria(100)	p__Proteobacteria(100)	c__Alphaproteobacteria(100)	o__Rickettsiales(100)	f__mitochondria(100)	g__Acanthamoeba(100)	s__castellanii(100)	0	0	0	0	0	0	0	0	0	0	0	0	0	0	1e-05	0	0	0	0	0	0	0	0	0	0	0
	Otu004986	k__Bacteria(100)	p__Proteobacteria(100)	c__Alphaproteobacteria(100)	o__Rickettsiales(100)	f__mitochondria(100)	g__Vermamoeba(100)	s__vermiformis(100)	0	0	0	0	0	0	1e-05	0	0	0	0	0	0	0	0	0	0	0	0	0	0	0	0	0	0	0
	Otu004987	k__Bacteria(100)	p__Proteobacteria(100)	c__Alphaproteobacteria(100)	o__Rickettsiales(100)	f__mitochondria(100)	g__Vermamoeba(100)	s__vermiformis(100)	0	0	0	0	0	0	1e-05	0	0	0	0	0	0	0	0	0	0	0	0	0	0	0	0	0	0	0
	Otu004989	k__Bacteria(100)	p__Proteobacteria(100)	c__Alphaproteobacteria(100)	o__Rickettsiales(100)	f__mitochondria(100)	g__Cyanidioschyzon(100)	s__merolae(100)	0	0	0	0	0	0	0	0	0	0	0	0	0	0	0	0	0	0	0	0	0	0	0	9e-06	0	0
	Otu004990	k__Bacteria(100)	p__Proteobacteria(100)	c__Alphaproteobacteria(100)	o__Rickettsiales(100)	f__mitochondria(100)	g__Acanthamoeba(100)	s__castellanii(100)	0	0	0	0	0	0	0	0	0	0	0	0	0	0	1e-05	0	0	0	0	0	0	0	0	0	0	0
	Otu004991	k__Bacteria(100)	p__Proteobacteria(100)	c__Alphaproteobacteria(100)	o__Rickettsiales(100)	f__mitochondria(100)	g__Acanthamoeba(100)	s__castellanii(100)	0	0	0	0	0	0	0	0	0	0	0	0	0	0	1e-05	0	0	0	0	0	0	0	0	0	0	0
	Otu004992	k__Bacteria(100)	p__Proteobacteria(100)	c__Alphaproteobacteria(100)	o__Rickettsiales(100)	f__mitochondria(100)	g__Acanthamoeba(100)	s__castellanii(100)	0	0	0	0	0	0	0	0	0	0	0	0	0	0	1e-05	0	0	0	0	0	0	0	0	0	0	0
	Otu004993	k__Bacteria(100)	p__Proteobacteria(100)	c__Alphaproteobacteria(100)	o__Rickettsiales(100)	f__mitochondria(100)	g__Acanthamoeba(100)	s__castellanii(100)	0	0	0	0	0	0	0	0	0	0	0	0	0	0	1e-05	0	0	0	0	0	0	0	0	0	0	0
	Otu004994	k__Bacteria(100)	p__Proteobacteria(100)	c__Alphaproteobacteria(100)	o__Rickettsiales(100)	f__mitochondria(100)	g__Cyanidioschyzon(100)	s__merolae(100)	0	0	0	0	0	0	0	0	0	0	0	0	0	0	0	0	0	0	0	0	0	0	0	9e-06	0	0
	Otu004995	k__Bacteria(100)	p__Proteobacteria(100)	c__Alphaproteobacteria(100)	o__Rickettsiales(100)	f__mitochondria(100)	g__Acanthamoeba(100)	s__castellanii(100)	0	0	0	0	0	0	0	0	0	0	0	0	0	0	1e-05	0	0	0	0	0	0	0	0	0	0	0
	Otu004997	k__Bacteria(100)	p__Proteobacteria(100)	c__Alphaproteobacteria(100)	o__Rickettsiales(100)	f__mitochondria(100)	g__Acanthamoeba(100)	s__castellanii(100)	0	0	0	0	0	0	0	0	0	0	0	0	0	0	1e-05	0	0	0	0	0	0	0	0	0	0	0
	Otu004998	k__Bacteria(100)	p__Proteobacteria(100)	c__Alphaproteobacteria(100)	o__Rickettsiales(100)	f__mitochondria(100)	g__Acanthamoeba(100)	s__castellanii(100)	0	0	0	0	0	0	0	0	0	0	0	0	0	0	1e-05	0	0	0	0	0	0	0	0	0	0	0
								Total percent	2.1e-05	0	1.6e-05	0	1.8e-05	0	0.024965	1.4e-05	0	2e-05	0	1e-05	0.000124	1.7e-05	0.059615	0	2.2e-05	0	0.000125	2.4e-05	8e-06	1.6e-05	0.289816	0.198347	2.4e-05	0
